# Supplementary material for: Using machine learning probabilities to identify effects of COVID-19
Source: Patterns (N Y). 2023 Dec 1;4(12):100889. doi: 10.1016/j.patter.2023.100889 (PMC10724367; doi:10.1016/j.patter.2023.100889)
Supplement: Table S2. Frequency of patients visits start dates (by month) used for model training, model evaluation and all visits between February 2020 and March 2022 [file mmc2.xlsx]

## Sheet: Sheet1
metric	negative_training_set	positive_training_set	negative_eval_set	positive_eval_set	all_visits
N(visits)	4670	4670	4670	4670	1573113
N(patients)	4606	4178	4592	4137	434152
N_2020-02-01	159	6	162	1	58627
%_2020-02-01	0.0340471	0.0012848	0.0346895	0.000214133	0.0372681
N_2020-03-01	151	416	148	425	50069
%_2020-03-01	0.032334	0.0890792	0.0316916	0.0910064	0.031828
N_2020-04-01	75	854	60	840	25857
%_2020-04-01	0.01606	0.182869	0.012848	0.179872	0.0164368
N_2020-05-01	117	275	106	275	37202
%_2020-05-01	0.0250535	0.0588865	0.0226981	0.0588865	0.0236487
N_2020-06-01	176	211	187	181	59374
%_2020-06-01	0.0376874	0.045182	0.0400428	0.038758	0.037743
N_2020-07-01	191	186	187	208	65739
%_2020-07-01	0.0408994	0.0398287	0.0400428	0.0445396	0.0417891
N_2020-08-01	185	187	189	191	65999
%_2020-08-01	0.0396146	0.0400428	0.0404711	0.0408994	0.0419544
N_2020-09-01	200	127	206	186	67833
%_2020-09-01	0.0428266	0.0271949	0.0441113	0.0398287	0.0431202
N_2020-10-01	242	190	228	196	79948
%_2020-10-01	0.0518201	0.0406852	0.0488223	0.04197	0.0508215
N_2020-11-01	220	208	216	234	74831
%_2020-11-01	0.0471092	0.0445396	0.0462527	0.0501071	0.0475687
N_2020-12-01	221	339	237	297	70401
%_2020-12-01	0.0473233	0.072591	0.0507495	0.0635974	0.0447527
N_2021-01-01	206	357	206	366	67593
%_2021-01-01	0.0441113	0.0764454	0.0441113	0.0783726	0.0429677
N_2021-02-01	161	300	184	301	62744
%_2021-02-01	0.0344754	0.0642398	0.0394004	0.064454	0.0398852
N_2021-03-01	247	295	220	289	81348
%_2021-03-01	0.0528908	0.0631692	0.0471092	0.0618844	0.0517115
N_2021-04-01	214	135	220	123	74489
%_2021-04-01	0.0458244	0.0289079	0.0471092	0.0263383	0.0473513
N_2021-05-01	178	41	191	44	66782
%_2021-05-01	0.0381156	0.00877944	0.0408994	0.00942184	0.0424521
N_2021-06-01	251	21	224	30	76091
%_2021-06-01	0.0537473	0.00449679	0.0479657	0.00642398	0.0483697
N_2021-07-01	232	21	210	27	73954
%_2021-07-01	0.0496788	0.00449679	0.0449679	0.00578158	0.0470112
N_2021-08-01	229	32	227	19	75266
%_2021-08-01	0.0490364	0.00685225	0.0486081	0.00406852	0.0478453
N_2021-09-01	227	32	226	32	71980
%_2021-09-01	0.0486081	0.00685225	0.048394	0.00685225	0.0457564
N_2021-10-01	211	27	233	24	73793
%_2021-10-01	0.045182	0.00578158	0.0498929	0.00513919	0.0469089
N_2021-11-01	154	41	164	56	52130
%_2021-11-01	0.0329764	0.00877944	0.0351178	0.0119914	0.0331381
N_2021-12-01	158	117	162	103	49074
%_2021-12-01	0.033833	0.0250535	0.0346895	0.0220557	0.0311955
N_2022-01-01	127	168	115	159	41889
%_2022-01-01	0.0271949	0.0359743	0.0246253	0.0340471	0.0266281
N_2022-02-01	110	73	123	55	40862
%_2022-02-01	0.0235546	0.0156317	0.0263383	0.0117773	0.0259752
N_2022-03-01	25	10	32	6	7947
%_2022-03-01	0.00535332	0.00214133	0.00685225	0.0012848	0.00505177
