# Supplementary material for: Using machine learning probabilities to identify effects of COVID-19
Source: Patterns (N Y). 2023 Dec 1;4(12):100889. doi: 10.1016/j.patter.2023.100889 (PMC10724367; doi:10.1016/j.patter.2023.100889)
Supplement: Table S3. Frequency of ICD-10 diagnoses in patients visits used for model training, model evaluation and all visits between February 2020 and March 2022 [file mmc3.xlsx]

## Sheet: Sheet1
metric	negative_training_set	positive_training_set	negative_eval_set	positive_eval_set	all_visits
N(visits)	4670.0	4670.0	4670.0	4670.0	1573113.0
N(patients)	4606.0	4178.0	4592.0	4137.0	434152.0
N_V02	< 10	< 10	< 10	< 10	< 10
%_V02	< 0.214%	< 0.214%	< 0.214%	< 0.214%	< 6.36E4%
N_O30	< 10	< 10	< 10	< 10	2559.0
%_O30	< 0.214%	< 0.214%	< 0.214%	< 0.214%	0.163%
N_E78	64.0	203.0	60.0	197.0	19707.0
%_E78	1.37%	4.347%	1.285%	4.218%	1.253%
N_X08	< 10	< 10	< 10	< 10	< 10
%_X08	< 0.214%	< 0.214%	< 0.214%	< 0.214%	< 6.36E4%
N_S62	< 10	< 10	< 10	< 10	1583.0
%_S62	< 0.214%	< 0.214%	< 0.214%	< 0.214%	0.101%
N_Z69	< 10	< 10	< 10	< 10	< 10
%_Z69	< 0.214%	< 0.214%	< 0.214%	< 0.214%	< 6.36E4%
N_M95	< 10	< 10	< 10	< 10	195.0
%_M95	< 0.214%	< 0.214%	< 0.214%	< 0.214%	0.012%
N_C4A	< 10	< 10	< 10	< 10	74.0
%_C4A	< 0.214%	< 0.214%	< 0.214%	< 0.214%	0.005%
N_E06	< 10	< 10	< 10	< 10	679.0
%_E06	< 0.214%	< 0.214%	< 0.214%	< 0.214%	0.043%
N_L13	< 10	< 10	< 10	< 10	< 10
%_L13	< 0.214%	< 0.214%	< 0.214%	< 0.214%	< 6.36E4%
N_M16	< 10	< 10	< 10	< 10	2128.0
%_M16	< 0.214%	< 0.214%	< 0.214%	< 0.214%	0.135%
N_P07	< 10	< 10	< 10	< 10	638.0
%_P07	< 0.214%	< 0.214%	< 0.214%	< 0.214%	0.041%
N_S44	< 10	< 10	< 10	< 10	18.0
%_S44	< 0.214%	< 0.214%	< 0.214%	< 0.214%	0.001%
N_Q67	< 10	< 10	< 10	< 10	483.0
%_Q67	< 0.214%	< 0.214%	< 0.214%	< 0.214%	0.031%
N_N34	< 10	< 10	< 10	< 10	80.0
%_N34	< 0.214%	< 0.214%	< 0.214%	< 0.214%	0.005%
N_F32	10.0	40.0	13.0	34.0	2841.0
%_F32	< 0.214%	0.857%	0.278%	0.728%	0.181%
N_I10	97.0	413.0	79.0	433.0	32379.0
%_I10	2.077%	8.844%	1.692%	9.272%	2.058%
N_Q98	< 10	< 10	< 10	< 10	10.0
%_Q98	< 0.214%	< 0.214%	< 0.214%	< 0.214%	0.001%
N_Z83	< 10	< 10	< 10	< 10	211.0
%_Z83	< 0.214%	< 0.214%	< 0.214%	< 0.214%	0.013%
N_M11	< 10	< 10	< 10	< 10	66.0
%_M11	< 0.214%	< 0.214%	< 0.214%	< 0.214%	0.004%
N_D83	< 10	< 10	< 10	< 10	96.0
%_D83	< 0.214%	< 0.214%	< 0.214%	< 0.214%	0.006%
N_C03	< 10	< 10	< 10	< 10	24.0
%_C03	< 0.214%	< 0.214%	< 0.214%	< 0.214%	0.002%
N_L95	< 10	< 10	< 10	< 10	< 10
%_L95	< 0.214%	< 0.214%	< 0.214%	< 0.214%	< 6.36E4%
N_O99	< 10	21.0	14.0	21.0	4234.0
%_O99	< 0.214%	0.45%	0.3%	0.45%	0.269%
N_F29	< 10	< 10	< 10	< 10	514.0
%_F29	< 0.214%	< 0.214%	< 0.214%	< 0.214%	0.033%
N_K92	< 10	38.0	< 10	35.0	2105.0
%_K92	< 0.214%	0.814%	< 0.214%	0.749%	0.134%
N_H46	< 10	< 10	< 10	< 10	93.0
%_H46	< 0.214%	< 0.214%	< 0.214%	< 0.214%	0.006%
N_M83	< 10	< 10	< 10	< 10	12.0
%_M83	< 0.214%	< 0.214%	< 0.214%	< 0.214%	0.001%
N_O35	< 10	< 10	13.0	< 10	3893.0
%_O35	< 0.214%	< 0.214%	0.278%	< 0.214%	0.247%
N_T17	< 10	< 10	< 10	< 10	334.0
%_T17	< 0.214%	< 0.214%	< 0.214%	< 0.214%	0.021%
N_I20	< 10	22.0	< 10	15.0	2184.0
%_I20	< 0.214%	0.471%	< 0.214%	0.321%	0.139%
N_E24	< 10	< 10	< 10	< 10	66.0
%_E24	< 0.214%	< 0.214%	< 0.214%	< 0.214%	0.004%
N_T37	< 10	< 10	< 10	< 10	< 10
%_T37	< 0.214%	< 0.214%	< 0.214%	< 0.214%	< 6.36E4%
N_R36	< 10	< 10	< 10	< 10	62.0
%_R36	< 0.214%	< 0.214%	< 0.214%	< 0.214%	0.004%
N_P24	< 10	< 10	< 10	< 10	27.0
%_P24	< 0.214%	< 0.214%	< 0.214%	< 0.214%	0.002%
N_H10	< 10	< 10	< 10	< 10	423.0
%_H10	< 0.214%	< 0.214%	< 0.214%	< 0.214%	0.027%
N_H33	< 10	< 10	< 10	< 10	230.0
%_H33	< 0.214%	< 0.214%	< 0.214%	< 0.214%	0.015%
N_Q02	< 10	< 10	< 10	< 10	49.0
%_Q02	< 0.214%	< 0.214%	< 0.214%	< 0.214%	0.003%
N_D75	< 10	< 10	< 10	< 10	858.0
%_D75	< 0.214%	< 0.214%	< 0.214%	< 0.214%	0.055%
N_L58	< 10	< 10	< 10	< 10	19.0
%_L58	< 0.214%	< 0.214%	< 0.214%	< 0.214%	0.001%
N_B69	< 10	< 10	< 10	< 10	< 10
%_B69	< 0.214%	< 0.214%	< 0.214%	< 0.214%	< 6.36E4%
N_E77	< 10	< 10	< 10	< 10	< 10
%_E77	< 0.214%	< 0.214%	< 0.214%	< 0.214%	< 6.36E4%
N_M27	< 10	< 10	< 10	< 10	144.0
%_M27	< 0.214%	< 0.214%	< 0.214%	< 0.214%	0.009%
N_V00	< 10	< 10	< 10	< 10	17.0
%_V00	< 0.214%	< 0.214%	< 0.214%	< 0.214%	0.001%
N_N90	< 10	< 10	< 10	< 10	110.0
%_N90	< 0.214%	< 0.214%	< 0.214%	< 0.214%	0.007%
N_H21	< 10	< 10	< 10	< 10	26.0
%_H21	< 0.214%	< 0.214%	< 0.214%	< 0.214%	0.002%
N_L89	< 10	30.0	< 10	36.0	295.0
%_L89	< 0.214%	0.642%	< 0.214%	0.771%	0.019%
N_R48	< 10	< 10	< 10	< 10	38.0
%_R48	< 0.214%	< 0.214%	< 0.214%	< 0.214%	0.002%
N_I83	< 10	< 10	10.0	11.0	1833.0
%_I83	< 0.214%	< 0.214%	< 0.214%	0.236%	0.117%
N_R68	< 10	28.0	< 10	28.0	1256.0
%_R68	< 0.214%	0.6%	< 0.214%	0.6%	0.08%
N_C09	< 10	< 10	< 10	< 10	120.0
%_C09	< 0.214%	< 0.214%	< 0.214%	< 0.214%	0.008%
N_H11	< 10	< 10	< 10	< 10	151.0
%_H11	< 0.214%	< 0.214%	< 0.214%	< 0.214%	0.01%
N_Q72	< 10	< 10	< 10	< 10	83.0
%_Q72	< 0.214%	< 0.214%	< 0.214%	< 0.214%	0.005%
N_H92	< 10	< 10	< 10	< 10	397.0
%_H92	< 0.214%	< 0.214%	< 0.214%	< 0.214%	0.025%
N_N20	23.0	23.0	20.0	11.0	6171.0
%_N20	0.493%	0.493%	0.428%	0.236%	0.392%
N_Q14	< 10	< 10	< 10	< 10	15.0
%_Q14	< 0.214%	< 0.214%	< 0.214%	< 0.214%	0.001%
N_D10	< 10	< 10	< 10	< 10	17.0
%_D10	< 0.214%	< 0.214%	< 0.214%	< 0.214%	0.001%
N_R54	< 10	< 10	< 10	< 10	98.0
%_R54	< 0.214%	< 0.214%	< 0.214%	< 0.214%	0.006%
N_I07	< 10	< 10	< 10	< 10	1025.0
%_I07	< 0.214%	< 0.214%	< 0.214%	< 0.214%	0.065%
N_A69	< 10	< 10	< 10	< 10	83.0
%_A69	< 0.214%	< 0.214%	< 0.214%	< 0.214%	0.005%
N_F12	< 10	< 10	< 10	< 10	357.0
%_F12	< 0.214%	< 0.214%	< 0.214%	< 0.214%	0.023%
N_S69	< 10	< 10	< 10	< 10	594.0
%_S69	< 0.214%	< 0.214%	< 0.214%	< 0.214%	0.038%
N_K03	< 10	< 10	< 10	< 10	28.0
%_K03	< 0.214%	< 0.214%	< 0.214%	< 0.214%	0.002%
N_Q26	< 10	< 10	< 10	< 10	439.0
%_Q26	< 0.214%	< 0.214%	< 0.214%	< 0.214%	0.028%
N_C62	< 10	< 10	< 10	< 10	281.0
%_C62	< 0.214%	< 0.214%	< 0.214%	< 0.214%	0.018%
N_B10	< 10	< 10	< 10	< 10	< 10
%_B10	< 0.214%	< 0.214%	< 0.214%	< 0.214%	< 6.36E4%
N_R52	< 10	20.0	12.0	32.0	2558.0
%_R52	< 0.214%	0.428%	0.257%	0.685%	0.163%
N_A06	< 10	< 10	< 10	< 10	< 10
%_A06	< 0.214%	< 0.214%	< 0.214%	< 0.214%	< 6.36E4%
N_Y70	< 10	< 10	< 10	< 10	< 10
%_Y70	< 0.214%	< 0.214%	< 0.214%	< 0.214%	< 6.36E4%
N_Q00	< 10	< 10	< 10	< 10	< 10
%_Q00	< 0.214%	< 0.214%	< 0.214%	< 0.214%	< 6.36E4%
N_S22	< 10	< 10	< 10	< 10	373.0
%_S22	< 0.214%	< 0.214%	< 0.214%	< 0.214%	0.024%
N_A40	< 10	< 10	< 10	< 10	22.0
%_A40	< 0.214%	< 0.214%	< 0.214%	< 0.214%	0.001%
N_I60	< 10	< 10	< 10	< 10	280.0
%_I60	< 0.214%	< 0.214%	< 0.214%	< 0.214%	0.018%
N_Q74	< 10	< 10	< 10	< 10	162.0
%_Q74	< 0.214%	< 0.214%	< 0.214%	< 0.214%	0.01%
N_S55	< 10	< 10	< 10	< 10	< 10
%_S55	< 0.214%	< 0.214%	< 0.214%	< 0.214%	< 6.36E4%
N_Q68	< 10	< 10	< 10	< 10	129.0
%_Q68	< 0.214%	< 0.214%	< 0.214%	< 0.214%	0.008%
N_H05	< 10	< 10	< 10	< 10	143.0
%_H05	< 0.214%	< 0.214%	< 0.214%	< 0.214%	0.009%
N_J81	< 10	< 10	< 10	< 10	281.0
%_J81	< 0.214%	< 0.214%	< 0.214%	< 0.214%	0.018%
N_S09	< 10	11.0	10.0	13.0	2273.0
%_S09	< 0.214%	0.236%	< 0.214%	0.278%	0.144%
N_G73	< 10	< 10	< 10	< 10	< 10
%_G73	< 0.214%	< 0.214%	< 0.214%	< 0.214%	< 6.36E4%
N_Q30	< 10	< 10	< 10	< 10	15.0
%_Q30	< 0.214%	< 0.214%	< 0.214%	< 0.214%	0.001%
N_J40	< 10	< 10	< 10	< 10	186.0
%_J40	< 0.214%	< 0.214%	< 0.214%	< 0.214%	0.012%
N_G40	12.0	31.0	< 10	21.0	3325.0
%_G40	0.257%	0.664%	< 0.214%	0.45%	0.211%
N_J96	< 10	402.0	< 10	370.0	2689.0
%_J96	< 0.214%	8.608%	< 0.214%	7.923%	0.171%
N_R04	< 10	19.0	< 10	16.0	993.0
%_R04	< 0.214%	0.407%	< 0.214%	0.343%	0.063%
N_I08	< 10	< 10	< 10	< 10	175.0
%_I08	< 0.214%	< 0.214%	< 0.214%	< 0.214%	0.011%
N_Q22	< 10	< 10	< 10	< 10	944.0
%_Q22	< 0.214%	< 0.214%	< 0.214%	< 0.214%	0.06%
N_D01	< 10	< 10	< 10	< 10	24.0
%_D01	< 0.214%	< 0.214%	< 0.214%	< 0.214%	0.002%
N_N35	< 10	< 10	< 10	< 10	95.0
%_N35	< 0.214%	< 0.214%	< 0.214%	< 0.214%	0.006%
N_E60	< 10	< 10	< 10	< 10	28.0
%_E60	< 0.214%	< 0.214%	< 0.214%	< 0.214%	0.002%
N_C66	< 10	< 10	< 10	< 10	156.0
%_C66	< 0.214%	< 0.214%	< 0.214%	< 0.214%	0.01%
N_O47	< 10	< 10	< 10	< 10	201.0
%_O47	< 0.214%	< 0.214%	< 0.214%	< 0.214%	0.013%
N_Z17	40.0	25.0	43.0	23.0	13831.0
%_Z17	0.857%	0.535%	0.921%	0.493%	0.879%
N_Q75	< 10	< 10	< 10	< 10	177.0
%_Q75	< 0.214%	< 0.214%	< 0.214%	< 0.214%	0.011%
N_K38	< 10	< 10	< 10	< 10	26.0
%_K38	< 0.214%	< 0.214%	< 0.214%	< 0.214%	0.002%
N_N63	< 10	< 10	10.0	< 10	2469.0
%_N63	< 0.214%	< 0.214%	< 0.214%	< 0.214%	0.157%
N_I78	< 10	< 10	< 10	< 10	138.0
%_I78	< 0.214%	< 0.214%	< 0.214%	< 0.214%	0.009%
N_B44	< 10	< 10	< 10	< 10	193.0
%_B44	< 0.214%	< 0.214%	< 0.214%	< 0.214%	0.012%
N_T51	< 10	< 10	< 10	< 10	< 10
%_T51	< 0.214%	< 0.214%	< 0.214%	< 0.214%	< 6.36E4%
N_C47	< 10	< 10	< 10	< 10	146.0
%_C47	< 0.214%	< 0.214%	< 0.214%	< 0.214%	0.009%
N_K27	< 10	< 10	< 10	< 10	165.0
%_K27	< 0.214%	< 0.214%	< 0.214%	< 0.214%	0.01%
N_E40	< 10	< 10	< 10	< 10	< 10
%_E40	< 0.214%	< 0.214%	< 0.214%	< 0.214%	< 6.36E4%
N_R51	14.0	19.0	11.0	27.0	3830.0
%_R51	0.3%	0.407%	0.236%	0.578%	0.243%
N_E71	< 10	< 10	< 10	< 10	35.0
%_E71	< 0.214%	< 0.214%	< 0.214%	< 0.214%	0.002%
N_O33	< 10	< 10	< 10	< 10	52.0
%_O33	< 0.214%	< 0.214%	< 0.214%	< 0.214%	0.003%
N_O22	< 10	< 10	< 10	< 10	97.0
%_O22	< 0.214%	< 0.214%	< 0.214%	< 0.214%	0.006%
N_C41	< 10	< 10	< 10	< 10	803.0
%_C41	< 0.214%	< 0.214%	< 0.214%	< 0.214%	0.051%
N_N30	< 10	22.0	12.0	16.0	2306.0
%_N30	< 0.214%	0.471%	0.257%	0.343%	0.147%
N_T42	< 10	< 10	< 10	< 10	13.0
%_T42	< 0.214%	< 0.214%	< 0.214%	< 0.214%	0.001%
N_R82	< 10	15.0	< 10	16.0	1431.0
%_R82	< 0.214%	0.321%	< 0.214%	0.343%	0.091%
N_C86	< 10	< 10	< 10	< 10	142.0
%_C86	< 0.214%	< 0.214%	< 0.214%	< 0.214%	0.009%
N_E64	< 10	< 10	< 10	< 10	< 10
%_E64	< 0.214%	< 0.214%	< 0.214%	< 0.214%	< 6.36E4%
N_L63	< 10	< 10	< 10	< 10	15.0
%_L63	< 0.214%	< 0.214%	< 0.214%	< 0.214%	0.001%
N_N93	< 10	11.0	< 10	< 10	2917.0
%_N93	< 0.214%	0.236%	< 0.214%	< 0.214%	0.185%
N_O40	< 10	< 10	< 10	< 10	403.0
%_O40	< 0.214%	< 0.214%	< 0.214%	< 0.214%	0.026%
N_Z00	39.0	87.0	43.0	107.0	15570.0
%_Z00	0.835%	1.863%	0.921%	2.291%	0.99%
N_M25	99.0	87.0	86.0	96.0	29838.0
%_M25	2.12%	1.863%	1.842%	2.056%	1.897%
N_Z46	< 10	< 10	< 10	< 10	247.0
%_Z46	< 0.214%	< 0.214%	< 0.214%	< 0.214%	0.016%
N_X11	< 10	< 10	< 10	< 10	< 10
%_X11	< 0.214%	< 0.214%	< 0.214%	< 0.214%	< 6.36E4%
N_Q84	< 10	< 10	< 10	< 10	< 10
%_Q84	< 0.214%	< 0.214%	< 0.214%	< 0.214%	< 6.36E4%
N_S66	< 10	< 10	< 10	< 10	50.0
%_S66	< 0.214%	< 0.214%	< 0.214%	< 0.214%	0.003%
N_I63	13.0	84.0	18.0	87.0	5854.0
%_I63	0.278%	1.799%	0.385%	1.863%	0.372%
N_Z21	< 10	< 10	< 10	< 10	396.0
%_Z21	< 0.214%	< 0.214%	< 0.214%	< 0.214%	0.025%
N_D02	< 10	< 10	< 10	< 10	< 10
%_D02	< 0.214%	< 0.214%	< 0.214%	< 0.214%	< 6.36E4%
N_L56	< 10	< 10	< 10	< 10	< 10
%_L56	< 0.214%	< 0.214%	< 0.214%	< 0.214%	< 6.36E4%
N_A50	< 10	< 10	< 10	< 10	< 10
%_A50	< 0.214%	< 0.214%	< 0.214%	< 0.214%	< 6.36E4%
N_T48	< 10	< 10	< 10	< 10	< 10
%_T48	< 0.214%	< 0.214%	< 0.214%	< 0.214%	< 6.36E4%
N_K75	< 10	< 10	< 10	11.0	1075.0
%_K75	< 0.214%	< 0.214%	< 0.214%	0.236%	0.068%
N_J41	< 10	< 10	< 10	< 10	115.0
%_J41	< 0.214%	< 0.214%	< 0.214%	< 0.214%	0.007%
N_C64	< 10	11.0	< 10	< 10	2356.0
%_C64	< 0.214%	0.236%	< 0.214%	< 0.214%	0.15%
N_T81	< 10	< 10	< 10	10.0	1377.0
%_T81	< 0.214%	< 0.214%	< 0.214%	< 0.214%	0.088%
N_B87	< 10	< 10	< 10	< 10	< 10
%_B87	< 0.214%	< 0.214%	< 0.214%	< 0.214%	< 6.36E4%
N_Q17	< 10	< 10	< 10	< 10	30.0
%_Q17	< 0.214%	< 0.214%	< 0.214%	< 0.214%	0.002%
N_R46	< 10	< 10	< 10	< 10	448.0
%_R46	< 0.214%	< 0.214%	< 0.214%	< 0.214%	0.028%
N_N52	< 10	< 10	< 10	< 10	405.0
%_N52	< 0.214%	< 0.214%	< 0.214%	< 0.214%	0.026%
N_B00	< 10	< 10	< 10	< 10	466.0
%_B00	< 0.214%	< 0.214%	< 0.214%	< 0.214%	0.03%
N_B95	< 10	23.0	< 10	28.0	887.0
%_B95	< 0.214%	0.493%	< 0.214%	0.6%	0.056%
N_Q42	< 10	< 10	< 10	< 10	39.0
%_Q42	< 0.214%	< 0.214%	< 0.214%	< 0.214%	0.002%
N_D35	< 10	< 10	< 10	< 10	669.0
%_D35	< 0.214%	< 0.214%	< 0.214%	< 0.214%	0.043%
N_G30	< 10	< 10	< 10	< 10	223.0
%_G30	< 0.214%	< 0.214%	< 0.214%	< 0.214%	0.014%
N_M23	< 10	< 10	< 10	< 10	421.0
%_M23	< 0.214%	< 0.214%	< 0.214%	< 0.214%	0.027%
N_I74	< 10	< 10	< 10	< 10	275.0
%_I74	< 0.214%	< 0.214%	< 0.214%	< 0.214%	0.017%
N_O69	< 10	< 10	< 10	< 10	35.0
%_O69	< 0.214%	< 0.214%	< 0.214%	< 0.214%	0.002%
N_S70	< 10	< 10	< 10	< 10	64.0
%_S70	< 0.214%	< 0.214%	< 0.214%	< 0.214%	0.004%
N_A87	< 10	< 10	< 10	< 10	10.0
%_A87	< 0.214%	< 0.214%	< 0.214%	< 0.214%	0.001%
N_C58	< 10	< 10	< 10	< 10	< 10
%_C58	< 0.214%	< 0.214%	< 0.214%	< 0.214%	< 6.36E4%
N_H62	< 10	< 10	< 10	< 10	< 10
%_H62	< 0.214%	< 0.214%	< 0.214%	< 0.214%	< 6.36E4%
N_G44	< 10	19.0	< 10	10.0	1965.0
%_G44	< 0.214%	0.407%	< 0.214%	< 0.214%	0.125%
N_Z79	59.0	242.0	52.0	223.0	18592.0
%_Z79	1.263%	5.182%	1.113%	4.775%	1.182%
N_M47	11.0	17.0	< 10	11.0	2540.0
%_M47	0.236%	0.364%	< 0.214%	0.236%	0.161%
N_I62	< 10	< 10	< 10	< 10	224.0
%_I62	< 0.214%	< 0.214%	< 0.214%	< 0.214%	0.014%
N_W25	< 10	< 10	< 10	< 10	< 10
%_W25	< 0.214%	< 0.214%	< 0.214%	< 0.214%	< 6.36E4%
N_P55	< 10	< 10	< 10	< 10	121.0
%_P55	< 0.214%	< 0.214%	< 0.214%	< 0.214%	0.008%
N_D51	< 10	< 10	< 10	< 10	201.0
%_D51	< 0.214%	< 0.214%	< 0.214%	< 0.214%	0.013%
N_N99	< 10	< 10	< 10	< 10	117.0
%_N99	< 0.214%	< 0.214%	< 0.214%	< 0.214%	0.007%
N_K56	< 10	24.0	< 10	28.0	1143.0
%_K56	< 0.214%	0.514%	< 0.214%	0.6%	0.073%
N_U09	< 10	< 10	< 10	< 10	31.0
%_U09	< 0.214%	< 0.214%	< 0.214%	< 0.214%	0.002%
N_J21	< 10	< 10	< 10	< 10	347.0
%_J21	< 0.214%	< 0.214%	< 0.214%	< 0.214%	0.022%
N_R45	< 10	21.0	< 10	20.0	1552.0
%_R45	< 0.214%	0.45%	< 0.214%	0.428%	0.099%
N_Z22	< 10	10.0	< 10	< 10	369.0
%_Z22	< 0.214%	< 0.214%	< 0.214%	< 0.214%	0.023%
N_M88	< 10	< 10	< 10	< 10	17.0
%_M88	< 0.214%	< 0.214%	< 0.214%	< 0.214%	0.001%
N_J04	< 10	< 10	< 10	< 10	57.0
%_J04	< 0.214%	< 0.214%	< 0.214%	< 0.214%	0.004%
N_N16	< 10	< 10	< 10	< 10	< 10
%_N16	< 0.214%	< 0.214%	< 0.214%	< 0.214%	< 6.36E4%
N_M22	< 10	< 10	< 10	< 10	572.0
%_M22	< 0.214%	< 0.214%	< 0.214%	< 0.214%	0.036%
N_A49	< 10	19.0	< 10	23.0	557.0
%_A49	< 0.214%	0.407%	< 0.214%	0.493%	0.035%
N_J10	< 10	< 10	< 10	< 10	304.0
%_J10	< 0.214%	< 0.214%	< 0.214%	< 0.214%	0.019%
N_U07	< 10	< 10	< 10	< 10	9342.0
%_U07	< 0.214%	< 0.214%	< 0.214%	< 0.214%	0.594%
N_R13	< 10	69.0	< 10	80.0	3462.0
%_R13	< 0.214%	1.478%	< 0.214%	1.713%	0.22%
N_J38	< 10	< 10	< 10	< 10	441.0
%_J38	< 0.214%	< 0.214%	< 0.214%	< 0.214%	0.028%
N_N29	< 10	< 10	< 10	< 10	53.0
%_N29	< 0.214%	< 0.214%	< 0.214%	< 0.214%	0.003%
N_X78	< 10	< 10	< 10	< 10	< 10
%_X78	< 0.214%	< 0.214%	< 0.214%	< 0.214%	< 6.36E4%
N_I42	17.0	65.0	22.0	55.0	6936.0
%_I42	0.364%	1.392%	0.471%	1.178%	0.441%
N_I65	17.0	29.0	15.0	29.0	4802.0
%_I65	0.364%	0.621%	0.321%	0.621%	0.305%
N_Z15	< 10	< 10	< 10	< 10	1234.0
%_Z15	< 0.214%	< 0.214%	< 0.214%	< 0.214%	0.078%
N_E56	< 10	< 10	< 10	< 10	54.0
%_E56	< 0.214%	< 0.214%	< 0.214%	< 0.214%	0.003%
N_S60	< 10	< 10	< 10	< 10	167.0
%_S60	< 0.214%	< 0.214%	< 0.214%	< 0.214%	0.011%
N_L81	< 10	< 10	< 10	< 10	231.0
%_L81	< 0.214%	< 0.214%	< 0.214%	< 0.214%	0.015%
N_R84	< 10	< 10	< 10	< 10	18.0
%_R84	< 0.214%	< 0.214%	< 0.214%	< 0.214%	0.001%
N_N21	< 10	< 10	< 10	< 10	222.0
%_N21	< 0.214%	< 0.214%	< 0.214%	< 0.214%	0.014%
N_N00	< 10	< 10	< 10	< 10	< 10
%_N00	< 0.214%	< 0.214%	< 0.214%	< 0.214%	< 6.36E4%
N_L12	< 10	< 10	< 10	< 10	58.0
%_L12	< 0.214%	< 0.214%	< 0.214%	< 0.214%	0.004%
N_Q07	< 10	< 10	< 10	< 10	32.0
%_Q07	< 0.214%	< 0.214%	< 0.214%	< 0.214%	0.002%
N_I22	< 10	< 10	< 10	< 10	< 10
%_I22	< 0.214%	< 0.214%	< 0.214%	< 0.214%	< 6.36E4%
N_V21	< 10	< 10	< 10	< 10	< 10
%_V21	< 0.214%	< 0.214%	< 0.214%	< 0.214%	< 6.36E4%
N_Q96	< 10	< 10	< 10	< 10	63.0
%_Q96	< 0.214%	< 0.214%	< 0.214%	< 0.214%	0.004%
N_P78	< 10	< 10	< 10	< 10	93.0
%_P78	< 0.214%	< 0.214%	< 0.214%	< 0.214%	0.006%
N_F91	< 10	< 10	< 10	< 10	37.0
%_F91	< 0.214%	< 0.214%	< 0.214%	< 0.214%	0.002%
N_Z99	< 10	92.0	< 10	84.0	3285.0
%_Z99	< 0.214%	1.97%	< 0.214%	1.799%	0.209%
N_Z32	< 10	< 10	< 10	< 10	2278.0
%_Z32	< 0.214%	< 0.214%	< 0.214%	< 0.214%	0.145%
N_Z89	< 10	< 10	< 10	< 10	184.0
%_Z89	< 0.214%	< 0.214%	< 0.214%	< 0.214%	0.012%
N_T46	< 10	< 10	< 10	< 10	81.0
%_T46	< 0.214%	< 0.214%	< 0.214%	< 0.214%	0.005%
N_H54	< 10	< 10	< 10	< 10	324.0
%_H54	< 0.214%	< 0.214%	< 0.214%	< 0.214%	0.021%
N_Z76	< 10	22.0	< 10	27.0	3640.0
%_Z76	< 0.214%	0.471%	< 0.214%	0.578%	0.231%
N_K72	< 10	20.0	< 10	17.0	492.0
%_K72	< 0.214%	0.428%	< 0.214%	0.364%	0.031%
N_A21	< 10	< 10	< 10	< 10	< 10
%_A21	< 0.214%	< 0.214%	< 0.214%	< 0.214%	< 6.36E4%
N_V99	< 10	< 10	< 10	< 10	< 10
%_V99	< 0.214%	< 0.214%	< 0.214%	< 0.214%	< 6.36E4%
N_N62	< 10	< 10	< 10	< 10	146.0
%_N62	< 0.214%	< 0.214%	< 0.214%	< 0.214%	0.009%
N_N88	< 10	< 10	< 10	< 10	267.0
%_N88	< 0.214%	< 0.214%	< 0.214%	< 0.214%	0.017%
N_E09	< 10	< 10	< 10	< 10	172.0
%_E09	< 0.214%	< 0.214%	< 0.214%	< 0.214%	0.011%
N_K41	< 10	< 10	< 10	< 10	15.0
%_K41	< 0.214%	< 0.214%	< 0.214%	< 0.214%	0.001%
N_V09	< 10	< 10	< 10	< 10	25.0
%_V09	< 0.214%	< 0.214%	< 0.214%	< 0.214%	0.002%
N_T50	< 10	< 10	< 10	14.0	632.0
%_T50	< 0.214%	< 0.214%	< 0.214%	0.3%	0.04%
N_O13	< 10	< 10	< 10	< 10	912.0
%_O13	< 0.214%	< 0.214%	< 0.214%	< 0.214%	0.058%
N_D26	< 10	< 10	< 10	< 10	< 10
%_D26	< 0.214%	< 0.214%	< 0.214%	< 0.214%	< 6.36E4%
N_O43	< 10	< 10	< 10	< 10	806.0
%_O43	< 0.214%	< 0.214%	< 0.214%	< 0.214%	0.051%
N_F06	< 10	< 10	< 10	< 10	142.0
%_F06	< 0.214%	< 0.214%	< 0.214%	< 0.214%	0.009%
N_XXXX	< 10	< 10	< 10	< 10	185.0
%_XXXX	< 0.214%	< 0.214%	< 0.214%	< 0.214%	0.012%
N_T55	< 10	< 10	< 10	< 10	< 10
%_T55	< 0.214%	< 0.214%	< 0.214%	< 0.214%	< 6.36E4%
N_I27	< 10	41.0	< 10	47.0	4033.0
%_I27	< 0.214%	0.878%	< 0.214%	1.006%	0.256%
N_I33	< 10	< 10	< 10	< 10	175.0
%_I33	< 0.214%	< 0.214%	< 0.214%	< 0.214%	0.011%
N_B08	< 10	< 10	< 10	< 10	88.0
%_B08	< 0.214%	< 0.214%	< 0.214%	< 0.214%	0.006%
N_R69	10.0	< 10	13.0	< 10	2755.0
%_R69	< 0.214%	< 0.214%	0.278%	< 0.214%	0.175%
N_C48	< 10	< 10	< 10	< 10	288.0
%_C48	< 0.214%	< 0.214%	< 0.214%	< 0.214%	0.018%
N_B34	14.0	48.0	< 10	60.0	4666.0
%_B34	0.3%	1.028%	< 0.214%	1.285%	0.297%
N_F95	< 10	< 10	< 10	< 10	21.0
%_F95	< 0.214%	< 0.214%	< 0.214%	< 0.214%	0.001%
N_E51	< 10	< 10	< 10	< 10	33.0
%_E51	< 0.214%	< 0.214%	< 0.214%	< 0.214%	0.002%
N_T07	< 10	< 10	< 10	< 10	90.0
%_T07	< 0.214%	< 0.214%	< 0.214%	< 0.214%	0.006%
N_Z51	25.0	64.0	20.0	58.0	7170.0
%_Z51	0.535%	1.37%	0.428%	1.242%	0.456%
N_D80	< 10	< 10	< 10	< 10	893.0
%_D80	< 0.214%	< 0.214%	< 0.214%	< 0.214%	0.057%
N_S15	< 10	< 10	< 10	< 10	< 10
%_S15	< 0.214%	< 0.214%	< 0.214%	< 0.214%	< 6.36E4%
N_M77	< 10	< 10	< 10	< 10	859.0
%_M77	< 0.214%	< 0.214%	< 0.214%	< 0.214%	0.055%
N_P02	< 10	< 10	< 10	< 10	60.0
%_P02	< 0.214%	< 0.214%	< 0.214%	< 0.214%	0.004%
N_K28	< 10	< 10	< 10	< 10	27.0
%_K28	< 0.214%	< 0.214%	< 0.214%	< 0.214%	0.002%
N_M75	< 10	< 10	< 10	< 10	2669.0
%_M75	< 0.214%	< 0.214%	< 0.214%	< 0.214%	0.17%
N_M97	< 10	< 10	< 10	< 10	58.0
%_M97	< 0.214%	< 0.214%	< 0.214%	< 0.214%	0.004%
N_Y03	< 10	< 10	< 10	< 10	< 10
%_Y03	< 0.214%	< 0.214%	< 0.214%	< 0.214%	< 6.36E4%
N_R03	< 10	13.0	< 10	< 10	795.0
%_R03	< 0.214%	0.278%	< 0.214%	< 0.214%	0.051%
N_M90	< 10	< 10	< 10	< 10	48.0
%_M90	< 0.214%	< 0.214%	< 0.214%	< 0.214%	0.003%
N_O15	< 10	< 10	< 10	< 10	< 10
%_O15	< 0.214%	< 0.214%	< 0.214%	< 0.214%	< 6.36E4%
N_L73	< 10	< 10	< 10	< 10	338.0
%_L73	< 0.214%	< 0.214%	< 0.214%	< 0.214%	0.021%
N_M91	< 10	< 10	< 10	< 10	29.0
%_M91	< 0.214%	< 0.214%	< 0.214%	< 0.214%	0.002%
N_N02	< 10	< 10	< 10	< 10	234.0
%_N02	< 0.214%	< 0.214%	< 0.214%	< 0.214%	0.015%
N_M31	< 10	< 10	< 10	< 10	499.0
%_M31	< 0.214%	< 0.214%	< 0.214%	< 0.214%	0.032%
N_D29	< 10	< 10	< 10	< 10	< 10
%_D29	< 0.214%	< 0.214%	< 0.214%	< 0.214%	< 6.36E4%
N_C69	< 10	< 10	< 10	< 10	1138.0
%_C69	< 0.214%	< 0.214%	< 0.214%	< 0.214%	0.072%
N_D25	< 10	< 10	< 10	< 10	1336.0
%_D25	< 0.214%	< 0.214%	< 0.214%	< 0.214%	0.085%
N_Z92	< 10	22.0	< 10	16.0	1650.0
%_Z92	< 0.214%	0.471%	< 0.214%	0.343%	0.105%
N_R49	< 10	< 10	< 10	< 10	282.0
%_R49	< 0.214%	< 0.214%	< 0.214%	< 0.214%	0.018%
N_T63	< 10	< 10	< 10	< 10	23.0
%_T63	< 0.214%	< 0.214%	< 0.214%	< 0.214%	0.001%
N_I88	< 10	< 10	< 10	< 10	93.0
%_I88	< 0.214%	< 0.214%	< 0.214%	< 0.214%	0.006%
N_S54	< 10	< 10	< 10	< 10	22.0
%_S54	< 0.214%	< 0.214%	< 0.214%	< 0.214%	0.001%
N_S90	< 10	< 10	< 10	< 10	164.0
%_S90	< 0.214%	< 0.214%	< 0.214%	< 0.214%	0.01%
N_O75	< 10	< 10	< 10	< 10	70.0
%_O75	< 0.214%	< 0.214%	< 0.214%	< 0.214%	0.004%
N_D41	< 10	< 10	< 10	< 10	207.0
%_D41	< 0.214%	< 0.214%	< 0.214%	< 0.214%	0.013%
N_A05	< 10	< 10	< 10	< 10	25.0
%_A05	< 0.214%	< 0.214%	< 0.214%	< 0.214%	0.002%
N_O16	< 10	< 10	< 10	< 10	420.0
%_O16	< 0.214%	< 0.214%	< 0.214%	< 0.214%	0.027%
N_W07	< 10	< 10	< 10	< 10	< 10
%_W07	< 0.214%	< 0.214%	< 0.214%	< 0.214%	< 6.36E4%
N_Q31	< 10	< 10	< 10	< 10	70.0
%_Q31	< 0.214%	< 0.214%	< 0.214%	< 0.214%	0.004%
N_D46	< 10	< 10	< 10	< 10	2601.0
%_D46	< 0.214%	< 0.214%	< 0.214%	< 0.214%	0.165%
N_M30	< 10	25.0	< 10	18.0	192.0
%_M30	< 0.214%	0.535%	< 0.214%	0.385%	0.012%
N_Z88	< 10	< 10	< 10	< 10	108.0
%_Z88	< 0.214%	< 0.214%	< 0.214%	< 0.214%	0.007%
N_O62	< 10	< 10	< 10	< 10	90.0
%_O62	< 0.214%	< 0.214%	< 0.214%	< 0.214%	0.006%
N_H04	< 10	< 10	< 10	< 10	333.0
%_H04	< 0.214%	< 0.214%	< 0.214%	< 0.214%	0.021%
N_C08	< 10	< 10	< 10	< 10	59.0
%_C08	< 0.214%	< 0.214%	< 0.214%	< 0.214%	0.004%
N_M51	< 10	12.0	< 10	< 10	1890.0
%_M51	< 0.214%	0.257%	< 0.214%	< 0.214%	0.12%
N_Z95	56.0	107.0	61.0	114.0	20666.0
%_Z95	1.199%	2.291%	1.306%	2.441%	1.314%
N_Z59	< 10	< 10	< 10	< 10	280.0
%_Z59	< 0.214%	< 0.214%	< 0.214%	< 0.214%	0.018%
N_I66	< 10	< 10	< 10	< 10	150.0
%_I66	< 0.214%	< 0.214%	< 0.214%	< 0.214%	0.01%
N_L30	< 10	< 10	< 10	< 10	693.0
%_L30	< 0.214%	< 0.214%	< 0.214%	< 0.214%	0.044%
N_D07	< 10	< 10	< 10	< 10	59.0
%_D07	< 0.214%	< 0.214%	< 0.214%	< 0.214%	0.004%
N_Z85	< 10	< 10	< 10	11.0	2784.0
%_Z85	< 0.214%	< 0.214%	< 0.214%	0.236%	0.177%
N_E53	< 10	< 10	< 10	< 10	810.0
%_E53	< 0.214%	< 0.214%	< 0.214%	< 0.214%	0.051%
N_A78	< 10	< 10	< 10	< 10	< 10
%_A78	< 0.214%	< 0.214%	< 0.214%	< 0.214%	< 6.36E4%
N_I25	54.0	154.0	34.0	172.0	16994.0
%_I25	1.156%	3.298%	0.728%	3.683%	1.08%
N_W01	< 10	< 10	< 10	< 10	19.0
%_W01	< 0.214%	< 0.214%	< 0.214%	< 0.214%	0.001%
N_Q97	< 10	< 10	< 10	< 10	< 10
%_Q97	< 0.214%	< 0.214%	< 0.214%	< 0.214%	< 6.36E4%
N_R27	< 10	< 10	< 10	< 10	248.0
%_R27	< 0.214%	< 0.214%	< 0.214%	< 0.214%	0.016%
N_R18	< 10	10.0	< 10	13.0	1509.0
%_R18	< 0.214%	< 0.214%	< 0.214%	0.278%	0.096%
N_S45	< 10	< 10	< 10	< 10	11.0
%_S45	< 0.214%	< 0.214%	< 0.214%	< 0.214%	0.001%
N_R32	< 10	< 10	< 10	< 10	262.0
%_R32	< 0.214%	< 0.214%	< 0.214%	< 0.214%	0.017%
N_C73	< 10	< 10	< 10	< 10	1045.0
%_C73	< 0.214%	< 0.214%	< 0.214%	< 0.214%	0.066%
N_P70	< 10	< 10	< 10	< 10	119.0
%_P70	< 0.214%	< 0.214%	< 0.214%	< 0.214%	0.008%
N_M34	< 10	< 10	< 10	10.0	577.0
%_M34	< 0.214%	< 0.214%	< 0.214%	< 0.214%	0.037%
N_R09	85.0	969.0	77.0	897.0	34361.0
%_R09	1.82%	20.749%	1.649%	19.208%	2.184%
N_D03	< 10	< 10	< 10	< 10	33.0
%_D03	< 0.214%	< 0.214%	< 0.214%	< 0.214%	0.002%
N_I69	< 10	13.0	< 10	15.0	386.0
%_I69	< 0.214%	0.278%	< 0.214%	0.321%	0.025%
N_H90	< 10	< 10	< 10	< 10	1506.0
%_H90	< 0.214%	< 0.214%	< 0.214%	< 0.214%	0.096%
N_N80	< 10	< 10	< 10	< 10	500.0
%_N80	< 0.214%	< 0.214%	< 0.214%	< 0.214%	0.032%
N_B83	< 10	< 10	< 10	< 10	< 10
%_B83	< 0.214%	< 0.214%	< 0.214%	< 0.214%	< 6.36E4%
N_Q85	< 10	< 10	< 10	< 10	438.0
%_Q85	< 0.214%	< 0.214%	< 0.214%	< 0.214%	0.028%
N_Y95	< 10	< 10	< 10	< 10	55.0
%_Y95	< 0.214%	< 0.214%	< 0.214%	< 0.214%	0.003%
N_J18	< 10	193.0	< 10	166.0	2716.0
%_J18	< 0.214%	4.133%	< 0.214%	3.555%	0.173%
N_OTHDIAG	< 10	< 10	< 10	< 10	< 10
%_OTHDIAG	< 0.214%	< 0.214%	< 0.214%	< 0.214%	< 6.36E4%
N_K04	< 10	< 10	< 10	< 10	329.0
%_K04	< 0.214%	< 0.214%	< 0.214%	< 0.214%	0.021%
N_C7B	< 10	< 10	< 10	< 10	167.0
%_C7B	< 0.214%	< 0.214%	< 0.214%	< 0.214%	0.011%
N_F70	< 10	< 10	< 10	< 10	< 10
%_F70	< 0.214%	< 0.214%	< 0.214%	< 0.214%	< 6.36E4%
N_P19	< 10	< 10	< 10	< 10	< 10
%_P19	< 0.214%	< 0.214%	< 0.214%	< 0.214%	< 6.36E4%
N_Z04	< 10	< 10	< 10	< 10	49.0
%_Z04	< 0.214%	< 0.214%	< 0.214%	< 0.214%	0.003%
N_F84	< 10	< 10	< 10	< 10	288.0
%_F84	< 0.214%	< 0.214%	< 0.214%	< 0.214%	0.018%
N_W89	< 10	< 10	< 10	< 10	< 10
%_W89	< 0.214%	< 0.214%	< 0.214%	< 0.214%	< 6.36E4%
N_E34	< 10	< 10	< 10	< 10	194.0
%_E34	< 0.214%	< 0.214%	< 0.214%	< 0.214%	0.012%
N_K73	< 10	< 10	< 10	< 10	20.0
%_K73	< 0.214%	< 0.214%	< 0.214%	< 0.214%	0.001%
N_F09	< 10	< 10	< 10	< 10	80.0
%_F09	< 0.214%	< 0.214%	< 0.214%	< 0.214%	0.005%
N_I95	< 10	80.0	< 10	64.0	1880.0
%_I95	< 0.214%	1.713%	< 0.214%	1.37%	0.12%
N_G64	< 10	< 10	< 10	< 10	< 10
%_G64	< 0.214%	< 0.214%	< 0.214%	< 0.214%	< 6.36E4%
N_H61	< 10	< 10	< 10	< 10	479.0
%_H61	< 0.214%	< 0.214%	< 0.214%	< 0.214%	0.03%
N_D68	< 10	28.0	< 10	33.0	1324.0
%_D68	< 0.214%	0.6%	< 0.214%	0.707%	0.084%
N_I39	< 10	< 10	< 10	< 10	10.0
%_I39	< 0.214%	< 0.214%	< 0.214%	< 0.214%	0.001%
N_K91	< 10	11.0	< 10	< 10	1191.0
%_K91	< 0.214%	0.236%	< 0.214%	< 0.214%	0.076%
N_O72	< 10	< 10	< 10	< 10	120.0
%_O72	< 0.214%	< 0.214%	< 0.214%	< 0.214%	0.008%
N_S87	< 10	< 10	< 10	< 10	< 10
%_S87	< 0.214%	< 0.214%	< 0.214%	< 0.214%	< 6.36E4%
N_Q99	< 10	< 10	< 10	< 10	182.0
%_Q99	< 0.214%	< 0.214%	< 0.214%	< 0.214%	0.012%
N_G99	< 10	< 10	< 10	< 10	104.0
%_G99	< 0.214%	< 0.214%	< 0.214%	< 0.214%	0.007%
N_Q23	< 10	< 10	< 10	10.0	1804.0
%_Q23	< 0.214%	< 0.214%	< 0.214%	< 0.214%	0.115%
N_R10	79.0	143.0	77.0	180.0	27083.0
%_R10	1.692%	3.062%	1.649%	3.854%	1.722%
N_V20	< 10	< 10	< 10	< 10	< 10
%_V20	< 0.214%	< 0.214%	< 0.214%	< 0.214%	< 6.36E4%
N_W86	< 10	< 10	< 10	< 10	< 10
%_W86	< 0.214%	< 0.214%	< 0.214%	< 0.214%	< 6.36E4%
N_C67	< 10	< 10	15.0	< 10	3429.0
%_C67	< 0.214%	< 0.214%	0.321%	< 0.214%	0.218%
N_J82	< 10	< 10	< 10	< 10	24.0
%_J82	< 0.214%	< 0.214%	< 0.214%	< 0.214%	0.002%
N_L60	< 10	< 10	< 10	< 10	173.0
%_L60	< 0.214%	< 0.214%	< 0.214%	< 0.214%	0.011%
N_Q93	< 10	< 10	< 10	< 10	175.0
%_Q93	< 0.214%	< 0.214%	< 0.214%	< 0.214%	0.011%
N_J64	< 10	< 10	< 10	< 10	< 10
%_J64	< 0.214%	< 0.214%	< 0.214%	< 0.214%	< 6.36E4%
N_R74	< 10	85.0	10.0	83.0	2668.0
%_R74	< 0.214%	1.82%	< 0.214%	1.777%	0.17%
N_J00	< 10	< 10	< 10	< 10	43.0
%_J00	< 0.214%	< 0.214%	< 0.214%	< 0.214%	0.003%
N_L55	< 10	< 10	< 10	< 10	14.0
%_L55	< 0.214%	< 0.214%	< 0.214%	< 0.214%	0.001%
N_B78	< 10	< 10	< 10	< 10	27.0
%_B78	< 0.214%	< 0.214%	< 0.214%	< 0.214%	0.002%
N_G10	< 10	< 10	< 10	< 10	< 10
%_G10	< 0.214%	< 0.214%	< 0.214%	< 0.214%	< 6.36E4%
N_W18	< 10	< 10	< 10	< 10	24.0
%_W18	< 0.214%	< 0.214%	< 0.214%	< 0.214%	0.002%
N_M81	13.0	20.0	12.0	26.0	3512.0
%_M81	0.278%	0.428%	0.257%	0.557%	0.223%
N_H16	< 10	< 10	< 10	< 10	123.0
%_H16	< 0.214%	< 0.214%	< 0.214%	< 0.214%	0.008%
N_M01	< 10	< 10	< 10	< 10	< 10
%_M01	< 0.214%	< 0.214%	< 0.214%	< 0.214%	< 6.36E4%
N_K50	< 10	11.0	< 10	< 10	2379.0
%_K50	< 0.214%	0.236%	< 0.214%	< 0.214%	0.151%
N_R92	14.0	12.0	22.0	12.0	6998.0
%_R92	0.3%	0.257%	0.471%	0.257%	0.445%
N_S80	< 10	< 10	< 10	< 10	254.0
%_S80	< 0.214%	< 0.214%	< 0.214%	< 0.214%	0.016%
N_C17	< 10	< 10	< 10	< 10	120.0
%_C17	< 0.214%	< 0.214%	< 0.214%	< 0.214%	0.008%
N_E44	< 10	< 10	< 10	< 10	107.0
%_E44	< 0.214%	< 0.214%	< 0.214%	< 0.214%	0.007%
N_M1A	< 10	< 10	< 10	< 10	224.0
%_M1A	< 0.214%	< 0.214%	< 0.214%	< 0.214%	0.014%
N_G36	< 10	< 10	< 10	< 10	194.0
%_G36	< 0.214%	< 0.214%	< 0.214%	< 0.214%	0.012%
N_E63	< 10	< 10	< 10	< 10	183.0
%_E63	< 0.214%	< 0.214%	< 0.214%	< 0.214%	0.012%
N_Z14	< 10	< 10	< 10	< 10	258.0
%_Z14	< 0.214%	< 0.214%	< 0.214%	< 0.214%	0.016%
N_S89	< 10	< 10	< 10	< 10	468.0
%_S89	< 0.214%	< 0.214%	< 0.214%	< 0.214%	0.03%
N_Z43	< 10	< 10	< 10	< 10	238.0
%_Z43	< 0.214%	< 0.214%	< 0.214%	< 0.214%	0.015%
N_Z80	< 10	< 10	< 10	< 10	1068.0
%_Z80	< 0.214%	< 0.214%	< 0.214%	< 0.214%	0.068%
N_Z47	< 10	< 10	< 10	< 10	1298.0
%_Z47	< 0.214%	< 0.214%	< 0.214%	< 0.214%	0.083%
N_B36	< 10	< 10	< 10	< 10	71.0
%_B36	< 0.214%	< 0.214%	< 0.214%	< 0.214%	0.005%
N_S10	< 10	< 10	< 10	< 10	14.0
%_S10	< 0.214%	< 0.214%	< 0.214%	< 0.214%	0.001%
N_R65	< 10	67.0	< 10	65.0	566.0
%_R65	< 0.214%	1.435%	< 0.214%	1.392%	0.036%
N_I15	< 10	20.0	< 10	16.0	1120.0
%_I15	< 0.214%	0.428%	< 0.214%	0.343%	0.071%
N_S93	< 10	< 10	< 10	< 10	810.0
%_S93	< 0.214%	< 0.214%	< 0.214%	< 0.214%	0.051%
N_S67	< 10	< 10	< 10	< 10	31.0
%_S67	< 0.214%	< 0.214%	< 0.214%	< 0.214%	0.002%
N_B97	< 10	< 10	< 10	< 10	541.0
%_B97	< 0.214%	< 0.214%	< 0.214%	< 0.214%	0.034%
N_M17	11.0	18.0	19.0	15.0	4592.0
%_M17	0.236%	0.385%	0.407%	0.321%	0.292%
N_M80	< 10	< 10	< 10	< 10	209.0
%_M80	< 0.214%	< 0.214%	< 0.214%	< 0.214%	0.013%
N_O60	< 10	< 10	< 10	< 10	316.0
%_O60	< 0.214%	< 0.214%	< 0.214%	< 0.214%	0.02%
N_Q24	< 10	< 10	< 10	< 10	1884.0
%_Q24	< 0.214%	< 0.214%	< 0.214%	< 0.214%	0.12%
N_L25	< 10	< 10	< 10	< 10	113.0
%_L25	< 0.214%	< 0.214%	< 0.214%	< 0.214%	0.007%
N_G24	< 10	< 10	< 10	< 10	132.0
%_G24	< 0.214%	< 0.214%	< 0.214%	< 0.214%	0.008%
N_S33	< 10	< 10	< 10	< 10	44.0
%_S33	< 0.214%	< 0.214%	< 0.214%	< 0.214%	0.003%
N_T76	< 10	< 10	< 10	< 10	30.0
%_T76	< 0.214%	< 0.214%	< 0.214%	< 0.214%	0.002%
N_S57	< 10	< 10	< 10	< 10	< 10
%_S57	< 0.214%	< 0.214%	< 0.214%	< 0.214%	< 6.36E4%
N_A32	< 10	< 10	< 10	< 10	< 10
%_A32	< 0.214%	< 0.214%	< 0.214%	< 0.214%	< 6.36E4%
N_G50	< 10	< 10	< 10	< 10	181.0
%_G50	< 0.214%	< 0.214%	< 0.214%	< 0.214%	0.012%
N_A81	< 10	< 10	< 10	< 10	17.0
%_A81	< 0.214%	< 0.214%	< 0.214%	< 0.214%	0.001%
N_H51	< 10	< 10	< 10	< 10	49.0
%_H51	< 0.214%	< 0.214%	< 0.214%	< 0.214%	0.003%
N_B81	< 10	< 10	< 10	< 10	< 10
%_B81	< 0.214%	< 0.214%	< 0.214%	< 0.214%	< 6.36E4%
N_Z38	< 10	< 10	< 10	< 10	1087.0
%_Z38	< 0.214%	< 0.214%	< 0.214%	< 0.214%	0.069%
N_S05	< 10	< 10	< 10	< 10	294.0
%_S05	< 0.214%	< 0.214%	< 0.214%	< 0.214%	0.019%
N_C77	< 10	< 10	< 10	< 10	648.0
%_C77	< 0.214%	< 0.214%	< 0.214%	< 0.214%	0.041%
N_M86	< 10	< 10	< 10	15.0	629.0
%_M86	< 0.214%	< 0.214%	< 0.214%	0.321%	0.04%
N_T84	< 10	< 10	< 10	< 10	1140.0
%_T84	< 0.214%	< 0.214%	< 0.214%	< 0.214%	0.072%
N_K22	< 10	< 10	< 10	13.0	1006.0
%_K22	< 0.214%	< 0.214%	< 0.214%	0.278%	0.064%
N_E22	< 10	< 10	< 10	< 10	316.0
%_E22	< 0.214%	< 0.214%	< 0.214%	< 0.214%	0.02%
N_R97	< 10	11.0	< 10	< 10	1646.0
%_R97	< 0.214%	0.236%	< 0.214%	< 0.214%	0.105%
N_P50	< 10	< 10	< 10	< 10	< 10
%_P50	< 0.214%	< 0.214%	< 0.214%	< 0.214%	< 6.36E4%
N_G08	< 10	< 10	< 10	< 10	100.0
%_G08	< 0.214%	< 0.214%	< 0.214%	< 0.214%	0.006%
N_N10	< 10	< 10	< 10	< 10	319.0
%_N10	< 0.214%	< 0.214%	< 0.214%	< 0.214%	0.02%
N_A04	< 10	11.0	< 10	14.0	459.0
%_A04	< 0.214%	0.236%	< 0.214%	0.3%	0.029%
N_J30	< 10	10.0	< 10	17.0	904.0
%_J30	< 0.214%	< 0.214%	< 0.214%	0.364%	0.057%
N_R14	< 10	23.0	< 10	23.0	1187.0
%_R14	< 0.214%	0.493%	< 0.214%	0.493%	0.075%
N_I89	< 10	< 10	< 10	< 10	507.0
%_I89	< 0.214%	< 0.214%	< 0.214%	< 0.214%	0.032%
N_E03	< 10	50.0	14.0	49.0	4193.0
%_E03	< 0.214%	1.071%	0.3%	1.049%	0.267%
N_Z62	< 10	< 10	< 10	< 10	15.0
%_Z62	< 0.214%	< 0.214%	< 0.214%	< 0.214%	0.001%
N_M19	< 10	24.0	< 10	16.0	2867.0
%_M19	< 0.214%	0.514%	< 0.214%	0.343%	0.182%
N_O31	< 10	< 10	< 10	< 10	65.0
%_O31	< 0.214%	< 0.214%	< 0.214%	< 0.214%	0.004%
N_N98	< 10	< 10	< 10	< 10	< 10
%_N98	< 0.214%	< 0.214%	< 0.214%	< 0.214%	< 6.36E4%
N_R63	< 10	34.0	11.0	39.0	3190.0
%_R63	< 0.214%	0.728%	0.236%	0.835%	0.203%
N_L05	< 10	< 10	< 10	< 10	90.0
%_L05	< 0.214%	< 0.214%	< 0.214%	< 0.214%	0.006%
N_E27	< 10	< 10	< 10	11.0	667.0
%_E27	< 0.214%	< 0.214%	< 0.214%	0.236%	0.042%
N_O34	< 10	< 10	10.0	10.0	2194.0
%_O34	< 0.214%	< 0.214%	< 0.214%	< 0.214%	0.139%
N_R05	18.0	358.0	18.0	351.0	8181.0
%_R05	0.385%	7.666%	0.385%	7.516%	0.52%
N_F63	< 10	< 10	< 10	< 10	28.0
%_F63	< 0.214%	< 0.214%	< 0.214%	< 0.214%	0.002%
N_T38	< 10	11.0	< 10	13.0	300.0
%_T38	< 0.214%	0.236%	< 0.214%	0.278%	0.019%
N_C49	14.0	12.0	11.0	14.0	5034.0
%_C49	0.3%	0.257%	0.236%	0.3%	0.32%
N_C15	< 10	< 10	< 10	< 10	1429.0
%_C15	< 0.214%	< 0.214%	< 0.214%	< 0.214%	0.091%
N_C53	< 10	< 10	< 10	< 10	1076.0
%_C53	< 0.214%	< 0.214%	< 0.214%	< 0.214%	0.068%
N_F04	< 10	< 10	< 10	< 10	< 10
%_F04	< 0.214%	< 0.214%	< 0.214%	< 0.214%	< 6.36E4%
N_A82	< 10	< 10	< 10	< 10	< 10
%_A82	< 0.214%	< 0.214%	< 0.214%	< 0.214%	< 6.36E4%
N_N81	< 10	< 10	< 10	< 10	281.0
%_N81	< 0.214%	< 0.214%	< 0.214%	< 0.214%	0.018%
N_R71	< 10	< 10	< 10	< 10	84.0
%_R71	< 0.214%	< 0.214%	< 0.214%	< 0.214%	0.005%
N_Z82	< 10	< 10	< 10	< 10	770.0
%_Z82	< 0.214%	< 0.214%	< 0.214%	< 0.214%	0.049%
N_S79	< 10	< 10	< 10	< 10	48.0
%_S79	< 0.214%	< 0.214%	< 0.214%	< 0.214%	0.003%
N_Q95	< 10	< 10	< 10	< 10	14.0
%_Q95	< 0.214%	< 0.214%	< 0.214%	< 0.214%	0.001%
N_A66	< 10	< 10	< 10	< 10	< 10
%_A66	< 0.214%	< 0.214%	< 0.214%	< 0.214%	< 6.36E4%
N_Z36	< 10	< 10	< 10	< 10	2910.0
%_Z36	< 0.214%	< 0.214%	< 0.214%	< 0.214%	0.185%
N_H20	< 10	< 10	< 10	< 10	218.0
%_H20	< 0.214%	< 0.214%	< 0.214%	< 0.214%	0.014%
N_O46	< 10	< 10	< 10	< 10	387.0
%_O46	< 0.214%	< 0.214%	< 0.214%	< 0.214%	0.025%
N_N53	< 10	< 10	< 10	< 10	16.0
%_N53	< 0.214%	< 0.214%	< 0.214%	< 0.214%	0.001%
N_W19	< 10	51.0	11.0	52.0	4138.0
%_W19	< 0.214%	1.092%	0.236%	1.113%	0.263%
N_D74	< 10	< 10	< 10	< 10	< 10
%_D74	< 0.214%	< 0.214%	< 0.214%	< 0.214%	< 6.36E4%
N_M62	< 10	13.0	< 10	15.0	1025.0
%_M62	< 0.214%	0.278%	< 0.214%	0.321%	0.065%
N_Z77	< 10	< 10	< 10	< 10	183.0
%_Z77	< 0.214%	< 0.214%	< 0.214%	< 0.214%	0.012%
N_A56	< 10	< 10	< 10	< 10	10.0
%_A56	< 0.214%	< 0.214%	< 0.214%	< 0.214%	0.001%
N_C84	10.0	< 10	< 10	< 10	1542.0
%_C84	< 0.214%	< 0.214%	< 0.214%	< 0.214%	0.098%
N_A88	< 10	< 10	< 10	< 10	< 10
%_A88	< 0.214%	< 0.214%	< 0.214%	< 0.214%	< 6.36E4%
N_S71	< 10	< 10	< 10	< 10	46.0
%_S71	< 0.214%	< 0.214%	< 0.214%	< 0.214%	0.003%
N_H66	< 10	< 10	< 10	< 10	693.0
%_H66	< 0.214%	< 0.214%	< 0.214%	< 0.214%	0.044%
N_T25	< 10	< 10	< 10	< 10	20.0
%_T25	< 0.214%	< 0.214%	< 0.214%	< 0.214%	0.001%
N_J05	< 10	< 10	< 10	< 10	156.0
%_J05	< 0.214%	< 0.214%	< 0.214%	< 0.214%	0.01%
N_K80	< 10	13.0	< 10	12.0	1090.0
%_K80	< 0.214%	0.278%	< 0.214%	0.257%	0.069%
N_R00	39.0	218.0	42.0	235.0	12608.0
%_R00	0.835%	4.668%	0.899%	5.032%	0.801%
N_C34	18.0	27.0	18.0	21.0	7876.0
%_C34	0.385%	0.578%	0.385%	0.45%	0.501%
N_N01	< 10	< 10	< 10	< 10	< 10
%_N01	< 0.214%	< 0.214%	< 0.214%	< 0.214%	< 6.36E4%
N_Q76	< 10	< 10	< 10	< 10	180.0
%_Q76	< 0.214%	< 0.214%	< 0.214%	< 0.214%	0.011%
N_J86	< 10	< 10	< 10	< 10	143.0
%_J86	< 0.214%	< 0.214%	< 0.214%	< 0.214%	0.009%
N_O63	< 10	< 10	< 10	< 10	< 10
%_O63	< 0.214%	< 0.214%	< 0.214%	< 0.214%	< 6.36E4%
N_Q11	< 10	< 10	< 10	< 10	< 10
%_Q11	< 0.214%	< 0.214%	< 0.214%	< 0.214%	< 6.36E4%
N_P22	< 10	< 10	< 10	< 10	228.0
%_P22	< 0.214%	< 0.214%	< 0.214%	< 0.214%	0.014%
N_W46	< 10	< 10	< 10	< 10	142.0
%_W46	< 0.214%	< 0.214%	< 0.214%	< 0.214%	0.009%
N_O26	< 10	18.0	< 10	10.0	2540.0
%_O26	< 0.214%	0.385%	< 0.214%	< 0.214%	0.161%
N_E58	< 10	< 10	< 10	< 10	< 10
%_E58	< 0.214%	< 0.214%	< 0.214%	< 0.214%	< 6.36E4%
N_A59	< 10	< 10	< 10	< 10	25.0
%_A59	< 0.214%	< 0.214%	< 0.214%	< 0.214%	0.002%
N_S36	< 10	< 10	< 10	< 10	56.0
%_S36	< 0.214%	< 0.214%	< 0.214%	< 0.214%	0.004%
N_D48	< 10	< 10	< 10	< 10	776.0
%_D48	< 0.214%	< 0.214%	< 0.214%	< 0.214%	0.049%
N_D50	17.0	38.0	26.0	37.0	6720.0
%_D50	0.364%	0.814%	0.557%	0.792%	0.427%
N_A64	< 10	< 10	< 10	< 10	96.0
%_A64	< 0.214%	< 0.214%	< 0.214%	< 0.214%	0.006%
N_K09	< 10	< 10	< 10	< 10	30.0
%_K09	< 0.214%	< 0.214%	< 0.214%	< 0.214%	0.002%
N_I52	< 10	< 10	< 10	< 10	< 10
%_I52	< 0.214%	< 0.214%	< 0.214%	< 0.214%	< 6.36E4%
N_G45	< 10	< 10	< 10	< 10	1390.0
%_G45	< 0.214%	< 0.214%	< 0.214%	< 0.214%	0.088%
N_P36	< 10	< 10	< 10	< 10	< 10
%_P36	< 0.214%	< 0.214%	< 0.214%	< 0.214%	< 6.36E4%
N_D31	< 10	< 10	< 10	< 10	54.0
%_D31	< 0.214%	< 0.214%	< 0.214%	< 0.214%	0.003%
N_L04	< 10	< 10	< 10	< 10	21.0
%_L04	< 0.214%	< 0.214%	< 0.214%	< 0.214%	0.001%
N_H83	< 10	< 10	< 10	< 10	55.0
%_H83	< 0.214%	< 0.214%	< 0.214%	< 0.214%	0.003%
N_E85	< 10	< 10	< 10	< 10	1315.0
%_E85	< 0.214%	< 0.214%	< 0.214%	< 0.214%	0.084%
N_N75	< 10	< 10	< 10	< 10	100.0
%_N75	< 0.214%	< 0.214%	< 0.214%	< 0.214%	0.006%
N_K60	< 10	< 10	< 10	< 10	330.0
%_K60	< 0.214%	< 0.214%	< 0.214%	< 0.214%	0.021%
N_B39	< 10	< 10	< 10	< 10	< 10
%_B39	< 0.214%	< 0.214%	< 0.214%	< 0.214%	< 6.36E4%
N_D89	< 10	20.0	< 10	16.0	1882.0
%_D89	< 0.214%	0.428%	< 0.214%	0.343%	0.12%
N_F10	< 10	17.0	10.0	13.0	3078.0
%_F10	< 0.214%	0.364%	< 0.214%	0.278%	0.196%
N_A38	< 10	< 10	< 10	< 10	13.0
%_A38	< 0.214%	< 0.214%	< 0.214%	< 0.214%	0.001%
N_K81	< 10	10.0	< 10	< 10	714.0
%_K81	< 0.214%	< 0.214%	< 0.214%	< 0.214%	0.045%
N_I45	< 10	20.0	< 10	17.0	2522.0
%_I45	< 0.214%	0.428%	< 0.214%	0.364%	0.16%
N_A68	< 10	< 10	< 10	< 10	10.0
%_A68	< 0.214%	< 0.214%	< 0.214%	< 0.214%	0.001%
N_I26	< 10	50.0	< 10	53.0	1873.0
%_I26	< 0.214%	1.071%	< 0.214%	1.135%	0.119%
N_N61	< 10	< 10	< 10	< 10	192.0
%_N61	< 0.214%	< 0.214%	< 0.214%	< 0.214%	0.012%
N_W51	< 10	< 10	< 10	< 10	< 10
%_W51	< 0.214%	< 0.214%	< 0.214%	< 0.214%	< 6.36E4%
N_V18	< 10	< 10	< 10	< 10	11.0
%_V18	< 0.214%	< 0.214%	< 0.214%	< 0.214%	0.001%
N_Z70	< 10	< 10	< 10	< 10	< 10
%_Z70	< 0.214%	< 0.214%	< 0.214%	< 0.214%	< 6.36E4%
N_Q21	15.0	18.0	10.0	27.0	4409.0
%_Q21	0.321%	0.385%	< 0.214%	0.578%	0.28%
N_M87	< 10	< 10	< 10	< 10	516.0
%_M87	< 0.214%	< 0.214%	< 0.214%	< 0.214%	0.033%
N_H31	< 10	< 10	< 10	< 10	37.0
%_H31	< 0.214%	< 0.214%	< 0.214%	< 0.214%	0.002%
N_M84	< 10	< 10	< 10	< 10	567.0
%_M84	< 0.214%	< 0.214%	< 0.214%	< 0.214%	0.036%
N_Z97	< 10	21.0	< 10	24.0	524.0
%_Z97	< 0.214%	0.45%	< 0.214%	0.514%	0.033%
N_Q78	< 10	< 10	< 10	< 10	201.0
%_Q78	< 0.214%	< 0.214%	< 0.214%	< 0.214%	0.013%
N_Y83	< 10	< 10	< 10	< 10	110.0
%_Y83	< 0.214%	< 0.214%	< 0.214%	< 0.214%	0.007%
N_I41	< 10	< 10	< 10	< 10	< 10
%_I41	< 0.214%	< 0.214%	< 0.214%	< 0.214%	< 6.36E4%
N_R33	< 10	24.0	< 10	31.0	1970.0
%_R33	< 0.214%	0.514%	< 0.214%	0.664%	0.125%
N_Z42	< 10	< 10	< 10	< 10	14.0
%_Z42	< 0.214%	< 0.214%	< 0.214%	< 0.214%	0.001%
N_O89	< 10	< 10	< 10	< 10	< 10
%_O89	< 0.214%	< 0.214%	< 0.214%	< 0.214%	< 6.36E4%
N_M15	< 10	< 10	< 10	< 10	84.0
%_M15	< 0.214%	< 0.214%	< 0.214%	< 0.214%	0.005%
N_N84	< 10	< 10	< 10	< 10	548.0
%_N84	< 0.214%	< 0.214%	< 0.214%	< 0.214%	0.035%
N_T67	< 10	< 10	< 10	< 10	11.0
%_T67	< 0.214%	< 0.214%	< 0.214%	< 0.214%	0.001%
N_P96	< 10	< 10	< 10	< 10	57.0
%_P96	< 0.214%	< 0.214%	< 0.214%	< 0.214%	0.004%
N_L28	< 10	< 10	< 10	< 10	70.0
%_L28	< 0.214%	< 0.214%	< 0.214%	< 0.214%	0.004%
N_M21	< 10	19.0	< 10	< 10	1513.0
%_M21	< 0.214%	0.407%	< 0.214%	< 0.214%	0.096%
N_R20	< 10	17.0	< 10	12.0	2081.0
%_R20	< 0.214%	0.364%	< 0.214%	0.257%	0.132%
N_C40	< 10	< 10	< 10	< 10	217.0
%_C40	< 0.214%	< 0.214%	< 0.214%	< 0.214%	0.014%
N_H55	< 10	< 10	< 10	< 10	49.0
%_H55	< 0.214%	< 0.214%	< 0.214%	< 0.214%	0.003%
N_F53	< 10	< 10	< 10	< 10	20.0
%_F53	< 0.214%	< 0.214%	< 0.214%	< 0.214%	0.001%
N_K14	< 10	< 10	< 10	< 10	122.0
%_K14	< 0.214%	< 0.214%	< 0.214%	< 0.214%	0.008%
N_I09	< 10	< 10	< 10	< 10	107.0
%_I09	< 0.214%	< 0.214%	< 0.214%	< 0.214%	0.007%
N_K62	< 10	11.0	< 10	14.0	1671.0
%_K62	< 0.214%	0.236%	< 0.214%	0.3%	0.106%
N_D11	< 10	< 10	< 10	< 10	15.0
%_D11	< 0.214%	< 0.214%	< 0.214%	< 0.214%	0.001%
N_O41	< 10	< 10	< 10	< 10	415.0
%_O41	< 0.214%	< 0.214%	< 0.214%	< 0.214%	0.026%
N_N03	< 10	< 10	< 10	< 10	94.0
%_N03	< 0.214%	< 0.214%	< 0.214%	< 0.214%	0.006%
N_T69	< 10	< 10	< 10	< 10	< 10
%_T69	< 0.214%	< 0.214%	< 0.214%	< 0.214%	< 6.36E4%
N_C57	< 10	< 10	< 10	< 10	60.0
%_C57	< 0.214%	< 0.214%	< 0.214%	< 0.214%	0.004%
N_F41	11.0	53.0	22.0	44.0	4160.0
%_F41	0.236%	1.135%	0.471%	0.942%	0.264%
N_T88	< 10	< 10	< 10	< 10	366.0
%_T88	< 0.214%	< 0.214%	< 0.214%	< 0.214%	0.023%
N_C11	< 10	< 10	< 10	< 10	100.0
%_C11	< 0.214%	< 0.214%	< 0.214%	< 0.214%	0.006%
N_E29	< 10	< 10	< 10	< 10	186.0
%_E29	< 0.214%	< 0.214%	< 0.214%	< 0.214%	0.012%
N_C76	< 10	< 10	< 10	< 10	558.0
%_C76	< 0.214%	< 0.214%	< 0.214%	< 0.214%	0.035%
N_V82	< 10	< 10	< 10	< 10	< 10
%_V82	< 0.214%	< 0.214%	< 0.214%	< 0.214%	< 6.36E4%
N_G91	< 10	< 10	< 10	< 10	788.0
%_G91	< 0.214%	< 0.214%	< 0.214%	< 0.214%	0.05%
N_J12	< 10	376.0	< 10	364.0	842.0
%_J12	< 0.214%	8.051%	< 0.214%	7.794%	0.054%
N_A74	< 10	< 10	< 10	< 10	88.0
%_A74	< 0.214%	< 0.214%	< 0.214%	< 0.214%	0.006%
N_Q18	< 10	< 10	< 10	< 10	52.0
%_Q18	< 0.214%	< 0.214%	< 0.214%	< 0.214%	0.003%
N_Z48	20.0	52.0	11.0	64.0	6029.0
%_Z48	0.428%	1.113%	0.236%	1.37%	0.383%
N_A01	< 10	< 10	< 10	< 10	< 10
%_A01	< 0.214%	< 0.214%	< 0.214%	< 0.214%	< 6.36E4%
N_N89	< 10	< 10	< 10	< 10	615.0
%_N89	< 0.214%	< 0.214%	< 0.214%	< 0.214%	0.039%
N_F39	< 10	< 10	< 10	< 10	189.0
%_F39	< 0.214%	< 0.214%	< 0.214%	< 0.214%	0.012%
N_S43	< 10	< 10	< 10	< 10	681.0
%_S43	< 0.214%	< 0.214%	< 0.214%	< 0.214%	0.043%
N_A43	< 10	< 10	< 10	< 10	20.0
%_A43	< 0.214%	< 0.214%	< 0.214%	< 0.214%	0.001%
N_K83	< 10	16.0	< 10	15.0	1641.0
%_K83	< 0.214%	0.343%	< 0.214%	0.321%	0.104%
N_Q77	< 10	< 10	< 10	< 10	29.0
%_Q77	< 0.214%	< 0.214%	< 0.214%	< 0.214%	0.002%
N_E83	18.0	42.0	< 10	50.0	3450.0
%_E83	0.385%	0.899%	< 0.214%	1.071%	0.219%
N_O61	< 10	< 10	< 10	< 10	< 10
%_O61	< 0.214%	< 0.214%	< 0.214%	< 0.214%	< 6.36E4%
N_I75	< 10	< 10	< 10	< 10	35.0
%_I75	< 0.214%	< 0.214%	< 0.214%	< 0.214%	0.002%
N_S73	< 10	< 10	< 10	< 10	481.0
%_S73	< 0.214%	< 0.214%	< 0.214%	< 0.214%	0.031%
N_C30	< 10	< 10	< 10	< 10	63.0
%_C30	< 0.214%	< 0.214%	< 0.214%	< 0.214%	0.004%
N_F99	< 10	< 10	< 10	< 10	122.0
%_F99	< 0.214%	< 0.214%	< 0.214%	< 0.214%	0.008%
N_A55	< 10	< 10	< 10	< 10	< 10
%_A55	< 0.214%	< 0.214%	< 0.214%	< 0.214%	< 6.36E4%
N_Z55	< 10	< 10	< 10	< 10	15.0
%_Z55	< 0.214%	< 0.214%	< 0.214%	< 0.214%	0.001%
N_S78	< 10	< 10	< 10	< 10	23.0
%_S78	< 0.214%	< 0.214%	< 0.214%	< 0.214%	0.001%
N_Z94	92.0	384.0	95.0	410.0	35478.0
%_Z94	1.97%	8.223%	2.034%	8.779%	2.255%
N_O48	< 10	< 10	< 10	< 10	170.0
%_O48	< 0.214%	< 0.214%	< 0.214%	< 0.214%	0.011%
N_R31	< 10	22.0	14.0	31.0	3521.0
%_R31	< 0.214%	0.471%	0.3%	0.664%	0.224%
N_Y00	< 10	< 10	< 10	< 10	< 10
%_Y00	< 0.214%	< 0.214%	< 0.214%	< 0.214%	< 6.36E4%
N_A31	< 10	< 10	< 10	< 10	365.0
%_A31	< 0.214%	< 0.214%	< 0.214%	< 0.214%	0.023%
N_W10	< 10	< 10	< 10	< 10	124.0
%_W10	< 0.214%	< 0.214%	< 0.214%	< 0.214%	0.008%
N_A19	< 10	< 10	< 10	< 10	< 10
%_A19	< 0.214%	< 0.214%	< 0.214%	< 0.214%	< 6.36E4%
N_S98	< 10	< 10	< 10	< 10	34.0
%_S98	< 0.214%	< 0.214%	< 0.214%	< 0.214%	0.002%
N_F48	< 10	< 10	< 10	< 10	30.0
%_F48	< 0.214%	< 0.214%	< 0.214%	< 0.214%	0.002%
N_P01	< 10	< 10	< 10	< 10	21.0
%_P01	< 0.214%	< 0.214%	< 0.214%	< 0.214%	0.001%
N_A39	< 10	< 10	< 10	< 10	< 10
%_A39	< 0.214%	< 0.214%	< 0.214%	< 0.214%	< 6.36E4%
N_T31	< 10	< 10	< 10	< 10	39.0
%_T31	< 0.214%	< 0.214%	< 0.214%	< 0.214%	0.002%
N_I05	< 10	< 10	< 10	< 10	793.0
%_I05	< 0.214%	< 0.214%	< 0.214%	< 0.214%	0.05%
N_Q55	< 10	< 10	< 10	< 10	85.0
%_Q55	< 0.214%	< 0.214%	< 0.214%	< 0.214%	0.005%
N_O24	13.0	13.0	12.0	< 10	3645.0
%_O24	0.278%	0.278%	0.257%	< 0.214%	0.232%
N_D39	< 10	< 10	< 10	< 10	85.0
%_D39	< 0.214%	< 0.214%	< 0.214%	< 0.214%	0.005%
N_F31	< 10	< 10	< 10	< 10	1027.0
%_F31	< 0.214%	< 0.214%	< 0.214%	< 0.214%	0.065%
N_L88	< 10	< 10	< 10	< 10	38.0
%_L88	< 0.214%	< 0.214%	< 0.214%	< 0.214%	0.002%
N_W11	< 10	< 10	< 10	< 10	< 10
%_W11	< 0.214%	< 0.214%	< 0.214%	< 0.214%	< 6.36E4%
N_G58	< 10	< 10	< 10	< 10	48.0
%_G58	< 0.214%	< 0.214%	< 0.214%	< 0.214%	0.003%
N_H50	< 10	< 10	< 10	< 10	107.0
%_H50	< 0.214%	< 0.214%	< 0.214%	< 0.214%	0.007%
N_R22	< 10	13.0	< 10	15.0	2412.0
%_R22	< 0.214%	0.278%	< 0.214%	0.321%	0.153%
N_Q71	< 10	< 10	< 10	< 10	< 10
%_Q71	< 0.214%	< 0.214%	< 0.214%	< 0.214%	< 6.36E4%
N_T83	< 10	< 10	< 10	< 10	1082.0
%_T83	< 0.214%	< 0.214%	< 0.214%	< 0.214%	0.069%
N_R06	69.0	909.0	73.0	891.0	26545.0
%_R06	1.478%	19.465%	1.563%	19.079%	1.687%
N_K64	< 10	< 10	< 10	10.0	725.0
%_K64	< 0.214%	< 0.214%	< 0.214%	< 0.214%	0.046%
N_G70	< 10	< 10	< 10	< 10	294.0
%_G70	< 0.214%	< 0.214%	< 0.214%	< 0.214%	0.019%
N_E16	< 10	< 10	< 10	< 10	358.0
%_E16	< 0.214%	< 0.214%	< 0.214%	< 0.214%	0.023%
N_K82	< 10	< 10	< 10	< 10	238.0
%_K82	< 0.214%	< 0.214%	< 0.214%	< 0.214%	0.015%
N_Q27	< 10	< 10	< 10	< 10	546.0
%_Q27	< 0.214%	< 0.214%	< 0.214%	< 0.214%	0.035%
N_F93	< 10	< 10	< 10	< 10	< 10
%_F93	< 0.214%	< 0.214%	< 0.214%	< 0.214%	< 6.36E4%
N_B17	< 10	< 10	< 10	< 10	83.0
%_B17	< 0.214%	< 0.214%	< 0.214%	< 0.214%	0.005%
N_E08	< 10	15.0	< 10	12.0	783.0
%_E08	< 0.214%	0.321%	< 0.214%	0.257%	0.05%
N_W13	< 10	< 10	< 10	< 10	< 10
%_W13	< 0.214%	< 0.214%	< 0.214%	< 0.214%	< 6.36E4%
N_J34	< 10	< 10	< 10	< 10	896.0
%_J34	< 0.214%	< 0.214%	< 0.214%	< 0.214%	0.057%
N_D47	< 10	19.0	< 10	14.0	2857.0
%_D47	< 0.214%	0.407%	< 0.214%	0.3%	0.182%
N_Z49	< 10	< 10	< 10	< 10	< 10
%_Z49	< 0.214%	< 0.214%	< 0.214%	< 0.214%	< 6.36E4%
N_F51	< 10	< 10	< 10	< 10	174.0
%_F51	< 0.214%	< 0.214%	< 0.214%	< 0.214%	0.011%
N_C54	< 10	< 10	< 10	< 10	2192.0
%_C54	< 0.214%	< 0.214%	< 0.214%	< 0.214%	0.139%
N_C71	10.0	12.0	16.0	< 10	6018.0
%_C71	< 0.214%	0.257%	0.343%	< 0.214%	0.383%
N_I70	< 10	12.0	< 10	15.0	2183.0
%_I70	< 0.214%	0.257%	< 0.214%	0.321%	0.139%
N_C80	< 10	< 10	< 10	10.0	1518.0
%_C80	< 0.214%	< 0.214%	< 0.214%	< 0.214%	0.096%
N_A57	< 10	< 10	< 10	< 10	< 10
%_A57	< 0.214%	< 0.214%	< 0.214%	< 0.214%	< 6.36E4%
N_E65	< 10	< 10	< 10	< 10	25.0
%_E65	< 0.214%	< 0.214%	< 0.214%	< 0.214%	0.002%
N_T14	< 10	11.0	< 10	17.0	2281.0
%_T14	< 0.214%	0.236%	< 0.214%	0.364%	0.145%
N_D86	< 10	11.0	< 10	< 10	1195.0
%_D86	< 0.214%	0.236%	< 0.214%	< 0.214%	0.076%
N_D66	< 10	< 10	< 10	< 10	52.0
%_D66	< 0.214%	< 0.214%	< 0.214%	< 0.214%	0.003%
N_F23	< 10	< 10	< 10	< 10	53.0
%_F23	< 0.214%	< 0.214%	< 0.214%	< 0.214%	0.003%
N_I96	< 10	< 10	< 10	< 10	371.0
%_I96	< 0.214%	< 0.214%	< 0.214%	< 0.214%	0.024%
N_D59	< 10	< 10	< 10	< 10	912.0
%_D59	< 0.214%	< 0.214%	< 0.214%	< 0.214%	0.058%
N_H30	< 10	< 10	< 10	< 10	59.0
%_H30	< 0.214%	< 0.214%	< 0.214%	< 0.214%	0.004%
N_F20	< 10	15.0	< 10	< 10	735.0
%_F20	< 0.214%	0.321%	< 0.214%	< 0.214%	0.047%
N_Z90	< 10	14.0	< 10	< 10	1429.0
%_Z90	< 0.214%	0.3%	< 0.214%	< 0.214%	0.091%
N_G59	< 10	< 10	< 10	< 10	< 10
%_G59	< 0.214%	< 0.214%	< 0.214%	< 0.214%	< 6.36E4%
N_S24	< 10	< 10	< 10	< 10	13.0
%_S24	< 0.214%	< 0.214%	< 0.214%	< 0.214%	0.001%
N_H43	< 10	< 10	< 10	< 10	292.0
%_H43	< 0.214%	< 0.214%	< 0.214%	< 0.214%	0.019%
N_F30	< 10	< 10	< 10	< 10	73.0
%_F30	< 0.214%	< 0.214%	< 0.214%	< 0.214%	0.005%
N_A46	< 10	< 10	< 10	< 10	< 10
%_A46	< 0.214%	< 0.214%	< 0.214%	< 0.214%	< 6.36E4%
N_N27	< 10	< 10	< 10	< 10	12.0
%_N27	< 0.214%	< 0.214%	< 0.214%	< 0.214%	0.001%
N_A02	< 10	< 10	< 10	< 10	22.0
%_A02	< 0.214%	< 0.214%	< 0.214%	< 0.214%	0.001%
N_I11	< 10	10.0	< 10	< 10	1610.0
%_I11	< 0.214%	< 0.214%	< 0.214%	< 0.214%	0.102%
N_F25	< 10	< 10	< 10	11.0	1090.0
%_F25	< 0.214%	< 0.214%	< 0.214%	0.236%	0.069%
N_R44	< 10	< 10	< 10	< 10	302.0
%_R44	< 0.214%	< 0.214%	< 0.214%	< 0.214%	0.019%
N_M10	< 10	12.0	< 10	18.0	778.0
%_M10	< 0.214%	0.257%	< 0.214%	0.385%	0.049%
N_K01	< 10	< 10	< 10	< 10	79.0
%_K01	< 0.214%	< 0.214%	< 0.214%	< 0.214%	0.005%
N_D3A	< 10	< 10	< 10	< 10	485.0
%_D3A	< 0.214%	< 0.214%	< 0.214%	< 0.214%	0.031%
N_M72	< 10	< 10	< 10	< 10	409.0
%_M72	< 0.214%	< 0.214%	< 0.214%	< 0.214%	0.026%
N_H47	< 10	< 10	< 10	< 10	301.0
%_H47	< 0.214%	< 0.214%	< 0.214%	< 0.214%	0.019%
N_E84	< 10	< 10	< 10	11.0	1052.0
%_E84	< 0.214%	< 0.214%	< 0.214%	0.236%	0.067%
N_O77	< 10	< 10	< 10	< 10	21.0
%_O77	< 0.214%	< 0.214%	< 0.214%	< 0.214%	0.001%
N_O20	< 10	< 10	< 10	< 10	1039.0
%_O20	< 0.214%	< 0.214%	< 0.214%	< 0.214%	0.066%
N_L02	< 10	< 10	< 10	10.0	1437.0
%_L02	< 0.214%	< 0.214%	< 0.214%	< 0.214%	0.091%
N_T66	< 10	< 10	< 10	< 10	44.0
%_T66	< 0.214%	< 0.214%	< 0.214%	< 0.214%	0.003%
N_Z3A	10.0	14.0	13.0	13.0	4087.0
%_Z3A	< 0.214%	0.3%	0.278%	0.278%	0.26%
N_O92	< 10	< 10	< 10	< 10	11.0
%_O92	< 0.214%	< 0.214%	< 0.214%	< 0.214%	0.001%
N_M13	< 10	< 10	< 10	< 10	96.0
%_M13	< 0.214%	< 0.214%	< 0.214%	< 0.214%	0.006%
N_J31	< 10	< 10	< 10	< 10	234.0
%_J31	< 0.214%	< 0.214%	< 0.214%	< 0.214%	0.015%
N_P52	< 10	< 10	< 10	< 10	44.0
%_P52	< 0.214%	< 0.214%	< 0.214%	< 0.214%	0.003%
N_P59	< 10	< 10	< 10	< 10	173.0
%_P59	< 0.214%	< 0.214%	< 0.214%	< 0.214%	0.011%
N_I68	< 10	< 10	< 10	< 10	33.0
%_I68	< 0.214%	< 0.214%	< 0.214%	< 0.214%	0.002%
N_I01	< 10	< 10	< 10	< 10	15.0
%_I01	< 0.214%	< 0.214%	< 0.214%	< 0.214%	0.001%
N_E79	< 10	< 10	< 10	< 10	185.0
%_E79	< 0.214%	< 0.214%	< 0.214%	< 0.214%	0.012%
N_Q83	< 10	< 10	< 10	< 10	20.0
%_Q83	< 0.214%	< 0.214%	< 0.214%	< 0.214%	0.001%
N_S82	< 10	< 10	10.0	< 10	2403.0
%_S82	< 0.214%	< 0.214%	< 0.214%	< 0.214%	0.153%
N_R80	< 10	< 10	< 10	< 10	511.0
%_R80	< 0.214%	< 0.214%	< 0.214%	< 0.214%	0.032%
N_Q53	< 10	< 10	< 10	< 10	112.0
%_Q53	< 0.214%	< 0.214%	< 0.214%	< 0.214%	0.007%
N_E72	< 10	< 10	< 10	< 10	81.0
%_E72	< 0.214%	< 0.214%	< 0.214%	< 0.214%	0.005%
N_I76	< 10	< 10	< 10	< 10	10.0
%_I76	< 0.214%	< 0.214%	< 0.214%	< 0.214%	0.001%
N_O85	< 10	< 10	< 10	< 10	< 10
%_O85	< 0.214%	< 0.214%	< 0.214%	< 0.214%	< 6.36E4%
N_Q03	< 10	< 10	< 10	< 10	57.0
%_Q03	< 0.214%	< 0.214%	< 0.214%	< 0.214%	0.004%
N_S40	< 10	< 10	< 10	< 10	96.0
%_S40	< 0.214%	< 0.214%	< 0.214%	< 0.214%	0.006%
N_G47	< 10	57.0	< 10	60.0	2858.0
%_G47	< 0.214%	1.221%	< 0.214%	1.285%	0.182%
N_G80	< 10	< 10	< 10	< 10	1120.0
%_G80	< 0.214%	< 0.214%	< 0.214%	< 0.214%	0.071%
N_D34	< 10	< 10	< 10	< 10	< 10
%_D34	< 0.214%	< 0.214%	< 0.214%	< 0.214%	< 6.36E4%
N_S92	< 10	< 10	< 10	< 10	587.0
%_S92	< 0.214%	< 0.214%	< 0.214%	< 0.214%	0.037%
N_C78	< 10	< 10	11.0	< 10	3267.0
%_C78	< 0.214%	< 0.214%	0.236%	< 0.214%	0.208%
N_I00	< 10	< 10	< 10	< 10	16.0
%_I00	< 0.214%	< 0.214%	< 0.214%	< 0.214%	0.001%
N_R35	< 10	11.0	< 10	11.0	1244.0
%_R35	< 0.214%	0.236%	< 0.214%	0.236%	0.079%
N_B07	< 10	< 10	< 10	< 10	110.0
%_B07	< 0.214%	< 0.214%	< 0.214%	< 0.214%	0.007%
N_N32	< 10	< 10	< 10	12.0	533.0
%_N32	< 0.214%	< 0.214%	< 0.214%	0.257%	0.034%
N_C37	< 10	< 10	< 10	< 10	66.0
%_C37	< 0.214%	< 0.214%	< 0.214%	< 0.214%	0.004%
N_Z86	12.0	81.0	16.0	68.0	5536.0
%_Z86	0.257%	1.734%	0.343%	1.456%	0.352%
N_J67	< 10	< 10	< 10	< 10	182.0
%_J67	< 0.214%	< 0.214%	< 0.214%	< 0.214%	0.012%
N_N37	< 10	< 10	< 10	< 10	35.0
%_N37	< 0.214%	< 0.214%	< 0.214%	< 0.214%	0.002%
N_I97	< 10	< 10	< 10	< 10	132.0
%_I97	< 0.214%	< 0.214%	< 0.214%	< 0.214%	0.008%
N_Q04	< 10	< 10	< 10	< 10	147.0
%_Q04	< 0.214%	< 0.214%	< 0.214%	< 0.214%	0.009%
N_P04	< 10	< 10	< 10	< 10	11.0
%_P04	< 0.214%	< 0.214%	< 0.214%	< 0.214%	0.001%
N_B66	< 10	< 10	< 10	< 10	< 10
%_B66	< 0.214%	< 0.214%	< 0.214%	< 0.214%	< 6.36E4%
N_O23	< 10	< 10	< 10	< 10	357.0
%_O23	< 0.214%	< 0.214%	< 0.214%	< 0.214%	0.023%
N_W49	< 10	< 10	< 10	< 10	11.0
%_W49	< 0.214%	< 0.214%	< 0.214%	< 0.214%	0.001%
N_Q12	< 10	< 10	< 10	< 10	10.0
%_Q12	< 0.214%	< 0.214%	< 0.214%	< 0.214%	0.001%
N_J13	< 10	< 10	< 10	< 10	< 10
%_J13	< 0.214%	< 0.214%	< 0.214%	< 0.214%	< 6.36E4%
N_G71	< 10	< 10	< 10	< 10	204.0
%_G71	< 0.214%	< 0.214%	< 0.214%	< 0.214%	0.013%
N_E10	< 10	< 10	< 10	< 10	1207.0
%_E10	< 0.214%	< 0.214%	< 0.214%	< 0.214%	0.077%
N_B20	< 10	19.0	< 10	13.0	1181.0
%_B20	< 0.214%	0.407%	< 0.214%	0.278%	0.075%
N_C06	< 10	< 10	< 10	< 10	395.0
%_C06	< 0.214%	< 0.214%	< 0.214%	< 0.214%	0.025%
N_S64	< 10	< 10	< 10	< 10	10.0
%_S64	< 0.214%	< 0.214%	< 0.214%	< 0.214%	0.001%
N_Z64	< 10	< 10	< 10	< 10	166.0
%_Z64	< 0.214%	< 0.214%	< 0.214%	< 0.214%	0.011%
N_D84	11.0	96.0	29.0	99.0	6365.0
%_D84	0.236%	2.056%	0.621%	2.12%	0.405%
N_H52	< 10	< 10	< 10	< 10	165.0
%_H52	< 0.214%	< 0.214%	< 0.214%	< 0.214%	0.01%
N_P05	< 10	< 10	< 10	< 10	365.0
%_P05	< 0.214%	< 0.214%	< 0.214%	< 0.214%	0.023%
N_T86	23.0	124.0	32.0	121.0	10771.0
%_T86	0.493%	2.655%	0.685%	2.591%	0.685%
N_F98	< 10	< 10	< 10	< 10	66.0
%_F98	< 0.214%	< 0.214%	< 0.214%	< 0.214%	0.004%
N_A51	< 10	< 10	< 10	< 10	< 10
%_A51	< 0.214%	< 0.214%	< 0.214%	< 0.214%	< 6.36E4%
N_P13	< 10	< 10	< 10	< 10	< 10
%_P13	< 0.214%	< 0.214%	< 0.214%	< 0.214%	< 6.36E4%
N_N71	< 10	< 10	< 10	< 10	38.0
%_N71	< 0.214%	< 0.214%	< 0.214%	< 0.214%	0.002%
N_F40	< 10	< 10	< 10	< 10	149.0
%_F40	< 0.214%	< 0.214%	< 0.214%	< 0.214%	0.009%
N_R16	< 10	10.0	< 10	< 10	903.0
%_R16	< 0.214%	< 0.214%	< 0.214%	< 0.214%	0.057%
N_T59	< 10	< 10	< 10	< 10	22.0
%_T59	< 0.214%	< 0.214%	< 0.214%	< 0.214%	0.001%
N_G56	< 10	< 10	< 10	< 10	1049.0
%_G56	< 0.214%	< 0.214%	< 0.214%	< 0.214%	0.067%
N_C94	< 10	< 10	< 10	< 10	43.0
%_C94	< 0.214%	< 0.214%	< 0.214%	< 0.214%	0.003%
N_T36	< 10	< 10	< 10	< 10	23.0
%_T36	< 0.214%	< 0.214%	< 0.214%	< 0.214%	0.001%
N_S35	< 10	< 10	< 10	< 10	< 10
%_S35	< 0.214%	< 0.214%	< 0.214%	< 0.214%	< 6.36E4%
N_10000	< 10	10.0	< 10	< 10	515.0
%_10000	< 0.214%	< 0.214%	< 0.214%	< 0.214%	0.033%
N_S50	< 10	< 10	< 10	< 10	72.0
%_S50	< 0.214%	< 0.214%	< 0.214%	< 0.214%	0.005%
N_J91	< 10	< 10	< 10	< 10	201.0
%_J91	< 0.214%	< 0.214%	< 0.214%	< 0.214%	0.013%
N_N18	43.0	259.0	37.0	225.0	17543.0
%_N18	0.921%	5.546%	0.792%	4.818%	1.115%
N_P95	< 10	< 10	< 10	< 10	< 10
%_P95	< 0.214%	< 0.214%	< 0.214%	< 0.214%	< 6.36E4%
N_T45	12.0	26.0	17.0	21.0	3995.0
%_T45	0.257%	0.557%	0.364%	0.45%	0.254%
N_D60	< 10	< 10	< 10	< 10	56.0
%_D60	< 0.214%	< 0.214%	< 0.214%	< 0.214%	0.004%
N_P35	< 10	< 10	< 10	< 10	16.0
%_P35	< 0.214%	< 0.214%	< 0.214%	< 0.214%	0.001%
N_E67	< 10	< 10	< 10	< 10	27.0
%_E67	< 0.214%	< 0.214%	< 0.214%	< 0.214%	0.002%
N_J06	< 10	85.0	10.0	70.0	2330.0
%_J06	< 0.214%	1.82%	< 0.214%	1.499%	0.148%
N_F28	< 10	< 10	< 10	< 10	10.0
%_F28	< 0.214%	< 0.214%	< 0.214%	< 0.214%	0.001%
N_R19	11.0	68.0	15.0	61.0	4471.0
%_R19	0.236%	1.456%	0.321%	1.306%	0.284%
N_Z0010	< 10	< 10	< 10	< 10	19.0
%_Z0010	< 0.214%	< 0.214%	< 0.214%	< 0.214%	0.001%
N_I02	< 10	< 10	< 10	< 10	< 10
%_I02	< 0.214%	< 0.214%	< 0.214%	< 0.214%	< 6.36E4%
N_P09	< 10	< 10	< 10	< 10	45.0
%_P09	< 0.214%	< 0.214%	< 0.214%	< 0.214%	0.003%
N_L76	< 10	< 10	< 10	< 10	73.0
%_L76	< 0.214%	< 0.214%	< 0.214%	< 0.214%	0.005%
N_D69	14.0	50.0	12.0	57.0	4298.0
%_D69	0.3%	1.071%	0.257%	1.221%	0.273%
N_T85	< 10	< 10	< 10	< 10	462.0
%_T85	< 0.214%	< 0.214%	< 0.214%	< 0.214%	0.029%
N_B57	< 10	< 10	< 10	< 10	17.0
%_B57	< 0.214%	< 0.214%	< 0.214%	< 0.214%	0.001%
N_H00	< 10	< 10	< 10	< 10	168.0
%_H00	< 0.214%	< 0.214%	< 0.214%	< 0.214%	0.011%
N_Q56	< 10	< 10	< 10	< 10	< 10
%_Q56	< 0.214%	< 0.214%	< 0.214%	< 0.214%	< 6.36E4%
N_C70	< 10	< 10	< 10	< 10	104.0
%_C70	< 0.214%	< 0.214%	< 0.214%	< 0.214%	0.007%
N_G37	< 10	< 10	< 10	< 10	171.0
%_G37	< 0.214%	< 0.214%	< 0.214%	< 0.214%	0.011%
N_H35	< 10	< 10	< 10	< 10	457.0
%_H35	< 0.214%	< 0.214%	< 0.214%	< 0.214%	0.029%
N_J11	< 10	< 10	< 10	< 10	510.0
%_J11	< 0.214%	< 0.214%	< 0.214%	< 0.214%	0.032%
N_Z53	< 10	< 10	< 10	< 10	155.0
%_Z53	< 0.214%	< 0.214%	< 0.214%	< 0.214%	0.01%
N_C52	< 10	< 10	< 10	< 10	49.0
%_C52	< 0.214%	< 0.214%	< 0.214%	< 0.214%	0.003%
N_D15	< 10	< 10	< 10	< 10	56.0
%_D15	< 0.214%	< 0.214%	< 0.214%	< 0.214%	0.004%
N_H40	< 10	10.0	< 10	10.0	590.0
%_H40	< 0.214%	< 0.214%	< 0.214%	< 0.214%	0.038%
N_R30	< 10	< 10	< 10	16.0	1644.0
%_R30	< 0.214%	< 0.214%	< 0.214%	0.343%	0.105%
N_L92	< 10	< 10	< 10	< 10	64.0
%_L92	< 0.214%	< 0.214%	< 0.214%	< 0.214%	0.004%
N_T75	< 10	< 10	< 10	< 10	17.0
%_T75	< 0.214%	< 0.214%	< 0.214%	< 0.214%	0.001%
N_M24	< 10	< 10	< 10	< 10	682.0
%_M24	< 0.214%	< 0.214%	< 0.214%	< 0.214%	0.043%
N_W57	< 10	< 10	< 10	< 10	206.0
%_W57	< 0.214%	< 0.214%	< 0.214%	< 0.214%	0.013%
N_E76	< 10	< 10	< 10	< 10	208.0
%_E76	< 0.214%	< 0.214%	< 0.214%	< 0.214%	0.013%
N_H95	< 10	< 10	< 10	< 10	12.0
%_H95	< 0.214%	< 0.214%	< 0.214%	< 0.214%	0.001%
N_B37	< 10	14.0	< 10	19.0	909.0
%_B37	< 0.214%	0.3%	< 0.214%	0.407%	0.058%
N_I37	< 10	< 10	< 10	< 10	390.0
%_I37	< 0.214%	< 0.214%	< 0.214%	< 0.214%	0.025%
N_R07	54.0	236.0	59.0	243.0	20574.0
%_R07	1.156%	5.054%	1.263%	5.203%	1.308%
N_H80	< 10	< 10	< 10	< 10	43.0
%_H80	< 0.214%	< 0.214%	< 0.214%	< 0.214%	0.003%
N_C10	< 10	< 10	< 10	< 10	401.0
%_C10	< 0.214%	< 0.214%	< 0.214%	< 0.214%	0.025%
N_Q34	< 10	< 10	< 10	< 10	38.0
%_Q34	< 0.214%	< 0.214%	< 0.214%	< 0.214%	0.002%
N_P12	< 10	< 10	< 10	< 10	18.0
%_P12	< 0.214%	< 0.214%	< 0.214%	< 0.214%	0.001%
N_E66	25.0	106.0	19.0	104.0	8727.0
%_E66	0.535%	2.27%	0.407%	2.227%	0.555%
N_S63	< 10	< 10	< 10	< 10	390.0
%_S63	< 0.214%	< 0.214%	< 0.214%	< 0.214%	0.025%
N_M93	< 10	< 10	< 10	< 10	200.0
%_M93	< 0.214%	< 0.214%	< 0.214%	< 0.214%	0.013%
N_M18	< 10	< 10	< 10	< 10	250.0
%_M18	< 0.214%	< 0.214%	< 0.214%	< 0.214%	0.016%
N_W05	< 10	< 10	< 10	< 10	< 10
%_W05	< 0.214%	< 0.214%	< 0.214%	< 0.214%	< 6.36E4%
N_P74	< 10	< 10	< 10	< 10	26.0
%_P74	< 0.214%	< 0.214%	< 0.214%	< 0.214%	0.002%
N_S52	< 10	< 10	< 10	< 10	1761.0
%_S52	< 0.214%	< 0.214%	< 0.214%	< 0.214%	0.112%
N_Z74	< 10	10.0	< 10	20.0	341.0
%_Z74	< 0.214%	< 0.214%	< 0.214%	0.428%	0.022%
N_K74	< 10	20.0	< 10	23.0	2471.0
%_K74	< 0.214%	0.428%	< 0.214%	0.493%	0.157%
N_X99	< 10	< 10	< 10	< 10	< 10
%_X99	< 0.214%	< 0.214%	< 0.214%	< 0.214%	< 6.36E4%
N_C19	< 10	< 10	< 10	< 10	640.0
%_C19	< 0.214%	< 0.214%	< 0.214%	< 0.214%	0.041%
N_G06	< 10	< 10	< 10	< 10	76.0
%_G06	< 0.214%	< 0.214%	< 0.214%	< 0.214%	0.005%
N_G32	< 10	< 10	< 10	< 10	< 10
%_G32	< 0.214%	< 0.214%	< 0.214%	< 0.214%	< 6.36E4%
N_A77	< 10	< 10	< 10	< 10	< 10
%_A77	< 0.214%	< 0.214%	< 0.214%	< 0.214%	< 6.36E4%
N_N92	< 10	< 10	< 10	< 10	1421.0
%_N92	< 0.214%	< 0.214%	< 0.214%	< 0.214%	0.09%
N_G89	36.0	52.0	26.0	47.0	10970.0
%_G89	0.771%	1.113%	0.557%	1.006%	0.697%
N_P84	< 10	< 10	< 10	< 10	< 10
%_P84	< 0.214%	< 0.214%	< 0.214%	< 0.214%	< 6.36E4%
N_G62	< 10	16.0	< 10	18.0	1186.0
%_G62	< 0.214%	0.343%	< 0.214%	0.385%	0.075%
N_C46	< 10	< 10	< 10	< 10	295.0
%_C46	< 0.214%	< 0.214%	< 0.214%	< 0.214%	0.019%
N_I13	< 10	< 10	< 10	< 10	92.0
%_I13	< 0.214%	< 0.214%	< 0.214%	< 0.214%	0.006%
N_V87	< 10	< 10	< 10	< 10	158.0
%_V87	< 0.214%	< 0.214%	< 0.214%	< 0.214%	0.01%
N_I49	25.0	33.0	17.0	42.0	7272.0
%_I49	0.535%	0.707%	0.364%	0.899%	0.462%
N_M08	< 10	< 10	< 10	< 10	398.0
%_M08	< 0.214%	< 0.214%	< 0.214%	< 0.214%	0.025%
N_O44	< 10	< 10	< 10	< 10	1232.0
%_O44	< 0.214%	< 0.214%	< 0.214%	< 0.214%	0.078%
N_T15	< 10	< 10	< 10	< 10	42.0
%_T15	< 0.214%	< 0.214%	< 0.214%	< 0.214%	0.003%
N_E05	< 10	< 10	< 10	12.0	1155.0
%_E05	< 0.214%	< 0.214%	< 0.214%	0.257%	0.073%
N_L10	< 10	< 10	< 10	< 10	53.0
%_L10	< 0.214%	< 0.214%	< 0.214%	< 0.214%	0.003%
N_O21	< 10	< 10	< 10	< 10	420.0
%_O21	< 0.214%	< 0.214%	< 0.214%	< 0.214%	0.027%
N_F64	< 10	< 10	< 10	< 10	52.0
%_F64	< 0.214%	< 0.214%	< 0.214%	< 0.214%	0.003%
N_N76	< 10	< 10	< 10	< 10	333.0
%_N76	< 0.214%	< 0.214%	< 0.214%	< 0.214%	0.021%
N_S48	< 10	< 10	< 10	< 10	< 10
%_S48	< 0.214%	< 0.214%	< 0.214%	< 0.214%	< 6.36E4%
N_I46	< 10	16.0	< 10	15.0	550.0
%_I46	< 0.214%	0.343%	< 0.214%	0.321%	0.035%
N_Z16	< 10	< 10	< 10	< 10	86.0
%_Z16	< 0.214%	< 0.214%	< 0.214%	< 0.214%	0.005%
N_F07	< 10	< 10	< 10	< 10	94.0
%_F07	< 0.214%	< 0.214%	< 0.214%	< 0.214%	0.006%
N_E89	< 10	< 10	< 10	< 10	439.0
%_E89	< 0.214%	< 0.214%	< 0.214%	< 0.214%	0.028%
N_O14	< 10	< 10	< 10	< 10	610.0
%_O14	< 0.214%	< 0.214%	< 0.214%	< 0.214%	0.039%
N_E20	< 10	< 10	< 10	< 10	67.0
%_E20	< 0.214%	< 0.214%	< 0.214%	< 0.214%	0.004%
N_S04	< 10	< 10	< 10	< 10	10.0
%_S04	< 0.214%	< 0.214%	< 0.214%	< 0.214%	0.001%
N_F45	< 10	< 10	< 10	< 10	92.0
%_F45	< 0.214%	< 0.214%	< 0.214%	< 0.214%	0.006%
N_Z71	< 10	21.0	< 10	20.0	1817.0
%_Z71	< 0.214%	0.45%	< 0.214%	0.428%	0.116%
N_D14	< 10	< 10	< 10	< 10	69.0
%_D14	< 0.214%	< 0.214%	< 0.214%	< 0.214%	0.004%
N_N41	< 10	< 10	< 10	< 10	123.0
%_N41	< 0.214%	< 0.214%	< 0.214%	< 0.214%	0.008%
N_E21	< 10	< 10	< 10	< 10	1193.0
%_E21	< 0.214%	< 0.214%	< 0.214%	< 0.214%	0.076%
N_C26	< 10	< 10	< 10	< 10	15.0
%_C26	< 0.214%	< 0.214%	< 0.214%	< 0.214%	0.001%
N_W45	< 10	< 10	< 10	< 10	< 10
%_W45	< 0.214%	< 0.214%	< 0.214%	< 0.214%	< 6.36E4%
N_C68	< 10	< 10	< 10	< 10	441.0
%_C68	< 0.214%	< 0.214%	< 0.214%	< 0.214%	0.028%
N_S72	< 10	< 10	< 10	< 10	926.0
%_S72	< 0.214%	< 0.214%	< 0.214%	< 0.214%	0.059%
N_E02	< 10	< 10	< 10	< 10	< 10
%_E02	< 0.214%	< 0.214%	< 0.214%	< 0.214%	< 6.36E4%
N_M54	55.0	74.0	46.0	64.0	19107.0
%_M54	1.178%	1.585%	0.985%	1.37%	1.215%
N_C20	< 10	< 10	< 10	< 10	2038.0
%_C20	< 0.214%	< 0.214%	< 0.214%	< 0.214%	0.13%
N_C92	< 10	< 10	< 10	18.0	3331.0
%_C92	< 0.214%	< 0.214%	< 0.214%	0.385%	0.212%
N_N97	< 10	< 10	< 10	< 10	164.0
%_N97	< 0.214%	< 0.214%	< 0.214%	< 0.214%	0.01%
N_Z33	< 10	< 10	< 10	< 10	1338.0
%_Z33	< 0.214%	< 0.214%	< 0.214%	< 0.214%	0.085%
N_F03	< 10	29.0	< 10	25.0	563.0
%_F03	< 0.214%	0.621%	< 0.214%	0.535%	0.036%
N_D45	< 10	< 10	< 10	< 10	538.0
%_D45	< 0.214%	< 0.214%	< 0.214%	< 0.214%	0.034%
N_C01	< 10	< 10	< 10	< 10	123.0
%_C01	< 0.214%	< 0.214%	< 0.214%	< 0.214%	0.008%
N_Z02	< 10	< 10	< 10	< 10	296.0
%_Z02	< 0.214%	< 0.214%	< 0.214%	< 0.214%	0.019%
N_B33	< 10	< 10	< 10	< 10	345.0
%_B33	< 0.214%	< 0.214%	< 0.214%	< 0.214%	0.022%
N_H26	< 10	< 10	< 10	< 10	245.0
%_H26	< 0.214%	< 0.214%	< 0.214%	< 0.214%	0.016%
N_E31	< 10	< 10	< 10	< 10	22.0
%_E31	< 0.214%	< 0.214%	< 0.214%	< 0.214%	0.001%
N_P61	< 10	< 10	< 10	< 10	125.0
%_P61	< 0.214%	< 0.214%	< 0.214%	< 0.214%	0.008%
N_O87	< 10	< 10	< 10	< 10	< 10
%_O87	< 0.214%	< 0.214%	< 0.214%	< 0.214%	< 6.36E4%
N_N17	11.0	315.0	12.0	297.0	4378.0
%_N17	0.236%	6.745%	0.257%	6.36%	0.278%
N_V86	< 10	< 10	< 10	< 10	< 10
%_V86	< 0.214%	< 0.214%	< 0.214%	< 0.214%	< 6.36E4%
N_F81	< 10	< 10	< 10	< 10	40.0
%_F81	< 0.214%	< 0.214%	< 0.214%	< 0.214%	0.003%
N_C02	< 10	< 10	< 10	< 10	145.0
%_C02	< 0.214%	< 0.214%	< 0.214%	< 0.214%	0.009%
N_O66	< 10	< 10	< 10	< 10	16.0
%_O66	< 0.214%	< 0.214%	< 0.214%	< 0.214%	0.001%
N_Q20	< 10	< 10	< 10	< 10	1543.0
%_Q20	< 0.214%	< 0.214%	< 0.214%	< 0.214%	0.098%
N_C63	< 10	< 10	< 10	< 10	19.0
%_C63	< 0.214%	< 0.214%	< 0.214%	< 0.214%	0.001%
N_Z52	< 10	< 10	< 10	< 10	1386.0
%_Z52	< 0.214%	< 0.214%	< 0.214%	< 0.214%	0.088%
N_M43	< 10	< 10	< 10	< 10	1173.0
%_M43	< 0.214%	< 0.214%	< 0.214%	< 0.214%	0.075%
N_L70	< 10	< 10	< 10	< 10	227.0
%_L70	< 0.214%	< 0.214%	< 0.214%	< 0.214%	0.014%
N_R78	< 10	47.0	< 10	47.0	1254.0
%_R78	< 0.214%	1.006%	< 0.214%	1.006%	0.08%
N_S21	< 10	< 10	< 10	< 10	233.0
%_S21	< 0.214%	< 0.214%	< 0.214%	< 0.214%	0.015%
N_L43	< 10	< 10	< 10	< 10	27.0
%_L43	< 0.214%	< 0.214%	< 0.214%	< 0.214%	0.002%
N_Y04	< 10	< 10	< 10	< 10	25.0
%_Y04	< 0.214%	< 0.214%	< 0.214%	< 0.214%	0.002%
N_C82	< 10	< 10	< 10	< 10	869.0
%_C82	< 0.214%	< 0.214%	< 0.214%	< 0.214%	0.055%
N_M46	< 10	< 10	< 10	< 10	261.0
%_M46	< 0.214%	< 0.214%	< 0.214%	< 0.214%	0.017%
N_J02	< 10	10.0	< 10	20.0	1670.0
%_J02	< 0.214%	< 0.214%	< 0.214%	0.428%	0.106%
N_C79	< 10	< 10	15.0	15.0	5551.0
%_C79	< 0.214%	< 0.214%	0.321%	0.321%	0.353%
N_E25	< 10	< 10	< 10	< 10	31.0
%_E25	< 0.214%	< 0.214%	< 0.214%	< 0.214%	0.002%
N_O29	< 10	< 10	< 10	< 10	< 10
%_O29	< 0.214%	< 0.214%	< 0.214%	< 0.214%	< 6.36E4%
N_Q35	< 10	< 10	< 10	< 10	55.0
%_Q35	< 0.214%	< 0.214%	< 0.214%	< 0.214%	0.003%
N_I24	< 10	< 10	< 10	< 10	383.0
%_I24	< 0.214%	< 0.214%	< 0.214%	< 0.214%	0.024%
N_Z29	< 10	16.0	< 10	10.0	487.0
%_Z29	< 0.214%	0.343%	< 0.214%	< 0.214%	0.031%
N_L00	< 10	< 10	< 10	< 10	< 10
%_L00	< 0.214%	< 0.214%	< 0.214%	< 0.214%	< 6.36E4%
N_M45	< 10	< 10	< 10	< 10	109.0
%_M45	< 0.214%	< 0.214%	< 0.214%	< 0.214%	0.007%
N_N64	< 10	< 10	< 10	< 10	1861.0
%_N64	< 0.214%	< 0.214%	< 0.214%	< 0.214%	0.118%
N_N13	13.0	22.0	10.0	30.0	4493.0
%_N13	0.278%	0.471%	< 0.214%	0.642%	0.286%
N_O86	< 10	< 10	< 10	< 10	45.0
%_O86	< 0.214%	< 0.214%	< 0.214%	< 0.214%	0.003%
N_P03	< 10	< 10	< 10	< 10	53.0
%_P03	< 0.214%	< 0.214%	< 0.214%	< 0.214%	0.003%
N_D71	< 10	< 10	< 10	< 10	11.0
%_D71	< 0.214%	< 0.214%	< 0.214%	< 0.214%	0.001%
N_L71	< 10	< 10	< 10	< 10	66.0
%_L71	< 0.214%	< 0.214%	< 0.214%	< 0.214%	0.004%
N_H32	< 10	< 10	< 10	< 10	< 10
%_H32	< 0.214%	< 0.214%	< 0.214%	< 0.214%	< 6.36E4%
N_N11	< 10	< 10	< 10	< 10	14.0
%_N11	< 0.214%	< 0.214%	< 0.214%	< 0.214%	0.001%
N_S41	< 10	< 10	< 10	< 10	84.0
%_S41	< 0.214%	< 0.214%	< 0.214%	< 0.214%	0.005%
N_I67	< 10	< 10	< 10	14.0	1676.0
%_I67	< 0.214%	< 0.214%	< 0.214%	0.3%	0.107%
N_I80	< 10	< 10	< 10	< 10	181.0
%_I80	< 0.214%	< 0.214%	< 0.214%	< 0.214%	0.012%
N_N15	< 10	< 10	< 10	< 10	38.0
%_N15	< 0.214%	< 0.214%	< 0.214%	< 0.214%	0.002%
N_C55	< 10	< 10	< 10	< 10	573.0
%_C55	< 0.214%	< 0.214%	< 0.214%	< 0.214%	0.036%
N_P77	< 10	< 10	< 10	< 10	< 10
%_P77	< 0.214%	< 0.214%	< 0.214%	< 0.214%	< 6.36E4%
N_J80	< 10	195.0	< 10	191.0	465.0
%_J80	< 0.214%	4.176%	< 0.214%	4.09%	0.03%
N_F72	< 10	< 10	< 10	< 10	< 10
%_F72	< 0.214%	< 0.214%	< 0.214%	< 0.214%	< 6.36E4%
N_X10	< 10	< 10	< 10	< 10	< 10
%_X10	< 0.214%	< 0.214%	< 0.214%	< 0.214%	< 6.36E4%
N_D57	13.0	17.0	15.0	25.0	4147.0
%_D57	0.278%	0.364%	0.321%	0.535%	0.264%
N_Z81	< 10	< 10	< 10	< 10	24.0
%_Z81	< 0.214%	< 0.214%	< 0.214%	< 0.214%	0.002%
N_B80	< 10	< 10	< 10	< 10	< 10
%_B80	< 0.214%	< 0.214%	< 0.214%	< 0.214%	< 6.36E4%
N_O9A	< 10	< 10	< 10	< 10	37.0
%_O9A	< 0.214%	< 0.214%	< 0.214%	< 0.214%	0.002%
N_H73	< 10	< 10	< 10	< 10	32.0
%_H73	< 0.214%	< 0.214%	< 0.214%	< 0.214%	0.002%
N_C05	< 10	< 10	< 10	< 10	60.0
%_C05	< 0.214%	< 0.214%	< 0.214%	< 0.214%	0.004%
N_D44	< 10	< 10	< 10	< 10	266.0
%_D44	< 0.214%	< 0.214%	< 0.214%	< 0.214%	0.017%
N_W26	< 10	< 10	< 10	< 10	< 10
%_W26	< 0.214%	< 0.214%	< 0.214%	< 0.214%	< 6.36E4%
N_E61	< 10	< 10	< 10	< 10	899.0
%_E61	< 0.214%	< 0.214%	< 0.214%	< 0.214%	0.057%
N_Q36	< 10	< 10	< 10	< 10	25.0
%_Q36	< 0.214%	< 0.214%	< 0.214%	< 0.214%	0.002%
N_Q41	< 10	< 10	< 10	< 10	25.0
%_Q41	< 0.214%	< 0.214%	< 0.214%	< 0.214%	0.002%
N_D17	< 10	< 10	< 10	< 10	358.0
%_D17	< 0.214%	< 0.214%	< 0.214%	< 0.214%	0.023%
N_Q01	< 10	< 10	< 10	< 10	26.0
%_Q01	< 0.214%	< 0.214%	< 0.214%	< 0.214%	0.002%
N_S58	< 10	< 10	< 10	< 10	< 10
%_S58	< 0.214%	< 0.214%	< 0.214%	< 0.214%	< 6.36E4%
N_S94	< 10	< 10	< 10	< 10	< 10
%_S94	< 0.214%	< 0.214%	< 0.214%	< 0.214%	< 6.36E4%
N_L03	< 10	14.0	< 10	14.0	2011.0
%_L03	< 0.214%	0.3%	< 0.214%	0.3%	0.128%
N_R26	< 10	58.0	< 10	41.0	2762.0
%_R26	< 0.214%	1.242%	< 0.214%	0.878%	0.176%
N_E32	< 10	< 10	< 10	< 10	14.0
%_E32	< 0.214%	< 0.214%	< 0.214%	< 0.214%	0.001%
N_K63	< 10	< 10	< 10	13.0	1034.0
%_K63	< 0.214%	< 0.214%	< 0.214%	0.278%	0.066%
N_L29	< 10	< 10	< 10	< 10	582.0
%_L29	< 0.214%	< 0.214%	< 0.214%	< 0.214%	0.037%
N_K44	< 10	< 10	< 10	< 10	622.0
%_K44	< 0.214%	< 0.214%	< 0.214%	< 0.214%	0.04%
N_Q06	< 10	< 10	< 10	< 10	142.0
%_Q06	< 0.214%	< 0.214%	< 0.214%	< 0.214%	0.009%
N_M61	< 10	< 10	< 10	< 10	11.0
%_M61	< 0.214%	< 0.214%	< 0.214%	< 0.214%	0.001%
N_E46	< 10	< 10	< 10	16.0	248.0
%_E46	< 0.214%	< 0.214%	< 0.214%	0.343%	0.016%
N_L84	< 10	< 10	< 10	< 10	37.0
%_L84	< 0.214%	< 0.214%	< 0.214%	< 0.214%	0.002%
N_N86	< 10	< 10	< 10	< 10	< 10
%_N86	< 0.214%	< 0.214%	< 0.214%	< 0.214%	< 6.36E4%
N_C88	< 10	< 10	< 10	< 10	515.0
%_C88	< 0.214%	< 0.214%	< 0.214%	< 0.214%	0.033%
N_H49	< 10	< 10	< 10	< 10	123.0
%_H49	< 0.214%	< 0.214%	< 0.214%	< 0.214%	0.008%
N_I21	< 10	32.0	< 10	37.0	1674.0
%_I21	< 0.214%	0.685%	< 0.214%	0.792%	0.106%
N_H25	< 10	< 10	< 10	< 10	586.0
%_H25	< 0.214%	< 0.214%	< 0.214%	< 0.214%	0.037%
N_N06	< 10	< 10	< 10	< 10	15.0
%_N06	< 0.214%	< 0.214%	< 0.214%	< 0.214%	0.001%
N_J45	11.0	119.0	11.0	100.0	5154.0
%_J45	0.236%	2.548%	0.236%	2.141%	0.328%
N_K46	< 10	< 10	< 10	< 10	250.0
%_K46	< 0.214%	< 0.214%	< 0.214%	< 0.214%	0.016%
N_M96	< 10	< 10	< 10	< 10	446.0
%_M96	< 0.214%	< 0.214%	< 0.214%	< 0.214%	0.028%
N_C65	< 10	< 10	< 10	< 10	235.0
%_C65	< 0.214%	< 0.214%	< 0.214%	< 0.214%	0.015%
N_K00	< 10	< 10	< 10	< 10	45.0
%_K00	< 0.214%	< 0.214%	< 0.214%	< 0.214%	0.003%
N_D37	< 10	< 10	< 10	< 10	90.0
%_D37	< 0.214%	< 0.214%	< 0.214%	< 0.214%	0.006%
N_Z68	< 10	29.0	< 10	31.0	2325.0
%_Z68	< 0.214%	0.621%	< 0.214%	0.664%	0.148%
N_I43	< 10	< 10	< 10	< 10	431.0
%_I43	< 0.214%	< 0.214%	< 0.214%	< 0.214%	0.027%
N_J68	< 10	< 10	< 10	< 10	19.0
%_J68	< 0.214%	< 0.214%	< 0.214%	< 0.214%	0.001%
N_K90	< 10	< 10	< 10	< 10	743.0
%_K90	< 0.214%	< 0.214%	< 0.214%	< 0.214%	0.047%
N_K59	< 10	66.0	13.0	74.0	4346.0
%_K59	< 0.214%	1.413%	0.278%	1.585%	0.276%
N_D82	< 10	< 10	< 10	< 10	87.0
%_D82	< 0.214%	< 0.214%	< 0.214%	< 0.214%	0.006%
N_W30	< 10	< 10	< 10	< 10	< 10
%_W30	< 0.214%	< 0.214%	< 0.214%	< 0.214%	< 6.36E4%
N_P25	< 10	< 10	< 10	< 10	18.0
%_P25	< 0.214%	< 0.214%	< 0.214%	< 0.214%	0.001%
N_C72	< 10	< 10	< 10	< 10	242.0
%_C72	< 0.214%	< 0.214%	< 0.214%	< 0.214%	0.015%
N_Y09	< 10	< 10	< 10	< 10	242.0
%_Y09	< 0.214%	< 0.214%	< 0.214%	< 0.214%	0.015%
N_E73	< 10	< 10	< 10	< 10	35.0
%_E73	< 0.214%	< 0.214%	< 0.214%	< 0.214%	0.002%
N_J37	< 10	< 10	< 10	< 10	< 10
%_J37	< 0.214%	< 0.214%	< 0.214%	< 0.214%	< 6.36E4%
N_G20	< 10	< 10	< 10	< 10	548.0
%_G20	< 0.214%	< 0.214%	< 0.214%	< 0.214%	0.035%
N_W06	< 10	< 10	< 10	< 10	36.0
%_W06	< 0.214%	< 0.214%	< 0.214%	< 0.214%	0.002%
N_G11	< 10	< 10	< 10	< 10	62.0
%_G11	< 0.214%	< 0.214%	< 0.214%	< 0.214%	0.004%
N_Q37	< 10	< 10	< 10	< 10	41.0
%_Q37	< 0.214%	< 0.214%	< 0.214%	< 0.214%	0.003%
N_H02	< 10	< 10	< 10	< 10	229.0
%_H02	< 0.214%	< 0.214%	< 0.214%	< 0.214%	0.015%
N_L94	< 10	< 10	< 10	< 10	54.0
%_L94	< 0.214%	< 0.214%	< 0.214%	< 0.214%	0.003%
N_E54	< 10	< 10	< 10	< 10	< 10
%_E54	< 0.214%	< 0.214%	< 0.214%	< 0.214%	< 6.36E4%
N_G93	< 10	56.0	< 10	55.0	1915.0
%_G93	< 0.214%	1.199%	< 0.214%	1.178%	0.122%
N_K51	< 10	< 10	< 10	< 10	1114.0
%_K51	< 0.214%	< 0.214%	< 0.214%	< 0.214%	0.071%
N_S29	< 10	< 10	< 10	< 10	140.0
%_S29	< 0.214%	< 0.214%	< 0.214%	< 0.214%	0.009%
N_D04	< 10	< 10	< 10	< 10	41.0
%_D04	< 0.214%	< 0.214%	< 0.214%	< 0.214%	0.003%
N_I50	36.0	211.0	31.0	165.0	14129.0
%_I50	0.771%	4.518%	0.664%	3.533%	0.898%
N_Q82	< 10	< 10	< 10	< 10	161.0
%_Q82	< 0.214%	< 0.214%	< 0.214%	< 0.214%	0.01%
N_H74	< 10	< 10	< 10	< 10	48.0
%_H74	< 0.214%	< 0.214%	< 0.214%	< 0.214%	0.003%
N_Z93	< 10	46.0	< 10	34.0	1399.0
%_Z93	< 0.214%	0.985%	< 0.214%	0.728%	0.089%
N_F02	< 10	< 10	< 10	12.0	313.0
%_F02	< 0.214%	< 0.214%	< 0.214%	0.257%	0.02%
N_C81	< 10	< 10	< 10	< 10	1203.0
%_C81	< 0.214%	< 0.214%	< 0.214%	< 0.214%	0.076%
N_O76	< 10	< 10	< 10	< 10	14.0
%_O76	< 0.214%	< 0.214%	< 0.214%	< 0.214%	0.001%
N_I47	30.0	55.0	21.0	55.0	9193.0
%_I47	0.642%	1.178%	0.45%	1.178%	0.584%
N_J84	10.0	60.0	< 10	73.0	4086.0
%_J84	< 0.214%	1.285%	< 0.214%	1.563%	0.26%
N_J63	< 10	< 10	< 10	< 10	< 10
%_J63	< 0.214%	< 0.214%	< 0.214%	< 0.214%	< 6.36E4%
N_D53	< 10	< 10	< 10	< 10	252.0
%_D53	< 0.214%	< 0.214%	< 0.214%	< 0.214%	0.016%
N_P37	< 10	< 10	< 10	< 10	< 10
%_P37	< 0.214%	< 0.214%	< 0.214%	< 0.214%	< 6.36E4%
N_L53	< 10	< 10	< 10	< 10	62.0
%_L53	< 0.214%	< 0.214%	< 0.214%	< 0.214%	0.004%
N_S12	< 10	< 10	< 10	< 10	133.0
%_S12	< 0.214%	< 0.214%	< 0.214%	< 0.214%	0.008%
N_S39	< 10	< 10	< 10	< 10	292.0
%_S39	< 0.214%	< 0.214%	< 0.214%	< 0.214%	0.019%
N_C45	< 10	< 10	< 10	< 10	290.0
%_C45	< 0.214%	< 0.214%	< 0.214%	< 0.214%	0.018%
N_K37	< 10	< 10	< 10	< 10	233.0
%_K37	< 0.214%	< 0.214%	< 0.214%	< 0.214%	0.015%
N_K87	< 10	< 10	< 10	< 10	< 10
%_K87	< 0.214%	< 0.214%	< 0.214%	< 0.214%	< 6.36E4%
N_H44	< 10	< 10	< 10	< 10	74.0
%_H44	< 0.214%	< 0.214%	< 0.214%	< 0.214%	0.005%
N_O28	< 10	< 10	< 10	< 10	641.0
%_O28	< 0.214%	< 0.214%	< 0.214%	< 0.214%	0.041%
N_Z98	55.0	83.0	51.0	69.0	16981.0
%_Z98	1.178%	1.777%	1.092%	1.478%	1.079%
N_10001	< 10	< 10	< 10	< 10	48.0
%_10001	< 0.214%	< 0.214%	< 0.214%	< 0.214%	0.003%
N_T74	< 10	< 10	< 10	< 10	101.0
%_T74	< 0.214%	< 0.214%	< 0.214%	< 0.214%	0.006%
N_Z34	124.0	118.0	101.0	123.0	37409.0
%_Z34	2.655%	2.527%	2.163%	2.634%	2.378%
N_A94	< 10	< 10	< 10	< 10	< 10
%_A94	< 0.214%	< 0.214%	< 0.214%	< 0.214%	< 6.36E4%
N_W31	< 10	< 10	< 10	< 10	< 10
%_W31	< 0.214%	< 0.214%	< 0.214%	< 0.214%	< 6.36E4%
N_L40	< 10	< 10	< 10	< 10	601.0
%_L40	< 0.214%	< 0.214%	< 0.214%	< 0.214%	0.038%
N_C07	< 10	< 10	< 10	< 10	65.0
%_C07	< 0.214%	< 0.214%	< 0.214%	< 0.214%	0.004%
N_L64	< 10	< 10	< 10	< 10	10.0
%_L64	< 0.214%	< 0.214%	< 0.214%	< 0.214%	0.001%
N_Z20	13.0	176.0	25.0	182.0	6781.0
%_Z20	0.278%	3.769%	0.535%	3.897%	0.431%
N_F21	< 10	< 10	< 10	< 10	< 10
%_F21	< 0.214%	< 0.214%	< 0.214%	< 0.214%	< 6.36E4%
N_N72	< 10	< 10	< 10	< 10	19.0
%_N72	< 0.214%	< 0.214%	< 0.214%	< 0.214%	0.001%
N_C00	< 10	< 10	< 10	< 10	< 10
%_C00	< 0.214%	< 0.214%	< 0.214%	< 0.214%	< 6.36E4%
N_F80	< 10	< 10	< 10	< 10	204.0
%_F80	< 0.214%	< 0.214%	< 0.214%	< 0.214%	0.013%
N_J42	< 10	< 10	< 10	< 10	230.0
%_J42	< 0.214%	< 0.214%	< 0.214%	< 0.214%	0.015%
N_P92	< 10	< 10	< 10	< 10	119.0
%_P92	< 0.214%	< 0.214%	< 0.214%	< 0.214%	0.008%
N_Q91	< 10	< 10	< 10	< 10	53.0
%_Q91	< 0.214%	< 0.214%	< 0.214%	< 0.214%	0.003%
N_G04	< 10	< 10	< 10	< 10	147.0
%_G04	< 0.214%	< 0.214%	< 0.214%	< 0.214%	0.009%
N_K66	< 10	< 10	< 10	< 10	169.0
%_K66	< 0.214%	< 0.214%	< 0.214%	< 0.214%	0.011%
N_B91	< 10	< 10	< 10	< 10	10.0
%_B91	< 0.214%	< 0.214%	< 0.214%	< 0.214%	0.001%
N_R58	< 10	< 10	< 10	< 10	581.0
%_R58	< 0.214%	< 0.214%	< 0.214%	< 0.214%	0.037%
N_G35	< 10	< 10	< 10	< 10	1437.0
%_G35	< 0.214%	< 0.214%	< 0.214%	< 0.214%	0.091%
N_K71	< 10	< 10	< 10	< 10	25.0
%_K71	< 0.214%	< 0.214%	< 0.214%	< 0.214%	0.002%
N_N23	< 10	< 10	< 10	< 10	330.0
%_N23	< 0.214%	< 0.214%	< 0.214%	< 0.214%	0.021%
N_I81	< 10	< 10	< 10	< 10	291.0
%_I81	< 0.214%	< 0.214%	< 0.214%	< 0.214%	0.018%
N_N73	< 10	< 10	< 10	< 10	207.0
%_N73	< 0.214%	< 0.214%	< 0.214%	< 0.214%	0.013%
N_G00	< 10	< 10	< 10	< 10	< 10
%_G00	< 0.214%	< 0.214%	< 0.214%	< 0.214%	< 6.36E4%
N_N46	< 10	< 10	< 10	< 10	17.0
%_N46	< 0.214%	< 0.214%	< 0.214%	< 0.214%	0.001%
N_G90	< 10	< 10	< 10	< 10	181.0
%_G90	< 0.214%	< 0.214%	< 0.214%	< 0.214%	0.012%
N_S91	< 10	< 10	< 10	< 10	223.0
%_S91	< 0.214%	< 0.214%	< 0.214%	< 0.214%	0.014%
N_C96	< 10	< 10	< 10	< 10	213.0
%_C96	< 0.214%	< 0.214%	< 0.214%	< 0.214%	0.014%
N_S68	< 10	< 10	< 10	< 10	16.0
%_S68	< 0.214%	< 0.214%	< 0.214%	< 0.214%	0.001%
N_S34	< 10	< 10	< 10	< 10	< 10
%_S34	< 0.214%	< 0.214%	< 0.214%	< 0.214%	< 6.36E4%
N_F18	< 10	< 10	< 10	< 10	< 10
%_F18	< 0.214%	< 0.214%	< 0.214%	< 0.214%	< 6.36E4%
N_W90	< 10	< 10	< 10	< 10	< 10
%_W90	< 0.214%	< 0.214%	< 0.214%	< 0.214%	< 6.36E4%
N_Y84	< 10	< 10	< 10	< 10	151.0
%_Y84	< 0.214%	< 0.214%	< 0.214%	< 0.214%	0.01%
N_D49	< 10	15.0	11.0	13.0	2989.0
%_D49	< 0.214%	0.321%	0.236%	0.278%	0.19%
N_E11	38.0	317.0	37.0	305.0	11963.0
%_E11	0.814%	6.788%	0.792%	6.531%	0.76%
N_K31	< 10	12.0	< 10	< 10	1081.0
%_K31	< 0.214%	0.257%	< 0.214%	< 0.214%	0.069%
N_M04	< 10	< 10	< 10	< 10	47.0
%_M04	< 0.214%	< 0.214%	< 0.214%	< 0.214%	0.003%
N_Z65	< 10	< 10	< 10	< 10	118.0
%_Z65	< 0.214%	< 0.214%	< 0.214%	< 0.214%	0.008%
N_A23	< 10	< 10	< 10	< 10	< 10
%_A23	< 0.214%	< 0.214%	< 0.214%	< 0.214%	< 6.36E4%
N_M41	13.0	< 10	20.0	18.0	4252.0
%_M41	0.278%	< 0.214%	0.428%	0.385%	0.27%
N_Q69	< 10	< 10	< 10	< 10	54.0
%_Q69	< 0.214%	< 0.214%	< 0.214%	< 0.214%	0.003%
N_T71	< 10	< 10	< 10	< 10	< 10
%_T71	< 0.214%	< 0.214%	< 0.214%	< 0.214%	< 6.36E4%
N_B35	< 10	< 10	< 10	< 10	424.0
%_B35	< 0.214%	< 0.214%	< 0.214%	< 0.214%	0.027%
N_Q51	< 10	< 10	< 10	< 10	211.0
%_Q51	< 0.214%	< 0.214%	< 0.214%	< 0.214%	0.013%
N_K30	< 10	< 10	< 10	< 10	88.0
%_K30	< 0.214%	< 0.214%	< 0.214%	< 0.214%	0.006%
N_L85	< 10	< 10	< 10	< 10	181.0
%_L85	< 0.214%	< 0.214%	< 0.214%	< 0.214%	0.012%
N_H57	< 10	< 10	< 10	< 10	477.0
%_H57	< 0.214%	< 0.214%	< 0.214%	< 0.214%	0.03%
N_J47	< 10	< 10	< 10	< 10	706.0
%_J47	< 0.214%	< 0.214%	< 0.214%	< 0.214%	0.045%
N_I34	24.0	36.0	17.0	39.0	5419.0
%_I34	0.514%	0.771%	0.364%	0.835%	0.344%
N_R77	< 10	48.0	< 10	47.0	948.0
%_R77	< 0.214%	1.028%	< 0.214%	1.006%	0.06%
N_V79	< 10	< 10	< 10	< 10	< 10
%_V79	< 0.214%	< 0.214%	< 0.214%	< 0.214%	< 6.36E4%
N_Q80	< 10	< 10	< 10	< 10	10.0
%_Q80	< 0.214%	< 0.214%	< 0.214%	< 0.214%	0.001%
N_P38	< 10	< 10	< 10	< 10	< 10
%_P38	< 0.214%	< 0.214%	< 0.214%	< 0.214%	< 6.36E4%
N_B19	< 10	< 10	< 10	< 10	331.0
%_B19	< 0.214%	< 0.214%	< 0.214%	< 0.214%	0.021%
N_W22	< 10	< 10	< 10	< 10	< 10
%_W22	< 0.214%	< 0.214%	< 0.214%	< 0.214%	< 6.36E4%
N_L22	< 10	< 10	< 10	< 10	148.0
%_L22	< 0.214%	< 0.214%	< 0.214%	< 0.214%	0.009%
N_R61	< 10	< 10	< 10	< 10	149.0
%_R61	< 0.214%	< 0.214%	< 0.214%	< 0.214%	0.009%
N_O03	< 10	< 10	< 10	< 10	380.0
%_O03	< 0.214%	< 0.214%	< 0.214%	< 0.214%	0.024%
N_S96	< 10	< 10	< 10	< 10	26.0
%_S96	< 0.214%	< 0.214%	< 0.214%	< 0.214%	0.002%
N_L21	< 10	< 10	< 10	< 10	145.0
%_L21	< 0.214%	< 0.214%	< 0.214%	< 0.214%	0.009%
N_Z23	16.0	41.0	11.0	36.0	4104.0
%_Z23	0.343%	0.878%	0.236%	0.771%	0.261%
N_M07	< 10	< 10	< 10	< 10	25.0
%_M07	< 0.214%	< 0.214%	< 0.214%	< 0.214%	0.002%
N_D55	< 10	< 10	< 10	< 10	11.0
%_D55	< 0.214%	< 0.214%	< 0.214%	< 0.214%	0.001%
N_T16	< 10	< 10	< 10	< 10	135.0
%_T16	< 0.214%	< 0.214%	< 0.214%	< 0.214%	0.009%
N_C12	< 10	< 10	< 10	< 10	< 10
%_C12	< 0.214%	< 0.214%	< 0.214%	< 0.214%	< 6.36E4%
N_N14	< 10	< 10	< 10	< 10	12.0
%_N14	< 0.214%	< 0.214%	< 0.214%	< 0.214%	0.001%
N_R56	< 10	24.0	< 10	22.0	2324.0
%_R56	< 0.214%	0.514%	< 0.214%	0.471%	0.148%
N_I28	< 10	< 10	< 10	< 10	42.0
%_I28	< 0.214%	< 0.214%	< 0.214%	< 0.214%	0.003%
N_O12	< 10	< 10	< 10	< 10	53.0
%_O12	< 0.214%	< 0.214%	< 0.214%	< 0.214%	0.003%
N_G12	< 10	< 10	< 10	< 10	581.0
%_G12	< 0.214%	< 0.214%	< 0.214%	< 0.214%	0.037%
N_G83	< 10	< 10	< 10	< 10	79.0
%_G83	< 0.214%	< 0.214%	< 0.214%	< 0.214%	0.005%
N_O98	< 10	29.0	< 10	39.0	301.0
%_O98	< 0.214%	0.621%	< 0.214%	0.835%	0.019%
N_C85	< 10	< 10	< 10	< 10	1931.0
%_C85	< 0.214%	< 0.214%	< 0.214%	< 0.214%	0.123%
N_D24	< 10	< 10	< 10	< 10	475.0
%_D24	< 0.214%	< 0.214%	< 0.214%	< 0.214%	0.03%
N_Z03	< 10	< 10	< 10	< 10	290.0
%_Z03	< 0.214%	< 0.214%	< 0.214%	< 0.214%	0.018%
N_S06	< 10	< 10	< 10	< 10	830.0
%_S06	< 0.214%	< 0.214%	< 0.214%	< 0.214%	0.053%
N_B45	< 10	< 10	< 10	< 10	27.0
%_B45	< 0.214%	< 0.214%	< 0.214%	< 0.214%	0.002%
N_L99	< 10	< 10	< 10	< 10	< 10
%_L99	< 0.214%	< 0.214%	< 0.214%	< 0.214%	< 6.36E4%
N_K70	< 10	16.0	< 10	< 10	836.0
%_K70	< 0.214%	0.343%	< 0.214%	< 0.214%	0.053%
N_B54	< 10	< 10	< 10	< 10	< 10
%_B54	< 0.214%	< 0.214%	< 0.214%	< 0.214%	< 6.36E4%
N_S23	< 10	< 10	< 10	< 10	< 10
%_S23	< 0.214%	< 0.214%	< 0.214%	< 0.214%	< 6.36E4%
N_E13	< 10	11.0	< 10	13.0	423.0
%_E13	< 0.214%	0.236%	< 0.214%	0.278%	0.027%
N_S13	< 10	< 10	< 10	< 10	58.0
%_S13	< 0.214%	< 0.214%	< 0.214%	< 0.214%	0.004%
N_M65	< 10	< 10	< 10	< 10	910.0
%_M65	< 0.214%	< 0.214%	< 0.214%	< 0.214%	0.058%
N_P91	< 10	< 10	< 10	< 10	78.0
%_P91	< 0.214%	< 0.214%	< 0.214%	< 0.214%	0.005%
N_D28	< 10	< 10	< 10	< 10	< 10
%_D28	< 0.214%	< 0.214%	< 0.214%	< 0.214%	< 6.36E4%
N_Q13	< 10	< 10	< 10	< 10	< 10
%_Q13	< 0.214%	< 0.214%	< 0.214%	< 0.214%	< 6.36E4%
N_N96	< 10	< 10	< 10	< 10	138.0
%_N96	< 0.214%	< 0.214%	< 0.214%	< 0.214%	0.009%
N_Q33	< 10	< 10	< 10	< 10	167.0
%_Q33	< 0.214%	< 0.214%	< 0.214%	< 0.214%	0.011%
N_B96	< 10	31.0	< 10	28.0	783.0
%_B96	< 0.214%	0.664%	< 0.214%	0.6%	0.05%
N_Z39	< 10	< 10	< 10	< 10	281.0
%_Z39	< 0.214%	< 0.214%	< 0.214%	< 0.214%	0.018%
N_A54	< 10	< 10	< 10	< 10	38.0
%_A54	< 0.214%	< 0.214%	< 0.214%	< 0.214%	0.002%
N_A25	< 10	< 10	< 10	< 10	< 10
%_A25	< 0.214%	< 0.214%	< 0.214%	< 0.214%	< 6.36E4%
N_L59	< 10	< 10	< 10	< 10	26.0
%_L59	< 0.214%	< 0.214%	< 0.214%	< 0.214%	0.002%
N_Q70	< 10	< 10	< 10	< 10	< 10
%_Q70	< 0.214%	< 0.214%	< 0.214%	< 0.214%	< 6.36E4%
N_L23	< 10	< 10	< 10	< 10	94.0
%_L23	< 0.214%	< 0.214%	< 0.214%	< 0.214%	0.006%
N_A63	< 10	< 10	< 10	< 10	81.0
%_A63	< 0.214%	< 0.214%	< 0.214%	< 0.214%	0.005%
N_K42	< 10	< 10	< 10	< 10	323.0
%_K42	< 0.214%	< 0.214%	< 0.214%	< 0.214%	0.021%
N_N36	< 10	< 10	< 10	< 10	153.0
%_N36	< 0.214%	< 0.214%	< 0.214%	< 0.214%	0.01%
N_N60	< 10	13.0	< 10	10.0	1162.0
%_N60	< 0.214%	0.278%	< 0.214%	< 0.214%	0.074%
N_S61	< 10	< 10	< 10	< 10	773.0
%_S61	< 0.214%	< 0.214%	< 0.214%	< 0.214%	0.049%
N_Q61	< 10	< 10	< 10	< 10	521.0
%_Q61	< 0.214%	< 0.214%	< 0.214%	< 0.214%	0.033%
N_P14	< 10	< 10	< 10	< 10	< 10
%_P14	< 0.214%	< 0.214%	< 0.214%	< 0.214%	< 6.36E4%
N_E75	< 10	< 10	< 10	< 10	139.0
%_E75	< 0.214%	< 0.214%	< 0.214%	< 0.214%	0.009%
N_S74	< 10	< 10	< 10	< 10	13.0
%_S74	< 0.214%	< 0.214%	< 0.214%	< 0.214%	0.001%
N_P81	< 10	< 10	< 10	< 10	45.0
%_P81	< 0.214%	< 0.214%	< 0.214%	< 0.214%	0.003%
N_R79	< 10	72.0	10.0	53.0	3244.0
%_R79	< 0.214%	1.542%	< 0.214%	1.135%	0.206%
N_H67	< 10	< 10	< 10	< 10	< 10
%_H67	< 0.214%	< 0.214%	< 0.214%	< 0.214%	< 6.36E4%
N_L44	< 10	< 10	< 10	< 10	< 10
%_L44	< 0.214%	< 0.214%	< 0.214%	< 0.214%	< 6.36E4%
N_O01	< 10	< 10	< 10	< 10	155.0
%_O01	< 0.214%	< 0.214%	< 0.214%	< 0.214%	0.01%
N_J85	< 10	< 10	< 10	< 10	36.0
%_J85	< 0.214%	< 0.214%	< 0.214%	< 0.214%	0.002%
N_T68	< 10	< 10	< 10	< 10	106.0
%_T68	< 0.214%	< 0.214%	< 0.214%	< 0.214%	0.007%
N_J90	< 10	29.0	< 10	27.0	1675.0
%_J90	< 0.214%	0.621%	< 0.214%	0.578%	0.106%
N_F68	< 10	< 10	< 10	< 10	< 10
%_F68	< 0.214%	< 0.214%	< 0.214%	< 0.214%	< 6.36E4%
N_N83	< 10	< 10	< 10	< 10	1782.0
%_N83	< 0.214%	< 0.214%	< 0.214%	< 0.214%	0.113%
N_F65	< 10	< 10	< 10	< 10	< 10
%_F65	< 0.214%	< 0.214%	< 0.214%	< 0.214%	< 6.36E4%
N_P08	< 10	< 10	< 10	< 10	196.0
%_P08	< 0.214%	< 0.214%	< 0.214%	< 0.214%	0.012%
N_N31	< 10	< 10	< 10	< 10	569.0
%_N31	< 0.214%	< 0.214%	< 0.214%	< 0.214%	0.036%
N_O71	< 10	< 10	< 10	< 10	34.0
%_O71	< 0.214%	< 0.214%	< 0.214%	< 0.214%	0.002%
N_T24	< 10	< 10	< 10	< 10	24.0
%_T24	< 0.214%	< 0.214%	< 0.214%	< 0.214%	0.002%
N_E88	< 10	24.0	< 10	24.0	575.0
%_E88	< 0.214%	0.514%	< 0.214%	0.514%	0.037%
N_D64	19.0	102.0	20.0	88.0	5188.0
%_D64	0.407%	2.184%	0.428%	1.884%	0.33%
N_T39	< 10	< 10	< 10	< 10	39.0
%_T39	< 0.214%	< 0.214%	< 0.214%	< 0.214%	0.002%
N_G82	< 10	< 10	< 10	< 10	170.0
%_G82	< 0.214%	< 0.214%	< 0.214%	< 0.214%	0.011%
N_L82	< 10	< 10	< 10	< 10	344.0
%_L82	< 0.214%	< 0.214%	< 0.214%	< 0.214%	0.022%
N_Z08	< 10	< 10	< 10	< 10	323.0
%_Z08	< 0.214%	< 0.214%	< 0.214%	< 0.214%	0.021%
N_F88	< 10	< 10	< 10	< 10	147.0
%_F88	< 0.214%	< 0.214%	< 0.214%	< 0.214%	0.009%
N_C91	19.0	44.0	17.0	43.0	7709.0
%_C91	0.407%	0.942%	0.364%	0.921%	0.49%
N_L68	< 10	< 10	< 10	< 10	48.0
%_L68	< 0.214%	< 0.214%	< 0.214%	< 0.214%	0.003%
N_E41	< 10	< 10	< 10	< 10	< 10
%_E41	< 0.214%	< 0.214%	< 0.214%	< 0.214%	< 6.36E4%
N_S53	< 10	< 10	< 10	< 10	325.0
%_S53	< 0.214%	< 0.214%	< 0.214%	< 0.214%	0.021%
N_J44	< 10	46.0	< 10	40.0	2351.0
%_J44	< 0.214%	0.985%	< 0.214%	0.857%	0.149%
N_D58	< 10	< 10	< 10	< 10	137.0
[truncated: 1,203 more rows]
