# Supplementary material for: Using machine learning probabilities to identify effects of COVID-19
Source: Patterns (N Y). 2023 Dec 1;4(12):100889. doi: 10.1016/j.patter.2023.100889 (PMC10724367; doi:10.1016/j.patter.2023.100889)
Supplement: Table S4. Importance for all features in the random forest classifier with non-zero importance and Wasserstein distance between distribution where the feature is observed and the feature is not observed — Note: negative Wasserstein distance indicates that the average COVID-19 probability in the set of visits where the feature was observed is less than the average of the set where the feature was not observed. [file mmc4.xlsx]

## Sheet: Sheet1
feature	importance	wasserstein_distance_training	wasserstein_distance_eval	wasserstein_distance_all_visits
R06	0.0649843	0.479406	0.4867913523226333	0.577347
R09	0.0628085	0.474054	0.4634110076256961	0.546024
2020-04-01	0.0543318	0.461448	0.46068313192770277	0.491802
R05	0.0259335	0.463903	0.45051637705637837	0.581913
J12	0.0235953	0.50721	0.48753233954133485	0.704107
Z01	0.0233503	0.33252	0.3509556228603244	0.510063
Z94	0.0228807	0.339561	0.3600256238606293	0.496495
R50	0.019541	0.459703	0.44315681251951006	0.577674
J96	0.0176263	0.507197	0.49769628163806123	0.656446
WHITE	0.0148444	-0.0615179	-0.06469938887129104	-0.0103995
2021-06-01	0.0147884	-0.430268	-0.4129508534556254	-0.234699
HISPANIC OR LATINO OR SPANISH ORIGIN	0.014137	0.103006	0.10127729544375556	0.0419408
sex_1	0.0141318	-0.0771567	-0.08671997956328865	-0.0268947
2021-07-01	0.0130448	-0.426178	-0.4107760796776743	-0.223649
2021-08-01	0.0126223	-0.385678	-0.4204124370491601	-0.205052
2021-09-01	0.0116848	-0.388201	-0.37818720307018366	-0.220807
2020-02-01	0.011524	-0.439706	-0.36592268409553314	-0.143507
2021-10-01	0.0112395	-0.396779	-0.41470586749876065	-0.22274
E11	0.0105769	0.41878	0.4202072476656004	0.512533
N17	0.0103767	0.483093	0.48041375262256747	0.599161
I10	0.0102274	0.338311	0.35911641311854076	0.408433
R07	0.00990493	0.32869	0.3206511617409565	0.405829
BLACK OR AFRICAN AMERICAN	0.00964129	0.0321305	0.024267729889739426	0.0118254
Z20	0.00941132	0.417607	0.4051155348868561	0.536072
I50	0.00892728	0.366997	0.3586564613038444	0.46636
R53	0.00862973	0.425098	0.41368456607175585	0.536694
age_senior	0.00861713	0.0830126	0.08618543290405133	0.0189386
R00	0.0082183	0.356612	0.3652717140624685	0.404853
age_adult	0.00806588	-0.0488157	-0.052483425664103	0.0202005
J18	0.00800021	0.478151	0.46889169714735657	0.609857
2020-03-01	0.00772751	0.246414	0.277787734823918	0.190833
Z79	0.00750361	0.336838	0.372145447097673	0.484776
J80	0.00737935	0.492933	0.47412490667275553	0.692808
N18	0.00727106	0.375861	0.3813455589186372	0.468381
E87	0.00707821	0.459963	0.4601038053750866	0.547831
2021-05-01	0.00703128	-0.317402	-0.35592517512221516	-0.208672
I25	0.00656324	0.243425	0.3078945847911816	0.388718
J45	0.00649608	0.414147	0.38132467644919243	0.492706
2020-05-01	0.00649453	0.193428	0.17272298775959893	0.193792
2020-12-01	0.00596954	0.111894	0.09365435552802816	0.178019
2021-01-01	0.00572601	0.135222	0.16565712072762673	0.164978
J06	0.00570234	0.452442	0.3937885799211306	0.408033
2021-02-01	0.00533807	0.14708	0.13538010932231395	0.149622
2021-11-01	0.00499911	-0.285172	-0.33352003380151657	-0.166048
Z78	0.00499864	0.422399	0.4035809472591083	0.460626
T86	0.00499186	0.354989	0.3710337589294578	0.508342
Z34	0.00481197	-0.0816034	0.1108378680749699	0.114288
D84	0.00473755	0.404207	0.38645840195465814	0.550547
2021-03-01	0.00445945	0.0559719	0.08391828488629725	0.104023
age_child	0.00431968	-0.118489	-0.10739670507490305	-0.0409469
R41	0.00423192	0.4169	0.3999150100479929	0.444274
2020-11-01	0.00416402	-0.0866942	0.07541003718535585	0.0926219
2020-07-01	0.00416347	-0.11619	0.09853193443606066	0.146607
2020-10-01	0.0041035	-0.125937	-0.10705226536421358	0.0839993
2020-09-01	0.00403682	-0.150366	-0.10582271545372653	0.0612315
2020-06-01	0.00398985	0.0670412	0.09326729691154655	0.116178
E78	0.00378943	0.279007	0.2880392523122318	0.373996
O98	0.00376701	0.423515	0.33659235015482847	0.545973
I48	0.00365833	0.234467	0.26153038725150846	0.244715
2020-08-01	0.00362406	-0.107276	0.10197889725425821	0.149326
2021-04-01	0.00334804	-0.130758	-0.13911931787782778	-0.0974427
A41	0.00327619	0.451654	0.4635904671896892	0.579892
R91	0.00316498	0.242804	0.24872363666093977	0.345293
J84	0.00308774	0.334277	0.33469914995611905	0.477107
Z86	0.0030383	0.354865	0.2708897223793029	0.380913
E66	0.00298858	0.316007	0.35287063260499524	0.347056
R10	0.00292405	0.143464	0.20112894525002709	0.175657
ASIAN	0.00285282	0.0227178	0.0206798657742668	0.0201929
Z95	0.00284268	0.167266	0.17939508754785624	0.233678
R94	0.00254129	0.29541	0.34597495230805597	0.364768
R11	0.00252173	0.309618	0.3067105157021147	0.363509
R73	0.00241321	0.415751	0.37375007828137324	0.448581
M25	0.00241149	-0.0417029	0.04895601154685705	0.0337738
Z98	0.00235766	0.107673	0.08986136715113513	0.13631
O09	0.00233825	0.0798577	0.1308161501189504	0.158532
I42	0.0023362	0.302833	0.22263481038853816	0.350783
B34	0.00230612	0.266487	0.27656193451183697	0.259851
M30	0.00225897	0.445959	0.35824643393513966	0.535445
age_adol	0.00224614	-0.0776468	-0.10348212920351912	-0.033646
2021-12-01	0.00222171	-0.103934	-0.16683523564411312	-0.0934496
N39	0.00220009	0.378064	0.3885894134806537	0.399275
Z00	0.00218928	0.155411	0.20412877681507546	0.174725
I82	0.00218833	0.439037	0.38144992973945785	0.406058
R42	0.00216439	0.256402	0.292522960379006	0.345722
I95	0.00216121	0.433787	0.42773697759666784	0.52813
G93	0.00211335	0.390337	0.3684681159827792	0.406193
M79	0.00209919	0.161343	0.16000890325138484	0.120718
I35	0.00204858	0.0500899	0.10554859612865553	0.215987
Z12	0.00202757	-0.245918	-0.23856821450000454	-0.0894118
R19	0.00200299	0.344242	0.324099320471306	0.316148
I73	0.00200255	0.216387	0.19888888314540557	0.255658
F41	0.00198984	0.326425	0.2876662902974049	0.387228
I34	0.00195496	0.102358	0.17167779578813294	0.281166
I47	0.00193108	0.16086	0.15171693473255227	0.162669
M54	0.00192599	0.078462	0.12187516170738669	0.0925379
M35	0.00187106	0.351899	0.3327315661238488	0.406786
2022-01-01	0.00185827	0.0510048	-0.08834571929588694	0.0840715
Z45	0.00184276	0.196289	0.1632891087788053	0.269778
2022-02-01	0.00182961	-0.151756	-0.16982948344700408	-0.102715
R57	0.00182069	0.482548	0.47589264716531654	0.577597
C91	0.00172537	0.154579	0.19745749481140926	0.216303
I63	0.00169409	0.35254	0.2835684508831908	0.268806
Z51	0.00167449	0.228299	0.261547974868985	0.310942
R55	0.00165767	0.234226	0.20153738469130492	0.20674
C50	0.00163121	-0.129962	-0.08210057036939214	0.0530687
Z23	0.00160302	0.194975	0.21080308971790787	0.295427
Z48	0.0015541	0.261686	0.3239201412149939	0.361079
O80	0.00150034	0.253253	0.2002671755070487	0.302347
I40	0.00146381	0.438085	0.35390641971044046	0.503496
K56	0.00145711	0.329017	0.3576206245640724	0.383513
C25	0.00145366	-0.109927	-0.10675230525867319	0.122818
R79	0.00145293	0.431639	0.3489568798055933	0.411264
R74	0.00143908	0.432007	0.4043058203679392	0.405735
Z99	0.00137934	0.423776	0.41370091222690886	0.505776
R26	0.00137891	0.36995	0.4038130198771559	0.340975
I49	0.00136363	0.0704125	0.19864803464084294	0.16697
E03	0.00132997	0.337322	0.2909426823969399	0.351677
K59	0.00132821	0.39176	0.3370160629019621	0.310797
K40	0.00129999	0.270931	0.1974690164041575	0.256352
J44	0.00126797	0.401719	0.3799621277839009	0.471265
R93	0.00125562	0.196976	0.2021344820220501	0.24905
I51	0.0012472	0.362576	0.3789194393223546	0.403899
Q21	0.00122517	-0.0943177	0.11258601695965503	0.134668
G47	0.00121748	0.398431	0.3590288588139519	0.431679
I65	0.0012146	0.107838	0.15642395025594752	0.256593
G89	0.00120108	0.0863877	0.14975273993797272	0.154682
C90	0.00119397	0.142154	0.0864924321831214	0.14191
W19	0.00118852	0.334229	0.33498736429301984	0.301888
D64	0.00118759	0.346259	0.34817370317489027	0.352243
Z17	0.00118503	-0.144226	-0.0994335704410527	0.0575686
I27	0.00116081	0.312886	0.28046491678533964	0.353383
I71	0.00115609	0.12204	0.10885830839677373	0.232917
R29	0.00114109	0.38661	0.36386026997316606	0.324644
I67	0.00111389	0.128585	0.1831199889461801	0.137117
D50	0.00110371	0.168693	0.14424462333412738	0.193974
Z71	0.00109345	0.222618	0.26398973522796737	0.275318
R60	0.00107221	0.256468	0.3194101175964245	0.322043
Z93	0.00106826	0.423014	0.3683679512053336	0.419212
Z3A	0.00105757	0.110332	0.19630719242447614	0.184749
I20	0.00103872	0.267315	0.2620755239298357	0.337578
I26	0.0010123	0.389029	0.32534803746250324	0.391931
C34	0.00100815	0.0593074	-0.13749657002807228	0.120297
D69	0.00100647	0.281119	0.32458261745529216	0.285844
T45	0.000996837	0.171382	0.19144662600708312	0.299099
D63	0.000992789	0.330873	0.26675283320035464	0.404868
R21	0.000984762	0.214388	0.22977832614472127	0.229009
R63	0.00095565	0.32906	0.3028585567184332	0.352514
D57	0.000952436	0.0888621	0.13091930035584826	0.146528
J98	0.000934682	0.285797	0.31868770743770186	0.350063
G44	0.000922848	0.18243	0.21014778278546314	0.262159
Z09	0.000906409	0.237408	0.17209200063327246	0.246934
R68	0.000884057	0.450932	0.3356351948758602	0.37713
N60	0.000872742	0.138508	-0.16197270667465496	0.127999
C18	0.000872046	-0.0765366	0.11447571818332322	0.127619
F32	0.000871674	0.298754	0.3144084869943052	0.33535
G43	0.000866428	0.218272	0.16131793373747275	0.241664
R13	0.000853421	0.40515	0.3927866991343978	0.255638
AMERICAN INDIAN OR ALASKA	0.000848766	0.0527214	-0.07125909225222005	0.0458478
D49	0.00084182	0.292407	0.19414290282503074	0.238194
R20	0.00082278	0.306729	0.192958024388712	0.262901
E86	0.000817376	0.378029	0.3588499886047303	0.384624
C67	0.000804125	0.0468229	-0.11246843418926201	0.130353
Z91	0.000800175	0.328277	0.3419917429203366	0.289914
Z87	0.000789366	0.276769	0.2500298771551617	0.227636
C49	0.00078716	-0.0799012	0.04447943685142835	0.0598281
K21	0.000783474	0.272775	0.2749720994303822	0.281492
R23	0.00077407	0.347748	0.30269086511922366	0.357254
N40	0.000771949	0.343049	0.28882516830464633	0.28426
Z67	0.000762046	0.322281	0.26205047394056064	0.317118
C83	0.000760352	0.197128	0.18056688383839326	0.230403
F17	0.000755625	0.201956	0.35240160314182845	0.351707
K76	0.000749542	0.260697	0.22057460448251806	0.258153
I44	0.000747842	0.169303	0.11829675064581156	0.182946
E55	0.000736904	0.340113	0.32753600033226876	0.386614
C84	0.000736077	-0.246266	0.1252300896585504	0.0742816
O99	0.000734612	0.173965	0.10946472238437659	0.197911
Z76	0.000728423	0.232645	0.2622200798240419	0.312922
I21	0.000725954	0.401996	0.4022922669360673	0.433588
D61	0.000718565	0.208786	0.3487304651592826	0.345381
M32	0.000693433	0.122173	0.24504099458197856	0.249036
R51	0.000689086	0.0963709	0.17780555764848643	0.188314
N28	0.000688218	0.13593	0.2437309802700788	0.223252
M81	0.000684863	0.140427	0.21046588075196282	0.159076
C79	0.000681868	-0.0587367	0.09803977548555486	0.111078
G56	0.000680144	0.0538126	0.144626910724356	0.0685318
C71	0.0006787	0.0762828	-0.054443068845605694	0.0815976
K83	0.000670307	0.159887	0.31547991393914376	0.287907
M41	0.000668796	-0.168671	-0.15782791021741774	0.0495255
K86	0.000667577	0.192505	0.13384724252963448	0.222886
R56	0.000667193	0.306709	0.25769982311925577	0.245191
R92	0.000665749	-0.116081	-0.18602792439307655	0.0654979
D89	0.000662721	0.345224	0.35497601821134495	0.463545
R04	0.000662274	0.324896	0.3059427137940852	0.207123
R65	0.000638128	0.442382	0.46467862663959036	0.61835
G40	0.000634942	0.200195	0.20654266675671523	0.176964
J15	0.000632327	0.493113	0.4800319610081656	0.618239
D68	0.000629605	0.302261	0.34055501053793663	0.279362
R78	0.000619371	0.466598	0.3827814060873441	0.493667
G12	0.0006169	-0.210157	-0.1416220517859548	0.0941841
I77	0.000609951	0.130048	0.17126422412167303	0.250753
N30	0.000607899	0.266392	0.21856196284090101	0.267072
K70	0.000606972	0.316079	0.2984938834735328	0.36441
Z13	0.000603283	0.0773625	0.18511357482320628	0.141412
R01	0.000599613	0.115055	0.15449949314330855	0.211358
C61	0.000599389	-0.0796777	0.0641986215629434	0.0915228
Z0000	0.000596595	-0.144762	-0.21825398286431838	0.073197
C22	0.000595434	0.175675	0.16799074106419215	0.214007
E83	0.00058894	0.21998	0.2763504584958598	0.284544
O26	0.000587031	0.217473	0.21006558862049032	0.192687
Z92	0.000578029	0.340936	0.29172539373727185	0.289843
I45	0.000575589	0.207237	0.1139435738315269	0.176082
K50	0.000571028	0.096827	0.09037179959154125	0.115876
I05	0.000569211	-0.120765	0.22509138678528054	0.258478
I36	0.000568448	0.370568	0.2829769270165626	0.386007
D70	0.000564337	0.147438	0.28757311000784963	0.299541
F20	0.00056315	0.322393	0.3432041543831599	0.278873
R82	0.000562745	0.24054	0.1746184516823008	0.256367
R97	0.000560419	0.199313	0.2618377251072697	0.231755
O24	0.000559385	0.0567492	-0.11894990292414756	0.12213
I11	0.000559222	0.0775563	0.3503232372911396	0.371432
F10	0.00055654	0.15833	0.26471568092018966	0.210697
M19	0.000550912	0.259883	0.24497365239248856	0.155649
O28	0.000548915	0.0813994	0.1858665925181895	0.163571
Z68	0.000538684	0.358165	0.3541276880583271	0.367466
M48	0.000536236	0.220424	0.22346903621176376	0.134979
N20	0.000530137	0.0415992	0.03585656141210248	0.0560407
F19	0.000529342	0.221062	0.12857606003399463	0.237699
R87	0.000525873	0.355843	0.22910641961486172	0.300652
J95	0.000513417	0.461093	0.37851081165258676	0.430181
I46	0.000513237	0.319891	0.3700825253671644	0.37201
B96	0.000513035	0.474584	0.4434890465101112	0.41875
Z96	0.000512157	0.123268	0.16739822618909758	0.0354505
D86	0.000508427	0.195912	0.19233460797635085	0.246457
I70	0.00050497	0.170954	0.1867240306696952	0.226561
J90	0.000504266	0.397551	0.39476517532910826	0.398801
Z11	0.000504051	0.229528	0.2543144003854356	0.305125
M06	0.000503164	0.288511	0.22020534088927063	0.289305
Z33	0.00050066	0.124533	-0.09468338342994276	0.0968384
O35	0.00050057	-0.136361	-0.19629949533770702	0.0991603
R16	0.000489962	0.357885	0.2932493746347531	0.273799
R33	0.000485156	0.339058	0.35307487167383256	0.256777
K51	0.000483728	0.227924	0.1361894661089658	0.152791
R76	0.000478472	0.183736	0.27086570460760806	0.268046
M17	0.000475836	0.112691	0.03515771471446744	0.0288153
G95	0.000470279	0.252396	0.2395223050806263	0.215311
C69	0.000465871	0.167972	-0.16460496035949349	0.119806
R18	0.000451275	0.186325	0.25498801982524605	0.310164
J30	0.000447002	0.247742	0.32155205890268584	0.359415
J93	0.000446599	0.424922	0.4271635146300323	0.422057
R77	0.000443464	0.456931	0.4421315638716048	0.491028
L29	0.000442069	0.261528	0.2154595874467941	0.28192
J11	0.000441619	0.100583	0.4894896023371255	0.126532
O48	0.000437033	0.26868	-0.19994256587516723	0.256856
K57	0.000436658	0.318209	0.29758824516746973	0.259817
B95	0.00043653	0.399799	0.40998511455371484	0.440635
K92	0.000436015	0.396516	0.33729974079155994	0.346509
R52	0.000432799	0.452852	0.25601004713079245	0.268657
B25	0.000430379	0.388656	0.4291147451415193	0.489792
O14	0.000428737	0.110273	0.18822443360018218	0.180759
B20	0.000428538	0.408458	0.24976730427564162	0.369258
H33	0.000421505	0.334913	0.17844475431293022	0.18697
J43	0.000419577	0.178389	0.25806051405294334	0.39608
M34	0.00041933	0.186636	0.31441258064568256	0.362998
M47	0.00041787	0.118552	0.08771889487929643	0.0960603
N13	0.000417837	0.105875	0.2359503790853371	0.15159
J32	0.000410293	0.162675	0.277899567385981	0.264593
I31	0.000404874	0.281794	0.3625907042179486	0.331673
F25	0.000404714	0.171663	0.26847540623647553	0.265529
D3A	0.000400457	0.200312	0.2745681305534009	0.130117
Z37	0.000398808	0.22955	0.22280467675026672	0.304349
C16	0.000396516	0.142272	0.05482905448932263	0.131684
Z97	0.00039487	0.403559	0.42595197008867147	0.341056
R40	0.000390066	0.476377	0.42685072382515415	0.45238
A09	0.000387004	0.349224	0.4538251799650031	0.381558
T84	0.000385583	0.0938309	0.14353036745346043	0.105672
N95	0.000381533	0.151933	0.20553064929543494	0.165138
L03	0.000369976	0.299336	0.19748418278858346	0.231028
N05	0.000369309	-0.168895	0.18843545624925587	0.342569
E04	0.000368651	0.0962069	0.08425177719660568	0.110661
F03	0.000367876	0.451846	0.4429426369631257	0.418919
B33	0.00036682	0.254062	0.2532744025358185	0.346593
C21	0.000361507	0.228416	0.15399910405648704	0.130709
K62	0.000360233	0.142891	0.19442310208214547	0.162837
C78	0.000353522	0.084941	-0.07416949670664977	0.125359
R45	0.000352828	0.261902	0.25337493494523167	0.232856
N93	0.000352654	0.0629968	-0.1310017857637474	0.0961584
Z36	0.000348336	-0.100084	0.16265882208893678	0.158658
Z85	0.00034695	0.0457652	0.14870431685938493	0.149848
N87	0.000346827	0.217839	-0.4426904073547184	0.222945
O34	0.000346441	0.0772723	0.17539562436111533	0.129938
C85	0.000345709	0.0603835	0.11890747034582769	0.148056
D32	0.000345144	0.171525	0.25564707901992945	0.158714
C64	0.000344343	0.054239	-0.195074284298709	0.0847763
J02	0.000342927	0.115073	0.21263981131178758	0.142695
S09	0.000341461	0.155882	0.14508778462476501	0.154501
R31	0.000338246	0.339922	0.221975569449464	0.18471
R03	0.00033604	0.223015	0.26322582075283796	0.292484
A60	0.000333512	0.366067	0.3579310526924536	0.34206
L40	0.000333124	0.061883	0.15130298005270867	0.163401
K63	0.000333034	0.204067	0.28892468457691534	0.23974
I15	0.000327982	0.336368	0.2941288673124627	0.396179
B18	0.000325969	0.388541	0.305204874910125	0.312985
K80	0.000325385	0.320142	0.14309745856721567	0.220189
D21	0.000322217	-0.095755	0.08819109911988937	0.034086
E13	0.000316753	0.429202	0.38385302700978974	0.404315
Z32	0.000311057	0.0818815	-0.1824808204308463	0.143497
R30	0.00030722	0.269521	0.150168031657607	0.263227
NAT.HAWAIIAN/OTH.PACIFIC	0.000303986	0.0663228	0.06363978333705539	0.0346465
I87	0.000302295	0.246106	0.08562452154361987	0.181635
Q25	0.00030216	0.193561	-0.10245519366732883	0.108934
F31	0.000298167	0.276639	0.2829750427968954	0.232049
F12	0.000297902	0.157004	0.3156807207427184	0.299132
M51	0.000297349	0.248748	0.31915230001043055	0.126234
O36	0.000296147	0.0675562	0.12047520600992115	0.121976
G45	0.00029561	0.178921	0.20085139817993022	0.206559
K44	0.000293024	-0.224103	0.09327943232875337	0.151679
M21	0.00028745	0.232044	0.22926924929606604	0.0651164
I83	0.000286034	-0.12599	0.08922472930811151	0.0994193
K29	0.000281937	0.211939	0.2331730781980126	0.23544
G62	0.000280078	0.274164	0.22197221827508198	0.298726
T14	0.000277412	0.0574111	0.29246239883746905	0.137764
N25	0.000276127	0.378872	0.35013180415001577	0.470973
O42	0.000273238	-0.106571	-0.1794334864292638	0.133538
S02	0.000271493	0.172276	0.14644682478163493	0.143784
C92	0.000270478	0.0910364	0.22380601309620715	0.24705
S62	0.000269634	-0.195009	-0.1447443696957909	0.0618263
D72	0.000269	0.42304	0.41010137826664894	0.391215
E88	0.000267834	0.44174	0.3877849285616856	0.404381
R62	0.000265959	0.330153	0.35088615521176597	0.260573
Q23	0.000261928	-0.0914293	0.15317024049320607	0.12733
O30	0.000260585	-0.255124	-0.10784794319487145	0.0744318
C56	0.000256484	-0.165334	-0.11330273448374067	0.100921
C81	0.000255781	0.250373	0.24173269136659845	0.195435
T81	0.00025558	0.0995946	0.05574070586045607	0.26423
J20	0.000254596	0.391097	0.41335257765581385	0.419596
T82	0.0002542	0.312154	0.22929869149695312	0.310508
Z90	0.000251281	0.237117	0.16624515673461962	0.193416
K52	0.00025124	0.12808	0.22763746728725348	0.160292
I33	0.000250422	0.270415	0.4161701511680477	0.381881
K31	0.000250326	0.335844	0.23868261632564547	0.286631
O47	0.000250242	0.19129	0.23652856249504553	0.169833
G91	0.000247377	0.0770692	0.26958624477378373	0.140117
Q22	0.000246668	0.189756	-0.17013746338550167	0.139158
T83	0.000245773	0.228371	0.2826062948172899	0.27052
Z02	0.000245428	0.285633	0.22350717927292788	0.368174
R14	0.000244988	0.461802	0.42510822957854855	0.332688
I07	0.000242686	-0.0577246	0.22274151082792315	0.198058
S01	0.000242381	0.0618153	-0.36092230214402704	0.074178
Z28	0.000240747	0.324342	-	0.32469
O82	0.000239457	-0.0972577	-0.09600414508769445	0.034202
J94	0.000239283	0.154631	0.26582310893504046	0.408138
H40	0.000238378	0.338388	0.4341368719960991	0.299935
H35	0.000237509	0.130534	0.4557050580183873	0.246449
Z59	0.000237403	0.152839	0.29825680245800984	0.26691
C74	0.00023579	0.114235	-0.1364160164635448	0.048855
R22	0.000235406	0.144785	0.18429999832618463	0.100641
L97	0.000232638	0.244787	0.27135679195261186	0.291877
C54	0.000232206	0.101861	-0.0900892389008521	0.0432588
D27	0.000231963	0.367998	0.35794140858922957	0.168297
J34	0.000231339	0.212127	0.2426208024413537	0.243938
J39	0.000230046	0.411031	0.2119213414648116	0.245139
C43	0.000227563	-0.168126	0.1315558250071387	0.0717512
E85	0.000226416	0.123724	0.19322319439362906	0.182457
Z15	0.000225982	-0.0853089	-0.1907692071010371	0.130276
D47	0.000224695	0.287444	0.19691682523219634	0.210632
S82	0.00022313	0.0763955	-0.1012192173193661	0.0614964
S13	0.000222602	-0.345614	-0.4114647193580156	0.0491006
E08	0.000222156	0.428034	0.26240317803864427	0.447333
J40	0.000221937	0.25052	0.420512708005084	0.342534
E10	0.00022091	0.22441	0.25030568328735775	0.354271
N19	0.000220358	0.458409	0.455209561127021	0.537146
J91	0.000217825	0.32579	0.2554253702517288	0.386488
R35	0.000217472	0.219426	0.211035771739859	0.26228
K74	0.000216007	0.306098	0.23304332153007976	0.28852
S61	0.000214133	-0.332616	-0.30958442608672027	0.0616399
R59	0.000213773	0.201263	0.1839678461262541	0.160082
I96	0.000213504	0.365328	0.2882967767849698	0.308511
A31	0.000213408	0.346292	-	0.316075
S52	0.00021099	0.0665759	-0.217423695743671	0.0487833
M94	0.000210549	-0.337797	0.35794140858922957	0.185724
N92	0.000207692	0.0507428	-0.18084955380750814	0.0752022
F33	0.000206776	0.17762	0.27412840128489874	0.253848
K75	0.000206682	0.297147	0.2699311696854037	0.265902
K04	0.000206364	0.15475	-	0.109912
L08	0.000206175	0.335722	0.17536716572058292	0.265624
R44	0.00020583	0.149649	0.19955933328295902	0.212237
M16	0.000205111	-0.0532369	-0.05720034184748028	0.0172636
D05	0.000204278	-0.194284	-0.19542606215711514	0.0496018
Z08	0.000204069	-0.194528	-0.2716475933659827	0.150888
M75	0.000204066	-0.0486221	-0.07818569410081862	0.0546876
E53	0.000202582	0.191707	0.21674832722067566	0.327753
D24	0.000202516	0.201796	-0.11242262099733516	0.0859282
O60	0.000202402	-0.126026	-0.245862072140277	0.119461
A04	0.000201053	0.392622	0.39257796562523567	0.42475
M40	0.000200459	0.278497	0.1780358402431224	0.158115
L89	0.00019953	0.492274	0.42939410176159776	0.505779
M10	0.000198933	0.357111	0.3270748681773775	0.37783
E05	0.000198416	0.214379	0.2082566041605415	0.220225
G57	0.000198315	0.21827	0.4308860029752161	0.127535
I69	0.000197915	0.42286	0.36799658842291544	0.391001
F84	0.000194081	0.289078	0.19619414802117127	0.167842
F43	0.000189914	0.291875	0.3255252043498158	0.221638
O41	0.000189889	0.187599	0.17663635045632117	0.181684
K72	0.000189189	0.406202	0.41363350562346574	0.453683
I72	0.000187881	0.24629	0.26721395159178274	0.204253
Q89	0.000187631	0.152189	-0.30971157033441216	0.164676
Z52	0.0001875	-0.109372	-0.4439794754637333	0.0974809
S06	0.000187376	0.178337	0.32482257537808135	0.21831
H91	0.000187019	0.153525	0.2279262671510759	0.194264
Q24	0.000182456	0.112398	-0.10690760841995219	0.150949
R69	0.000180289	-0.0732217	-0.19796967651269295	0.0254021
J68	0.000180078	0.446708	-	0.490036
D35	0.000180023	0.0665512	0.1923424497178948	0.150436
C20	0.000180003	-0.188122	-0.14126386845459193	0.0422874
IMO0001	0.000179802	0.346374	0.38711576577993384	0.311694
K64	0.000179674	0.197771	-0.0709331108364331	0.177357
S72	0.00017946	0.357344	0.1687860029800776	0.120338
K61	0.000179124	0.294296	-0.27380088126827873	0.165284
I12	0.000178816	0.291305	0.3835129389888832	0.438088
R58	0.000176648	0.230473	0.22393330404953318	0.114583
Z21	0.000176383	0.262343	0.3399711314022818	0.310107
Q03	0.000175749	-0.345614	0.41456690092834186	0.206192
H25	0.000175264	0.260049	0.1393732404202834	0.20012
K91	0.000174443	0.417343	0.13781098203000536	0.24005
C80	0.000173127	-0.255354	0.13388497029212335	0.150559
R90	0.000172872	-0.0847599	-0.14477430054231646	0.130949
M85	0.000171913	0.292598	0.16183813015371995	0.222253
Z53	0.000169065	0.275901	0.4822147931651588	0.251747
D62	0.000168573	0.431531	0.27598483121054085	0.396074
S93	0.000167132	-0.185515	-0.1612425858133526	0.0672926
G72	0.000166182	0.457537	0.4653431766539627	0.431508
C41	0.000165554	0.297928	0.06472076770656102	0.0668451
L30	0.000165364	0.0996061	0.3058184665104402	0.207237
D58	0.000165124	0.185615	0.2063828541828025	0.288579
E28	0.00016449	0.342928	0.41456690092834186	0.230429
M89	0.000163653	0.301603	0.3788116988002548	0.142408
C10	0.000163005	0.260525	0.12135747638779591	0.0900268
J86	0.000161348	0.436644	0.44879233490872433	0.308374
J47	0.000158004	0.259509	0.15205701802403904	0.323264
A40	0.000157235	0.358876	0.4836769272437532	0.467866
I85	0.00015688	0.163834	0.23353825283226914	0.244826
O44	0.000154082	0.298324	0.20193811798360886	0.192869
O02	0.000153926	-0.216599	-0.25603881363147896	0.0851928
K08	0.000152953	0.202108	-0.13714217036329687	0.100354
K81	0.000152519	0.3651	0.17064688032128586	0.247507
Z38	0.000151505	0.150677	0.12155351116324668	0.197982
O13	0.000150836	0.0665618	-0.11848998457039545	0.139076
E80	0.00015005	0.38121	0.4208490095593805	0.367731
J38	0.000148841	0.26354	0.10757426104048602	0.244627
E61	0.000148802	0.297138	0.30452099292863916	0.289189
J41	0.000148687	0.262471	0.49640259235461637	0.387255
Q90	0.000148487	0.396777	0.1258388888544711	0.237522
C24	0.000148099	0.373757	0.22997482206007436	0.184892
C44	0.000146944	-0.0900897	0.10859363015467878	0.116819
C53	0.000146438	0.125002	-0.17138636088234022	0.0343497
U09	0.000145802	0.262633	-0.30971157033441216	0.33061
C06	0.000145794	0.210686	-0.24439752770313414	0.0880124
Z31	0.000145452	-0.399943	0.17132984758522427	0.0868852
B37	0.00014545	0.352261	0.3701855024792536	0.269204
N10	0.000145214	0.339679	0.14261538238258378	0.326076
H54	0.000144309	-0.113554	0.33231428911740185	0.252613
O03	0.000143615	-0.395533	-0.38205592724794174	0.0534405
O23	0.000141414	0.239881	0.269028674314133	0.205733
N64	0.000140491	0.0833242	-0.1668281127502158	0.0604705
D59	0.000138109	-0.147422	0.1561149938620751	0.241061
D46	0.000137257	-0.203591	-0.05450264037423624	0.132267
Z72	0.000136684	0.179932	0.21613225152918497	0.308755
C15	0.000136331	0.071727	0.11503803694290306	0.0675022
Q44	0.000135284	0.115159	0.15130298005270867	0.223109
S88	0.000134193	0.353842	-	0.368374
R25	0.000133582	0.305701	0.3675579824930897	0.25708
B30	0.000132155	0.431954	-	0.0706948
T50	0.000131636	0.438632	0.4522445776513087	0.342697
S92	0.000129932	-0.151589	-0.48360759690734884	0.0438589
Z29	0.000129344	0.420067	0.34779698080301036	0.3018
R47	0.000129132	0.314799	0.32359964325285934	0.28504
O10	0.000129018	0.359916	-	0.1756
N83	0.000128798	0.070647	-0.07620311956070973	0.0507966
Z39	0.000128769	0.213107	0.14262364067054698	0.148407
C05	0.000127823	0.292867	-	0.0911658
F11	0.000126416	0.439074	0.46083670419862716	0.314439
C82	0.000125936	0.235271	0.10467073971169646	0.139181
R61	0.000125052	-0.350416	0.25327557567486725	0.246498
G96	0.000124564	0.190994	-	0.173721
S27	0.0001239	0.249179	0.3468049760908004	0.335696
I61	0.000123784	0.337195	0.20296383892927253	0.306664
K85	0.000123044	0.282434	0.25945672476165293	0.268766
O21	0.000121566	-0.147619	0.19619414802117127	0.12753
N73	0.000119084	0.155701	-	0.128521
Z89	0.000118573	0.149066	0.3486533969455053	0.309184
R43	0.000118359	0.337652	0.3742804313295953	0.275259
K14	0.000117298	0.171267	0.17779333199903768	0.16629
C01	0.000117223	0.361049	0.3460267544329289	0.105581
B35	0.000116647	0.312472	0.2806482222277997	0.231556
H90	0.000116168	0.281075	0.1792072721046654	0.0970251
G81	0.000115552	0.336352	0.40760602049787226	0.276402
P22	0.000114304	-0.307641	-	0.172492
I37	0.000114071	0.14647	0.272859980812647	0.157343
K60	0.000113827	-0.312202	-0.26123347548467124	0.0655216
O16	0.000112487	-0.118574	-0.2748508587917502	0.153508
H61	0.000112164	0.307339	0.278715896529421	0.177314
G31	0.000111997	0.458781	0.4753621215323761	0.263822
D80	0.000110694	0.267431	0.2628185070538126	0.337198
B94	0.000110659	0.441136	0.1952080899850171	0.417257
O43	0.000110098	0.275444	0.1724166822525864	0.115111
R49	0.000109619	0.210403	0.317701385245187	0.232534
Z80	0.000109593	-0.075716	0.12296794060285364	0.102301
K43	0.000108932	0.205922	-0.10796188352825493	0.114406
O46	0.000108551	-0.22051	-0.21855846329860124	0.114894
Q26	0.000108451	0.41244	0.22698411547852748	0.131772
H10	0.000108182	0.418275	0.19314106228903447	0.120801
M86	0.00010767	0.405208	0.36826608151877094	0.293675
F05	0.000107408	0.488115	0.4621217767900468	0.556585
F50	0.000107092	0.202971	-0.33528377662206	0.232043
Z46	0.000106649	0.272269	0.4355400011219511	0.175585
D25	0.000106255	0.178549	0.06857601960153838	0.0670831
A08	0.000104203	0.440316	0.3085857916173318	0.141362
C7A	0.000103891	0.0976842	0.1727282172661362	0.0772942
G20	0.000102983	0.297056	0.4444853892291591	0.2199
Z04	0.000102921	-0.346006	0.3143201517759822	0.190871
M80	0.000102829	-0.399362	0.36063818395973873	0.140735
Z74	0.000101739	0.396949	0.4238675188792287	0.381925
C62	0.000101101	-0.231613	-	0.0484585
G35	0.000100924	-0.114231	0.4167688866524105	0.0586734
K58	0.000100347	0.276966	0.233776928043441	0.225169
K42	9.96756e-05	0.182833	0.21021454446905902	0.159169
N63	9.96413e-05	-0.298716	-0.1157053581482056	0.061254
K35	9.94189e-05	-0.268918	0.09893548113736866	0.131902
K94	9.8858e-05	0.0796532	0.32885741173111005	0.237553
N50	9.79051e-05	0.054892	0.14024586507187078	0.0993592
Q61	9.7659e-05	0.203693	0.40087073960695385	0.211263
L65	9.73701e-05	0.451581	0.23613959932199408	0.290188
M1A	9.70125e-05	0.270244	0.3824220820479785	0.310533
L73	9.60157e-05	0.270585	-0.25603881363147896	0.185953
T68	9.55408e-05	0.439237	0.4926110564380704	0.535033
T65	9.51017e-05	0.330726	-	0.133728
E21	9.4638e-05	0.211477	-0.21527460139860713	0.0903575
M50	9.35315e-05	0.186046	0.15005059060668383	0.0946425
Q20	9.34869e-05	-0.104875	-0.11739494264560844	0.0843251
I24	9.31965e-05	0.220273	0.36686901673442945	0.268239
B27	9.1572e-05	0.255606	0.3823747287949989	0.398083
K36	9.15658e-05	-0.357943	-	0.199644
Q87	9.14404e-05	-0.269275	-0.13560459728262853	0.17505
Q85	9.11115e-05	0.4552	-	0.088102
N32	9.0535e-05	0.273963	0.23117830025092512	0.166712
Z14	9.03296e-05	0.432136	0.14653947067426493	0.217336
Z82	8.94965e-05	-0.1617	0.1222655160531237	0.200883
D17	8.8981e-05	-0.135334	-	0.0685677
S42	8.87201e-05	-0.159786	-0.07514774258728821	-0.0316948
10000	8.85422e-05	0.46519	0.27982265205367574	0.287223
R80	8.79592e-05	0.419824	0.32510559088063784	0.403849
N43	8.76854e-05	0.215384	0.14563819700378403	0.107894
P81	8.61597e-05	0.422434	0.43201407423196664	0.36813
V87	8.56554e-05	-0.350416	0.41456690092834186	0.081722
Z64	8.50179e-05	0.193853	-	0.189816
M87	8.49647e-05	0.429165	0.07722779645007154	0.172744
M26	8.45441e-05	-0.273777	0.33038104416196296	0.0449634
J85	8.44889e-05	0.352104	0.3134608056262271	0.436192
O20	8.37673e-05	-0.208323	0.22031904627961613	0.0861577
S81	8.34758e-05	0.23511	0.15598024719158823	0.167443
B97	8.33032e-05	0.265652	0.18977979954143873	0.254529
T78	8.21104e-05	0.177342	0.20521633256485017	0.127259
D75	8.16634e-05	0.244911	0.2663279736063568	0.225359
Z22	8.16435e-05	0.408476	0.37627023668868426	0.346948
R12	8.15237e-05	0.304774	0.4023012832611479	0.248255
R39	8.13045e-05	0.216214	0.11591441480235132	0.218258
I38	8.12415e-05	0.432859	0.29853423996693224	0.385689
S43	8.10687e-05	-0.267648	0.10746418110395535	0.0443279
B00	8.0352e-05	0.272728	0.2787249561624705	0.258576
C73	8.03209e-05	-0.0803958	0.10285529307013888	0.0500166
J05	7.98985e-05	0.352811	-	0.0320956
A49	7.97846e-05	0.459187	0.3950240037262734	0.432046
S31	7.97775e-05	0.218275	0.4248874450724341	0.264813
C95	7.91852e-05	0.234665	0.35221582883235364	0.190067
D16	7.86069e-05	-0.102706	0.15857607490133285	-0.0373729
P92	7.82447e-05	0.155507	0.33231428911740185	0.223305
M05	7.78653e-05	0.188668	0.231958460485427	0.159492
E89	7.758e-05	0.117296	0.22273613175684384	0.195101
N89	7.57363e-05	-0.0952612	-0.10332851997910567	0.156196
F14	7.49106e-05	-0.100682	0.35794140858922957	0.239519
S91	7.43097e-05	0.338564	-0.27674144777977694	0.124237
E84	7.40952e-05	0.208664	0.169645536993298	0.389598
L60	7.39235e-05	0.2694	0.48125911481308886	0.153426
Q27	7.38018e-05	-0.0828102	-0.20296495441154885	0.124464
K90	7.32554e-05	0.370112	0.13704614388795347	0.233734
Z47	7.28702e-05	-0.222423	0.0687549719620061	0.0556062
F02	7.28291e-05	0.408231	0.4022680529924288	0.362038
J21	7.2189e-05	0.429755	0.4107241248658613	0.222538
G80	7.20192e-05	-0.0968339	-0.3103019764105087	0.0104284
M95	7.11999e-05	0.159456	-	0.121436
T38	7.09674e-05	0.438094	0.4357610333720071	0.431451
F44	7.09383e-05	0.291138	0.4740572533066284	0.306008
D18	7.09052e-05	0.207185	0.09771011771526306	0.159959
O32	7.01863e-05	-0.162166	-0.20815172008453756	0.0813199
C23	7.00844e-05	-0.0961025	-	0.135213
S41	6.98385e-05	-0.251086	-	0.105971
N76	6.82754e-05	0.252206	0.38629594543258433	0.181251
S83	6.76613e-05	0.192366	-0.0657868479199601	-0.0568289
P96	6.75899e-05	-0.346976	-	0.164059
M62	6.71316e-05	0.423321	0.3056509184008783	0.204525
G50	6.69349e-05	-0.343774	0.22430612336941771	0.0638448
C51	6.62058e-05	0.143162	-	0.065035
Z63	6.61688e-05	0.439376	0.23026914094782217	0.199833
N48	6.45847e-05	0.161246	0.27447673509069037	0.0879767
F39	6.4379e-05	0.352774	0.36063818395973873	0.221317
N91	6.42646e-05	-0.129761	0.08864401095951717	0.121576
T87	6.41751e-05	-0.346976	-	0.204462
T85	6.40701e-05	0.306788	0.24241841411338025	0.210746
M24	6.36967e-05	-0.263302	-0.15257010011225847	0.0229234
E07	6.359e-05	0.282509	-0.3216905763660914	0.24242
I16	6.3533e-05	0.440952	0.3793665724375655	0.473154
H52	6.31442e-05	0.442436	0.2797499743818576	0.229052
I08	6.31225e-05	-0.409002	0.34782292962497996	0.283721
N81	6.27439e-05	-0.345614	0.27299398473373915	0.184087
T21	6.26676e-05	0.320756	0.4691120073923371	0.32024
H05	6.2366e-05	0.155507	-	0.0860737
K05	6.15011e-05	0.113467	-0.314688251564641	0.124008
Q04	6.09435e-05	0.199475	0.36312304237165327	0.189269
I00	6.08204e-05	-0.350416	-	0.243634
C88	6.02283e-05	0.213053	0.21312242184904406	0.149025
Q53	5.89431e-05	-0.346976	-0.30958442608672027	0.184181
D56	5.85713e-05	-0.148174	-0.08739021717625683	0.050589
K38	5.85617e-05	-0.346006	-	0.100871
N85	5.83852e-05	0.244925	-0.16029952986891666	0.100809
K20	5.83798e-05	-0.338552	0.3069844817834018	0.118799
L27	5.78603e-05	0.174852	0.3919659179726291	0.246276
C32	5.77309e-05	-0.338267	0.24351082150061124	0.103469
H81	5.76981e-05	0.212238	0.3278714985980717	0.240755
P83	5.66444e-05	0.352811	-	0.161679
Z65	5.598e-05	-0.397174	-0.33528377662206	0.271499
S73	5.56645e-05	0.101499	-0.1444751702965817	0.0568825
N41	5.46959e-05	0.352811	0.33231428911740185	0.240393
J81	5.3963e-05	0.349774	0.46170703780452493	0.525582
L98	5.3942e-05	0.419727	0.28777468837871195	0.223091
F60	5.37449e-05	0.235816	0.2140872077925299	0.251669
K02	5.35891e-05	0.113237	0.20129119298132092	0.104039
Q35	5.34324e-05	0.361049	0.3386667213447155	0.12302
N99	5.34166e-05	-0.346976	-	0.235383
G36	5.3266e-05	-0.146637	-	0.0714708
E01	5.32608e-05	0.358876	-0.32684064780568417	0.239106
X78	5.31764e-05	-0.346976	-	0.220736
K66	5.31373e-05	0.358909	0.3401508239347179	0.317521
P07	5.2448e-05	-0.131347	0.3966565048512815	0.174874
E06	5.18514e-05	0.246184	0.31489016860084673	0.238319
J92	5.15537e-05	-0.350416	-	0.341758
H00	5.07592e-05	0.392237	-0.16045721577536157	0.0796855
T80	5.07354e-05	0.368724	0.40040396717060256	0.278981
H60	5.00212e-05	-0.121886	-0.2469353178901705	0.0908951
M04	4.98802e-05	-0.272403	0.4894896023371255	0.335321
M12	4.98407e-05	0.190858	0.3340954835865275	0.0753895
G92	4.97745e-05	0.489078	0.4712633505563218	0.597417
P00	4.79378e-05	-0.307641	-	0.124942
M67	4.7368e-05	-0.328191	0.10885442135191709	0.0440954
K30	4.71622e-05	0.134131	0.15032540230529104	0.277342
B99	4.69732e-05	0.49006	0.25083063289540136	0.374785
L02	4.66415e-05	0.348121	0.24989105422947008	0.179437
S39	4.65076e-05	-0.323427	0.41456690092834186	0.0434467
X58	4.62271e-05	-0.415171	-0.2469353178901705	0.0729073
F99	4.60894e-05	0.160657	0.35794140858922957	0.271799
P78	4.60792e-05	-0.409002	-	0.217429
T40	4.53644e-05	0.209729	0.4583869812363149	0.338441
H20	4.52168e-05	-0.388112	-	0.0899528
H66	4.49828e-05	-0.119827	-0.10721769025501121	0.0417065
K37	4.4898e-05	0.358876	-0.2271346170825623	0.136144
O90	4.4852e-05	-0.388112	0.3198667195757198	0.146123
M76	4.46881e-05	-0.383809	0.11435781024759437	-0.0604033
J69	4.46278e-05	0.477683	0.3679015670167176	0.479705
Q54	4.44319e-05	-0.346976	-	0.129159
K27	4.43019e-05	-0.0906902	0.4046553408202007	0.265246
R15	4.38042e-05	0.471755	0.10411844435646068	0.164632
S69	4.34686e-05	-0.323433	-0.2548108347529088	0.0452751
J03	4.28672e-05	-0.376597	-	0.0817681
X83	4.28315e-05	-0.350416	-	0.226588
M23	4.26792e-05	-0.278061	0.21258179109464428	-0.0651833
H57	4.25529e-05	-0.139124	0.3071811845630696	0.134558
J31	4.25467e-05	0.389658	0.2599536253781872	0.366894
R89	4.22536e-05	0.220323	0.16328720761450183	0.277292
D60	4.18385e-05	0.429846	-	0.270859
H15	4.18002e-05	0.392237	-	0.160228
G51	4.16658e-05	0.206236	-0.13986928928356787	0.174756
T30	4.15872e-05	-0.132326	0.3069143742619954	0.104232
D06	4.13175e-05	-0.346976	-	0.15061
T31	4.12374e-05	0.139149	-	0.200759
G11	4.07382e-05	0.265875	-	0.133431
Z19	4.072e-05	-0.346006	-0.38205592724794174	0.128196
N47	4.03649e-05	0.239297	-	0.12955
S30	3.99628e-05	0.473624	0.4894896023371255	0.195814
S10	3.97115e-05	0.481727	0.33038104416196296	0.160259
N52	3.95832e-05	0.318378	0.2568968934352514	0.281147
B44	3.9448e-05	0.412318	0.298460062417667	0.407239
K46	3.90085e-05	0.329926	0.15813457134212427	0.145634
C40	3.83666e-05	0.394209	-0.4114647193580156	0.0400147
P59	3.82445e-05	-0.346976	-0.38205592724794174	0.21577
I43	3.80032e-05	0.439225	0.16972246920580586	0.282239
F88	3.79052e-05	0.370554	-0.3678540286314138	0.182583
H93	3.74354e-05	0.291801	0.15666923386592302	0.128449
Q28	3.7339e-05	0.195052	-0.16860410544410703	0.140923
G54	3.73378e-05	0.1406	0.36063818395973873	0.122247
M20	3.72104e-05	0.201402	-0.265285295601444	0.041734
E27	3.71541e-05	0.392336	0.3335637388075018	0.215779
D15	3.71484e-05	-0.254606	0.41456690092834186	0.164082
C68	3.67645e-05	-0.383828	0.1714775745664623	0.105743
I89	3.63527e-05	0.332911	0.11520771535891261	0.218278
D42	3.62398e-05	-0.373271	-	0.0837911
T88	3.59368e-05	0.37467	0.16409335458125401	0.114554
C37	3.55865e-05	0.394209	-	0.0932529
W54	3.55647e-05	-0.346976	-	0.0956806
B49	3.52954e-05	0.440512	0.4532534685599614	0.435928
F22	3.52792e-05	-0.346976	0.34667230389226045	0.209055
Q51	3.5211e-05	-0.388112	-0.24798873245918385	0.0864119
Q75	3.47968e-05	-0.388112	0.34395934384069804	0.094329
A02	3.47846e-05	0.482068	0.47188492700860213	0.377298
K55	3.40327e-05	0.305264	0.42236996332493715	0.250515
H73	3.36347e-05	-0.201822	-	0.05137
L71	3.35317e-05	-0.350416	-	0.276366
L01	3.34091e-05	0.361049	-	0.103107
M13	3.33234e-05	0.115906	0.48361027557943725	0.146239
G46	3.3234e-05	0.368724	-0.4114647193580156	0.0469025
Z03	3.30264e-05	0.43129	0.22261331055480207	0.155607
C77	3.28754e-05	0.430475	-0.1134891940238123	0.0987505
E79	3.28621e-05	0.458768	0.4067982111494885	0.382973
Z43	3.25079e-05	0.268419	0.35041913875789094	0.199305
Y83	3.23515e-05	0.448419	0.41745692886284425	0.502921
O40	3.22018e-05	-0.388112	-0.3475906048501593	0.112457
H49	3.19207e-05	0.46218	0.33231428911740185	0.156276
S76	3.18656e-05	-0.389845	-0.2023412006193723	0.0488277
Q78	3.1707e-05	-0.356025	-	0.0838256
T18	3.16796e-05	-0.415171	-	0.12553
O9A	3.14268e-05	0.376102	-	0.190073
I62	3.12446e-05	0.47	0.2317422728066664	0.377959
D13	3.07875e-05	-0.345614	-0.30971157033441216	0.112759
I01	3.05945e-05	0.362687	0.43201407423196664	0.317519
O86	2.98612e-05	0.123281	0.3704496957870271	0.266667
P70	2.98228e-05	0.431954	-	0.18392
M08	2.96539e-05	0.11614	0.2670062868350451	0.13233
G24	2.90754e-05	0.474603	0.17982097447233839	0.228809
J35	2.89794e-05	0.431954	0.15640002501285835	0.212402
N75	2.89399e-05	-0.415171	-0.3216905763660914	0.0656792
G82	2.89054e-05	0.48541	0.15006666650792486	0.273093
J67	2.8656e-05	0.459328	0.3555324501589697	0.454271
H53	2.86359e-05	0.31216	0.23987819289843093	0.179276
M92	2.83871e-05	-0.415171	0.38629594543258433	-0.0629331
S49	2.8145e-05	-0.351501	-0.33799551836228736	0.0412197
F29	2.77001e-05	0.303388	0.18489491883774822	0.210771
10001	2.75659e-05	0.455222	0.23282045431017667	0.332323
F16	2.75295e-05	-0.346976	0.3219953693220217	0.195069
N88	2.74036e-05	0.444117	-0.21285878278650555	0.103914
S12	2.72593e-05	0.196688	0.41745692886284425	0.111315
S32	2.713e-05	0.195671	0.21241425476170034	0.142852
E09	2.7083e-05	0.433339	0.3506685618750822	0.447749
K12	2.70285e-05	0.368724	0.12058981492557055	0.271163
I66	2.70284e-05	0.477166	0.48361027557943725	0.227778
Q66	2.68643e-05	0.145601	0.35794140858922957	0.0754303
T43	2.63865e-05	0.392237	-	0.361347
M46	2.6362e-05	0.271709	0.47767977500089787	0.202937
P14	2.62899e-05	0.444117	-	0.257591
F01	2.62656e-05	0.471249	0.37866389395162936	0.449749
F06	2.61783e-05	0.494888	0.4361981703790234	0.388454
N12	2.61693e-05	0.436765	0.271945306261468	0.30071
Z30	2.61154e-05	0.257776	0.314335337025536	0.142686
G30	2.59297e-05	0.486002	0.38946418144713446	0.364452
H67	2.58777e-05	0.444117	-	0.627772
N97	2.53345e-05	0.444117	-0.3678540286314138	0.075
H69	2.5178e-05	0.392237	-0.3678540286314138	0.0988301
IMO0002	2.4916e-05	0.422598	-0.07206912141883406	0.21523
E46	2.49157e-05	0.473779	0.4707534919770674	0.452312
W39	2.47847e-05	0.376102	-	0.323948
H04	2.43142e-05	0.116135	0.4570446802839101	0.225537
G97	2.36171e-05	0.431954	0.4146112966127419	0.173227
J42	2.34598e-05	0.488401	0.4563556801092235	0.485182
D65	2.33936e-05	0.459093	0.4294655427295303	0.462096
E16	2.3239e-05	0.39644	0.306139636775889	0.364799
S22	2.316e-05	-0.346976	0.21828861398740848	0.169222
I09	2.31065e-05	0.435429	-	0.304052
E29	2.28796e-05	0.433815	0.17553697351990652	0.221848
S21	2.26638e-05	0.432	-0.1870404112617991	0.213522
L84	2.24905e-05	-0.415171	-	0.0674953
H43	2.24874e-05	0.445025	0.4592911218806517	0.208709
S46	2.21423e-05	-0.233261	0.4146112966127419	0.0287352
A52	2.19829e-05	-0.409002	-	0.239888
D23	2.18091e-05	-0.106258	0.41456690092834186	0.150685
C02	2.18001e-05	0.455222	-	0.0949059
D14	2.10157e-05	0.392237	-0.34094786910083635	-0.0328054
F54	2.09348e-05	0.479034	0.1952080899850171	0.366752
B36	2.0923e-05	0.468903	0.37006208007951424	0.248726
N94	2.08798e-05	-0.21731	0.06083770900641151	0.0442644
M31	2.08775e-05	0.468064	0.28164624585928505	0.228236
F40	2.08496e-05	0.481727	0.43201407423196664	0.201296
R32	2.08135e-05	0.4886	0.43643497525356073	0.27786
G08	2.07016e-05	0.392237	-	0.195225
H51	2.0657e-05	0.472239	0.27159097897115925	0.262304
N31	2.05758e-05	0.446354	0.43201407423196664	0.190604
S03	2.04706e-05	0.455222	-	0.0631764
S37	1.99703e-05	0.268419	0.2216064567133816	0.206752
Y92	1.96195e-05	0.364777	0.49241834563647285	0.368313
H17	1.94069e-05	0.431954	-	0.213414
P08	1.93734e-05	-0.388112	-	0.17792
V89	1.91101e-05	-0.323427	0.19619414802117127	0.0742008
C09	1.89474e-05	-0.346976	0.3460267544329289	0.0381806
L13	1.8702e-05	-0.388112	-	0.11651
R54	1.83411e-05	0.456647	0.3933810522535545	0.487277
N02	1.79629e-05	0.486364	0.38629594543258433	0.440706
D82	1.7959e-05	0.431954	0.20288554281091892	0.181475
Q74	1.72761e-05	-0.376597	-0.2599976617812174	-0.0491158
O01	1.718e-05	-0.376597	-	-0.089682
D45	1.71797e-05	-0.388112	0.26330197089290497	0.13425
M53	1.70475e-05	-0.353785	0.18603236653660016	0.0656956
B02	1.69624e-05	0.177199	0.37832883291380515	0.232083
Z66	1.69538e-05	0.490565	-	0.658524
N84	1.69466e-05	0.143162	-0.34339433143550374	0.0373648
X95	1.69454e-05	0.444117	-	0.352415
C70	1.64228e-05	-0.415171	-0.36789342186643537	0.0771618
F09	1.62685e-05	0.394209	0.48125911481308886	0.269318
T24	1.59054e-05	0.431954	-	0.0620994
E65	1.58081e-05	0.444117	0.48125911481308886	0.339478
G06	1.57405e-05	-0.376597	-	0.22272
I99	1.54864e-05	0.482177	0.27883411021605636	0.303365
K11	1.54166e-05	-0.135256	0.3494986431470736	0.0805409
D33	1.50975e-05	0.132261	-0.15950060970279858	0.0712928
K77	1.50846e-05	0.431954	-	0.316629
Z55	1.50313e-05	-0.376597	0.28818377166602216	0.320895
S59	1.50235e-05	-0.350416	-0.30958442608672027	0.06603
N04	1.48145e-05	0.450032	0.1933276356912586	0.211259
S00	1.47509e-05	-0.415171	0.24351082150061124	0.0908972
O88	1.47167e-05	0.444117	-	0.419292
H31	1.43187e-05	0.431954	-	0.258181
D48	1.38034e-05	0.451268	0.09615486734648496	0.0960451
Q65	1.36262e-05	0.115906	-0.3679075159261462	-0.0376375
A69	1.34292e-05	0.11614	0.34782292962497996	0.278552
M96	1.30592e-05	0.113661	-0.24482264989924848	0.100153
R75	1.30152e-05	0.431954	-	0.614317
D39	1.2864e-05	0.431954	-	0.0993145
H18	1.28235e-05	-0.350416	-0.48360759690734884	0.126002
L82	1.28139e-05	0.463316	0.17355498723607457	0.263728
L21	1.27691e-05	0.483717	0.4296002563980086	0.254727
D37	1.27458e-05	0.214288	-	0.149195
R27	1.27148e-05	-0.346976	0.41456690092834186	0.193363
M43	1.25052e-05	0.461318	0.19328498615170056	0.105027
Z41	1.24908e-05	0.444117	-	0.042657
Q34	1.2402e-05	0.394209	0.43201407423196664	0.205188
G25	1.2206e-05	0.482869	0.45119357255923365	0.206192
J22	1.20348e-05	0.481727	0.31876754281953223	0.399149
S53	1.17552e-05	0.116329	-0.30403751436548576	-0.0527497
J82	1.15449e-05	0.488721	-	0.330506
O00	1.15053e-05	-0.376597	-	0.0697248
T23	1.13604e-05	0.431954	-	0.148424
C19	1.11973e-05	0.475912	0.3219953693220217	0.0872334
S89	1.06932e-05	-0.346006	0.14984307596498675	0.0574919
I74	1.06383e-05	0.493437	0.3600559391123742	0.265088
N80	1.05602e-05	-0.102124	-	0.056895
T76	1.05125e-05	0.444117	-	0.128894
L24	1.04702e-05	0.481727	-	0.185653
B58	1.03555e-05	-0.433745	-	0.261218
J01	1.02626e-05	0.444117	0.19365471349230845	0.231398
J17	1.02325e-05	0.474389	0.423519720165963	0.402057
F98	1.01671e-05	0.444117	-	0.304064
C76	1.00821e-05	0.132435	-0.207786180572172	0.0484406
D44	1.00358e-05	-0.332046	0.19619414802117127	0.0839474
S86	9.64261e-06	-0.388112	-	-0.0371993
E43	9.61931e-06	0.491155	0.4720450288072142	0.478739
I30	9.55411e-06	0.116334	-0.20390891823073842	0.303011
J00	9.5072e-06	0.474389	-	0.0681749
G04	9.4749e-06	0.152976	0.41745692886284425	0.11278
J09	9.46523e-06	0.488721	-	0.541108
L20	9.42945e-06	0.488721	0.4119980174040136	0.216489
B59	9.37436e-06	0.488773	0.43201407423196664	0.50248
P80	9.37308e-06	0.483717	-	0.539299
E22	9.36443e-06	0.219589	0.25125167974373935	0.124706
I60	9.31326e-06	0.488277	0.3099243134718724	0.289174
X12	9.24878e-06	-0.356025	-	0.360654
S74	9.06077e-06	-0.388112	-0.30971157033441216	0.0958616
I97	8.68568e-06	0.455222	0.2080901757467649	0.312834
S05	8.59293e-06	0.481727	-0.14123430745793158	0.0807163
P29	8.50889e-06	0.483662	0.2693018009402812	0.281662
J10	8.41356e-06	0.468011	0.44705191745827805	0.161385
F42	8.33081e-06	0.455222	-	0.215945
Z16	8.25893e-06	0.483791	0.4894896023371255	0.510365
E44	8.25391e-06	0.453979	0.22181890759825146	0.224967
E26	7.83382e-06	0.455222	-	0.152936
F72	7.82104e-06	0.498328	-	0.650616
M77	7.11443e-06	0.218836	-0.07264964422067598	0.0500443
D36	7.07764e-06	0.483869	-0.3678540286314138	0.0712339
D73	7.06415e-06	0.483769	0.41745692886284425	0.186063
I76	6.9553e-06	0.455222	-	0.396344
H44	6.91949e-06	0.429561	0.41456690092834186	0.139282
M65	6.77962e-06	-0.437315	-0.10521243371148316	0.0388221
C55	6.77551e-06	0.116989	0.12937147759822726	0.0261451
N23	6.63736e-06	0.161375	0.4038364462392731	0.0747
C86	6.53792e-06	-0.388112	0.33231428911740185	0.0889425
Q98	6.41502e-06	-0.346976	-	0.272902
D51	6.37788e-06	0.481778	0.3340954835865275	0.304899
G90	6.36002e-06	0.125955	0.4680861975069157	0.258866
E63	6.33328e-06	0.48755	0.4107426984450497	0.391445
N29	6.13211e-06	0.119335	-	0.0850263
N21	6.08731e-06	0.119413	-	0.0989357
R34	5.9705e-06	0.49219	-	0.410654
F45	5.80244e-06	0.455222	0.4894896023371255	0.19991
L25	5.59744e-06	0.490008	0.4836769272437532	0.220781
B17	5.53804e-06	0.498328	0.40085726993518217	0.492929
L55	5.42674e-06	-0.350416	-	0.158056
H30	5.35355e-06	0.11858	-	0.102562
Q18	5.30709e-06	0.474389	-	0.0454203
D12	4.96382e-06	0.492719	0.13133951905145655	0.0930978
K65	4.89931e-06	0.455318	0.3295635213641011	0.320443
H11	4.86893e-06	0.498328	-0.25230341091034936	0.112324
I81	4.793e-06	0.477764	0.41456690092834186	0.237334
F80	4.7148e-06	0.488721	0.38629594543258433	0.121962
S60	4.6666e-06	-0.132695	-	0.0677764
C65	4.52946e-06	0.488721	-0.3216905763660914	0.0915357
S11	4.52442e-06	-0.346976	-	0.0913625
F79	4.51646e-06	0.472331	0.32051364164908613	0.235883
T17	4.4321e-06	0.492088	0.2781198738624988	0.276191
R46	4.39828e-06	0.196433	0.18570435871340868	0.172216
T79	4.28759e-06	0.498488	0.48504637218302143	0.435307
Q37	4.17995e-06	-0.376597	-	0.040658
F15	4.11634e-06	0.474389	-	0.21365
H02	4.10716e-06	0.491912	-0.1763122924155833	0.132942
G70	4.08227e-06	0.486618	0.09676539074391068	0.17029
R81	4.0805e-06	0.455222	-	0.349522
H50	4.07262e-06	0.488721	-	0.129824
E56	4.06393e-06	0.472239	-	0.323745
Q02	3.97395e-06	0.481727	0.35794140858922957	0.218452
B19	3.96039e-06	0.491351	0.31373560810848405	0.352343
M90	3.89898e-06	0.48892	0.4592656072242172	0.43092
Q99	3.81878e-06	-0.388112	-0.30958442608672027	0.23297
M00	3.70563e-06	0.444117	0.40468001836331635	0.315574
Y09	3.68321e-06	-0.409002	-	0.0942296
F48	3.63549e-06	0.49466	0.48361027557943725	0.272702
L70	3.53223e-06	0.488721	0.45513156789538456	0.228011
L57	3.29858e-06	0.431954	0.22808615949835465	0.21903
S45	3.1175e-06	0.444117	-	0.300673
R70	3.09186e-06	0.488773	0.35794140858922957	0.295197
C47	3.03053e-06	-0.485532	-	0.0319636
F21	2.98484e-06	0.488721	-	0.718693
C7B	2.95249e-06	-0.376597	-	0.0612881
H21	2.91049e-06	0.481727	-	0.205855
L91	2.78586e-06	0.12057	0.4131225306326032	0.146033
I86	2.77928e-06	0.491912	-0.26123347548467124	0.0983533
I13	2.77137e-06	0.494676	-	0.464388
Z77	2.74116e-06	0.455222	-	0.209827
F13	2.70711e-06	0.489209	0.49035591912878174	0.433615
E24	2.52804e-06	-0.376597	-	0.25093
L53	2.51393e-06	0.488721	0.43201407423196664	0.152665
L50	2.50629e-06	0.483717	0.4119980174040136	0.129453
D22	2.39057e-06	-0.388112	0.2245827887481348	0.19908
S44	2.34215e-06	0.488721	-	0.134895
C26	2.26053e-06	-0.415171	-	0.227153
Q62	2.25433e-06	0.488721	-	0.0556825
X10	2.2232e-06	-0.388112	-	0.307441
M11	2.20081e-06	0.481727	-	0.187987
L90	2.19967e-06	0.491965	-	0.189954
J04	2.03576e-06	0.483717	0.4894896023371255	0.389317
M84	1.95152e-06	0.477764	-0.10367926253731921	0.0455314
C17	1.92093e-06	0.455222	-0.30971157033441216	0.105684
Q82	1.91213e-06	0.491912	-0.14250018918953108	0.0964517
E58	1.86581e-06	0.492719	-	0.258808
L72	1.85737e-06	0.491912	-0.11150909615113809	0.125526
Y84	1.67316e-06	0.444117	-	0.14195
K25	1.61657e-06	0.490008	0.4483784046030135	0.227325
T20	1.60508e-06	-0.388112	-	0.0811195
L51	1.57283e-06	0.485383	0.20371720719432587	0.196603
S71	1.43855e-06	0.488721	-	0.160984
S80	1.4185e-06	-0.146408	-	0.0845042
T56	1.24017e-06	-0.489914	-	0.239229
N36	1.20825e-06	0.481727	-	0.102314
Y95	1.14812e-06	0.493204	0.47228390447277874	0.64938
E76	1.14756e-06	-0.493511	-	0.0434157
E75	1.14193e-06	0.481727	0.36063818395973873	0.178206
K28	1.12213e-06	-0.376597	-	0.189762
H26	1.0339e-06	0.49219	0.3444217408021075	0.362011
C72	9.1393e-07	-0.388112	-0.2531278740227892	0.0710068
L81	9.04372e-07	-0.388112	0.34395934384069804	0.214983
C63	8.59459e-07	-0.35959	-	0.0550699
F93	7.48508e-07	0.498328	-	0.0941554
R17	7.04931e-07	0.496276	0.30961267404406784	0.31853
M71	6.60515e-07	0.488721	-	0.0913762
M15	6.53174e-07	0.490713	-	0.222112
T16	6.53163e-07	-0.493511	-	0.0586266
K22	6.4241e-07	0.148735	0.22223966278774243	0.116353
S36	4.52073e-07	0.485104	0.4312149531270076	0.379731
F34	4.28227e-07	0.490008	0.4592911218806517	0.214325
E23	4.08985e-07	0.489329	0.14902389135087604	0.169146
A37	3.9386e-07	0.498328	-	0.343121
K26	3.52094e-07	0.498381	0.24438090146554606	0.331496
F51	3.46116e-07	0.492719	0.3832307416811127	0.346165
Q33	3.2492e-07	0.491912	-	0.0962241
H01	3.14758e-07	0.498328	0.41456690092834186	0.188047
J99	2.52937e-07	0.491912	-	0.393189
N11	2.42671e-07	-0.489914	-	0.158583
H46	2.40846e-07	-0.485532	-	0.057148
I79	2.16644e-07	0.488721	0.38629594543258433	0.408888
E73	1.79886e-07	0.491912	0.36063818395973873	0.261979
F52	1.66712e-07	0.498328	-0.3216905763660914	0.380666
K13	1.54626e-07	0.476151	0.11032628423681759	0.159908
F82	1.49993e-07	0.492719	-	0.273979
T70	1.31062e-07	0.498381	0.49186805193656946	0.710839
G37	1.26591e-07	-0.376597	-0.45461683977585043	0.0682778
D01	9.07321e-08	-0.485532	-	0.198054
S90	8.23511e-08	0.488721	-0.22828195250332886	0.0660163
T19	7.74412e-08	0.488721	-	0.110065
H16	4.95488e-08	0.483717	-	0.225719
N34	4.35344e-08	0.483717	0.44705191745827805	0.127933
E72	2.28211e-09	0.489329	0.38629594543258433	0.304306
P27	6.00531e-10	0.498328	-	0.297447
