# Supplementary material for: Using machine learning probabilities to identify effects of COVID-19
Source: Patterns (N Y). 2023 Dec 1;4(12):100889. doi: 10.1016/j.patter.2023.100889 (PMC10724367; doi:10.1016/j.patter.2023.100889)
Supplement: Table S5. Mann-Whitney U test results for all conditions tested at each time period [file mmc5.xlsx]

## Sheet: Sheet1
category	phenotype	phe_code	all_7_days_mwu_stat	all_7_days_pvalue	all_7_days_c_pvalue	all_14_days_mwu_stat	all_14_days_pvalue	all_14_days_c_pvalue	all_21_days_mwu_stat	all_21_days_pvalue	all_21_days_c_pvalue	all_28_days_mwu_stat	all_28_days_pvalue	all_28_days_c_pvalue	all_3_months_mwu_stat	all_3_months_pvalue	all_3_months_c_pvalue	all_6_months_mwu_stat	all_6_months_pvalue	all_6_months_c_pvalue	all_9_months_mwu_stat	all_9_months_pvalue	all_9_months_c_pvalue	all_1_year_mwu_stat	all_1_year_pvalue	all_1_year_c_pvalue	new_7_days_mwu_stat	new_7_days_pvalue	new_7_days_c_pvalue	new_14_days_mwu_stat	new_14_days_pvalue	new_14_days_c_pvalue	new_21_days_mwu_stat	new_21_days_pvalue	new_21_days_c_pvalue	new_28_days_mwu_stat	new_28_days_pvalue	new_28_days_c_pvalue	new_3_months_mwu_stat	new_3_months_pvalue	new_3_months_c_pvalue	new_6_months_mwu_stat	new_6_months_pvalue	new_6_months_c_pvalue	new_9_months_mwu_stat	new_9_months_pvalue	new_9_months_c_pvalue	new_1_year_mwu_stat	new_1_year_pvalue
circulatory system	Rheumatic disease of the heart valves	394	1325403.0	0.2687078401124472	0.3205580179982228	2611747.5	0.0012709601705619	0.003007638606932561	3908190.5	0.0016054410549565	0.0035944830699470034	5457954.5	0.0039100665874536	0.008098854825744035	12855630.5	8.598748068571041e-05	0.00020338591322008215	18335482.5	2.888396192318677e-05	6.918870879071406e-05	20004343	9.77605e-06	2.4370297726893963e-05	20933816	4.73682e-06	1.2066800322612733e-05	354536.5	0.2629582461577625	0.3301659458684072	541992.0	0.0147848688227428	0.03221827423731502	646061.5	0.0144489306047136	0.030427013692431507	734649.0	0.0150617955560162	0.03120397307174683	2010075.0	0.0662361603078103	0.1040114704833584	2620263.0	0.0231029685383968	0.04223707268050496	3140252.5	0.0495942529116401	0.08069976833782083	3181169.5	0.049784908147418
circulatory system	Mitral valve disease	394.2	38877017.5	6.641734687750141e-31	7.680970821245163e-30	88171578.0	1.1281548300626512e-54	1.5260580876928565e-53	135656086.5	2.1514559473626448e-65	3.0592916523184336e-64	178838809.0	9.432036294964273e-73	1.3510395650674177e-71	386658986.5	1.3914545996204298e-130	2.443299941028416e-129	518109995.0	3.580913487965029e-161	6.6630568829635e-160	575132348	4.08734e-177	8.074421925217492e-176	595293386	4.54842e-180	8.985280870910953e-179	15630293.5	7.555847369479549e-14	6.964845446520256e-13	34789509.5	2.5284697425206985e-17	2.112921237010775e-16	53133181.5	1.731895636446825e-19	1.45568814270315e-18	71412882.0	5.920310311587893e-20	4.926902310151958e-19	143632789.5	2.773211946240856e-27	2.4026534534241898e-26	177876996.5	7.632361891801087e-29	6.65199816604388e-28	190286723.5	1.847110196663869e-30	1.6334878869627433e-29	194099738.5	3.673468424450301e-30
circulatory system	Aortic valve disease	394.3	19919434.5	4.976238013129458e-20	4.216932730091601e-19	44215815.5	2.3010435104897104e-33	2.15265846168243e-32	67030528.5	1.5447993702604443e-35	1.359423445829191e-34	85374752.0	2.1450739135818123e-41	1.9653515046060393e-40	193790965.0	1.043861553386732e-70	1.1265005930298483e-69	268408732.5	4.733670414800248e-85	5.420312716727317e-84	302269494	6.69611e-90	7.789812292393836e-89	3.16355e+08	6.21241e-91	7.308305022233833e-90	6480787.0	1.401970496974731e-12	1.1349865501595431e-11	14994832.5	1.9290891385222357e-19	1.7325744505793161e-18	22190064.5	2.1504493485294476e-20	1.8720429596573313e-19	28084790.5	2.0629629279884591e-22	1.8250717074636637e-21	59066027.5	4.403559774126925e-30	4.0601629110069356e-29	72983904.0	4.342848476369602e-33	4.103382999635204e-32	79617482.5	8.299371038337437e-34	7.888280697186144e-33	82650580.0	5.6493213696949715e-34
circulatory system	Acute rheumatic heart disease	394.4	1392421.0	0.0178206207210135	0.035750347283176075	2578954.0	0.0113028891638051	0.022315960656743537	4121225.5	0.005668970507882	0.011613356586997236	5379038.0	0.0026698298001323	0.0057404162933077825	10224759.5	6.140241706535337e-05	0.00014725209277709743	12646874.5	1.2690031502302867e-05	3.178608852259517e-05	1.3744e+07	2.43648e-05	5.7325771793232904e-05	13961500	1.31957e-05	3.2355731192763825e-05	745101.5	0.2489833192168724	0.31710461038427934	1413905.0	0.4170555972795878	0.44042904284141093	2015124.0	0.4635041376139496	0.47420412819895164	2392558.0	0.4106545007553826	0.43455034454933805	4257654.5	0.347371162623401	0.3882321840455347	5092259.5	0.4145511088036157	0.4383260579739988	5278292.0	0.4146839978719379	0.4397775071649125	5343638.0	0.4137959900675018
circulatory system	Disease of tricuspid valve	394.7	10148960.5	0.0085752853367317	0.01898537271623257	24832450.0	0.0019134058052562	0.004433609284864606	42101413.0	0.0135667756697641	0.025759056243529668	60802498.5	0.0601983646938625	0.09151231224762066	125208482.0	0.007645301631923	0.014118596240057608	160644903.0	0.0038809548733353	0.007379479886889488	1.71222e+08	0.00137373	0.0027820124439932245	176405406	0.00244252	0.0047622220247302725	5672036.0	0.3524204063097099	0.40129811882719946	13715329.0	0.2200612256287496	0.2797339124725243	23816174.5	0.3119942417511295	0.35661709930521834	33482840.0	0.3779221694256309	0.410985127769623	68951948.0	0.4651600646195745	0.475087261120602	83849123.5	0.3307866923614484	0.3679724114503821	89039476.0	0.3771440821554617	0.40934421723810527	90647939.5	0.3375041794753395
circulatory system	Heart valve disorders	395	284021.0	0.2801265567697627	0.3312128758696528	605142.5	0.4808345905783965	0.4851970011784022	724841.5	0.4832210920033524	0.4870714592703114	815534.0	0.4760524584668488	0.4812578034401444	1161246.0	0.2757025003527077	0.3159599450944748	1376232.5	0.1626116796070508	0.20123678165148093	1426659	0.162744	0.20184225258492472	1445026	0.162917	0.20234220022800828	153759.0	0.4053091753192221	0.43610603033785406	220877.0	0.4056996668715921	0.43223656304168523	264543.0	0.4069037722324389	0.43029411922627764	300136.5	0.4100898082217261	0.4344209187418932	424378.0	0.1327524305964707	0.18555798713414895	554619.5	0.0612591365379446	0.09692173245674805	575589.5	0.0615543023340208	0.09675537167496018	583210.0	0.0616843240768722
circulatory system	Nonrheumatic mitral valve disorders	395.1	33701834.0	1.6350220242096125e-30	1.847386953790861e-29	76859445.5	5.400158083321856e-52	6.930202873596382e-51	119423830.5	3.334485210069996e-62	4.382466276091994e-61	158544808.5	3.0255762892085e-67	3.846263857656306e-66	347368134.5	5.411462013275819e-121	9.1906141733668e-120	465167154.5	4.7054130390618205e-149	8.310237943563416e-148	5.17533e+08	2.7846e-163	5.114865164185903e-162	5.34684e+08	2.46608e-166	4.529801185036277e-165	14909324.0	3.741750589044285e-14	3.518757372121444e-13	33427500.5	6.603915897470736e-17	5.471002739197739e-16	50992754.5	1.1374689432943541e-18	9.478907860786284e-18	68671934.0	8.548401026197632e-19	6.937627940269482e-18	138461407.5	2.665362027014984e-28	2.329294641000051e-27	172139151.0	2.1758457487314168e-29	1.9296316245328618e-28	184624688.0	5.765145604603619e-31	5.234958107037393e-30	188414877.0	1.3160894643626377e-30
circulatory system	Nonrheumatic aortic valve disorders	395.2	4681792.5	1.0357221069438738e-07	4.5049328810877345e-07	10120330.5	7.048258203515007e-13	3.5276532308592604e-12	16063736.5	2.133901911479252e-13	9.951653153995405e-13	20795015.0	3.337708144293677e-15	1.6477908654110043e-14	46096926.0	1.1329068599754907e-24	6.3101693921215515e-24	65331858.0	1.96865458699298e-27	1.0911372764078112e-26	74533494	2.26135e-27	1.2461208720241096e-26	78147236	2.24823e-27	1.232406751199252e-26	1000580.0	9.054026483614052e-05	0.0003814162287893522	2301125.0	1.4136041458377582e-06	6.438263431990927e-06	3832829.5	6.427584815023605e-06	2.4967709938836712e-05	4989630.0	8.947344217843159e-07	3.707296211781427e-06	10216264.0	4.89194543160901e-10	2.2867000738451425e-09	12814787.5	1.0330181013226687e-10	4.880286450641206e-10	14251076.0	2.0479960279854478e-10	9.215982125934515e-10	15249854.5	4.719245329548322e-10
circulatory system	Nonrheumatic tricuspid valve disorders	395.3	4417378.0	7.88195645465865e-25	7.44996461050909e-24	12012290.0	8.737567427628227e-44	9.718116661173173e-43	19184793.5	3.2368746248020204e-58	3.946647132891137e-57	26776424.0	6.585429354984233e-66	8.069134522914417e-65	62994568.5	1.2199666674196482e-100	1.7313499554065144e-99	89815062.0	1.906993698117256e-117	2.838696333483115e-116	9.78324e+07	4.62991e-126	7.344722518017115e-125	1.0062e+08	4.75525e-130	7.543559994625411e-129	2048646.5	1.0037326103629156e-11	7.787292168732286e-11	5617988.0	4.783058741127457e-19	4.256036527984708e-18	9185279.5	7.838436510769573e-24	7.278548188571746e-23	12684217.0	1.2271552318673664e-28	1.2423365337049012e-27	26481956.0	4.5022446082852175e-37	4.713287324298587e-36	35091956.5	5.732183965839405e-41	6.036706239024623e-40	37573588.5	2.8598199650233288e-42	3.0296217754465893e-41	38098922.5	1.2359325863259579e-42
circulatory system	Nonrheumatic pulmonary valve disorders	395.4	4143972.5	0.0427122345404221	0.07525785475945622	9188409.0	0.1661521289831201	0.21547256853447927	13550042.5	0.2131799643116318	0.2550096026990206	18210151.0	0.2071347374520386	0.24988852667701458	41465415.0	0.1134572904419802	0.1534487635742709	52889441.0	0.028717185884036	0.04513319410432209	59351807	0.0727878	0.10229367598837347	62652773	0.106712	0.14360807964935085	2355900.5	0.3964359218948181	0.4296645439861183	4165749.0	0.3563754120899226	0.39915707577903925	5613092.5	0.3072436470844086	0.35284164417820785	7222797.0	0.2691829420212653	0.31886326787078717	14217170.0	0.3119572688094292	0.3587151660794925	17928415.5	0.4540657800886856	0.46747505465342276	18580150.0	0.4537026764909344	0.4682838448299759	18844243.5	0.3845875252640614
circulatory system	Heart valve replaced	395.6	41922291.0	7.174217924581173e-33	8.600312463247918e-32	91211941.5	1.0543034802811151e-44	1.2130549238636736e-43	134779387.0	4.892998185065824e-52	5.441444135479796e-51	175487638.5	1.1009117135725884e-57	1.216986100764481e-56	349012801.5	3.97077852387416e-82	4.674689262197307e-81	440124742.0	1.450361705956635e-106	1.9885222336931757e-105	476611749	7.50682e-112	1.047951956733328e-110	489620042	1.74237e-115	2.498994402488578e-114	18648184.5	1.6085130959609426e-08	1.0187249607752637e-07	40313945.0	5.176640488129922e-10	3.148576904489149e-09	58870954.5	7.934251717483427e-11	4.688421469422025e-10	77199450.5	2.018647663920845e-10	1.1074368748437262e-09	141881499.5	7.628537577894944e-10	3.5168258099928535e-09	162121928.0	1.5165442415582584e-10	6.973286655455356e-10	170242126.5	1.1566538091037123e-10	5.298724882245386e-10	172556876.0	1.0013200782906612e-10
circulatory system	Abnormal heart sounds	396	12729529.5	2.53627237788279e-08	1.1596073243994338e-07	29049698.5	5.495591614649083e-10	2.3609816335895853e-09	45261719.5	2.046785938665551e-12	9.205988310797945e-12	60695637.5	2.2690745085950163e-13	1.0165853635423485e-12	129380785.0	8.461889017956984e-20	4.194505752441835e-19	176466613.0	5.892926598928844e-22	2.9663910705719105e-21	201036753	1.44108e-22	7.219200274889295e-22	2.10017e+08	2.35464e-22	1.1574227149081426e-21	7011716.0	3.628011258682499e-05	0.000162388388549683	16126223.0	7.855523555581115e-06	3.239982033010065e-05	24475539.5	1.2008682748096247e-06	5.0036178117067695e-06	32536669.0	9.418536055634035e-06	3.557308617935624e-05	72904358.5	2.9346802571572773e-07	1.0964139994212132e-06	95520008.5	5.0898246571600864e-08	1.9640506596903996e-07	105581914.0	4.660391511504775e-09	1.8958472668801428e-08	109703168.0	7.607937454647657e-09
circulatory system	Essential hypertension	401.1	190409097.0	4.6416566848274e-311	< 2.225E-308	402790875.5	1.4998401993725593e-308	< 2.225E-308	568680333.0	9.363932524563018e-303	< 2.225E-308	735158789.5	2.6169767850433924e-246	< 2.225E-308	1407365511.0	5.2884235391523e-310	< 2.225E-308	1830336448.0	1.852073292148715e-309	< 2.225E-308	2010787681	9.4524e-307	< 2.225E-308	2082994172	1.33618e-299	< 2.225E-308	17805686.5	2.745940014548672e-305	6.391175383862035e-303	37057403.5	4.1935187618022125e-279	< 2.225E-308	51923465.5	5.135826050911458e-305	< 2.225E-308	64957787.0	8.301554417809775e-308	< 2.225E-308	118276199.0	1.2465788585950136e-283	< 2.225E-308	144180673.5	6.516554504823e-311	< 2.225E-308	154720482.0	5.971127341947263e-294	< 2.225E-308	159167430.0	3.867666696235696e-303
circulatory system	Hypertensive heart and/or renal disease	401.2	318512.0	4.104812764204704e-06	1.5284208133383424e-05	484163.5	1.5800022166434603e-06	5.3978915319457465e-06	1047843.5	4.55095156405771e-06	1.4258708925159143e-05	1361542.0	6.505134324398823e-07	2.0231564550194505e-06	3106913.0	8.548046201999583e-14	3.5281975558850867e-13	4120535.5	2.0885235596045272e-14	8.370159804261221e-14	4.2738e+06	2.13529e-14	8.436426910188583e-14	4336413	2.27484e-14	8.987761948435197e-14	4638.5	0.050817001604634	0.09532191275306315	33550.5	0.0177063858860301	0.03683302302713107	339698.5	0.0848916413856749	0.13349895217908553	482088.5	0.0639886470114449	0.10508411659072485	973775.0	0.0012984114701287	0.00312926505390736	1088834.5	0.0013461206316906	0.0031871849148460665	1130668.5	0.0013596903573973	0.003208364486016582	1147219.0	0.001378272312861
circulatory system	Hypertensive heart disease	401.21	6080088.0	1.2822970293343732e-27	1.3541913656772603e-26	13517896.0	2.1117029060695377e-44	2.402062055654099e-43	19697284.0	1.0158309182440623e-54	1.1953731270499896e-53	26637359.5	2.010945298331821e-62	2.3240129186402976e-61	56621050.5	6.746055917493581e-104	9.843540747215983e-103	76858203.0	6.494982484669766e-126	1.0574643357852964e-124	8.5539e+07	1.26056e-134	2.094932337606646e-133	8.88393e+07	6.53888e-137	1.1042270564059699e-135	1167408.0	1.845954075797964e-06	9.654962048134295e-06	2556587.0	2.306759934917176e-08	1.2888350566601196e-07	3566807.5	6.4294108627777875e-12	4.207164826314325e-11	5224812.0	9.780511392001249e-14	6.669765407600852e-13	9362760.5	1.5571345274141765e-18	1.0943497902456273e-17	12304699.0	1.3384380091806098e-20	9.462663127843331e-20	13107632.0	1.1999809303750948e-21	8.594229621066701e-21	13297070.0	1.353766162509791e-21
circulatory system	Hypertensive chronic kidney disease	401.22	3716680.0	2.693235524846579e-32	3.1517268106240322e-31	9121597.0	5.89274544681892e-51	7.373297740332175e-50	13376859.0	2.2136753317153077e-61	2.872101840635758e-60	17581470.0	1.2962519476346866e-70	1.7120626373304886e-69	32966614.0	3.164450587844586e-92	4.3136458013249883e-91	40562626.5	3.586144777245861e-99	4.6132874788767746e-98	4.30905e+07	2.95551e-104	3.868026990876951e-103	4.42493e+07	2.83404e-106	3.8041561085226455e-105	489351.0	1.8567103543390423e-10	1.3399979378989522e-09	1169012.5	1.2404362728482797e-15	9.770977526288498e-15	1801274.0	4.895473125073156e-17	3.8184690375570617e-16	2054626.0	4.4096693728488224e-18	3.5205653041768645e-17	5008588.0	2.634604120463528e-20	2.0212039244777447e-19	6061885.0	2.038638651545477e-21	1.4721883405089126e-20	6456541.0	1.4893525522459092e-22	1.0896917594489852e-21	6734115.0	1.3272839072268605e-23
circulatory system	Other hypertensive complications	401.3	12924665.5	1.1570627919871313e-64	2.106282823191389e-63	24216691.5	5.556444993980062e-93	1.0300002664766748e-91	34747816.0	3.58635791983912e-104	6.721100397920722e-103	43894828.5	1.2098860809505591e-121	2.3662579698590744e-120	76602759.0	1.5355038990887306e-156	3.0014755461432547e-155	95824565.5	1.392443199787141e-168	2.686899655885558e-167	1.03181e+08	1.79851e-172	3.362576605008406e-171	105736011	1.10743e-171	2.070493398205312e-170	4807298.0	2.3291788845054924e-19	2.521471559854202e-18	9134234.0	3.5264508494042005e-29	4.183850946021527e-28	13335087.0	9.081066927842277e-34	1.1067550318307774e-32	16624067.0	9.370512562855055e-43	1.179723504708162e-41	28740254.0	6.413871372302499e-57	8.830055793375357e-56	35897732.0	1.8469086747416224e-60	2.4896328935517074e-59	38421232.0	2.868897697231108e-63	3.890225277445383e-62	39498495.0	1.0686491491079313e-62
circulatory system	Elevated blood pressure reading without diagnosis of hypertension	402	9296349.0	0.0002626464529378	0.0008043036237939903	18648798.0	3.34042593017113e-07	1.1942022700361788e-06	25545437.5	2.497756695878223e-09	9.722037600879852e-09	34445254.5	5.864509445567594e-11	2.3952634964426676e-10	64445274.0	6.272966536125468e-18	2.927384383525218e-17	80874656.5	7.05264709397032e-23	3.6201272275453564e-22	8.81059e+07	2.56784e-25	1.3578427238559327e-24	90826160	7.33341e-27	3.9990011639879845e-26	9296349.0	0.0002626464529378	0.0010104291226657215	18648798.0	3.34042593017113e-07	1.6212875347951798e-06	25545437.5	2.497756695878223e-09	1.3454766731940705e-08	34445254.5	5.864509445567594e-11	3.3288718355765183e-10	64445274.0	6.272966536125468e-18	4.259683357301415e-17	80874656.5	7.05264709397032e-23	5.321064337316413e-22	88105908.5	2.5678401081516205e-25	2.0891947119921584e-24	90826160.0	7.333411876654184e-27
circulatory system	Unstable angina (intermediate coronary syndrome)	411.1	4686658.0	1.0419186511744002e-11	5.819352466502474e-11	9837825.5	8.166426891404946e-18	5.0460452582076235e-17	15234296.0	6.4318460576643226e-21	4.042874664817574e-20	19641951.0	6.53194554789242e-23	4.050602818418653e-22	39459105.0	3.3915591348046163e-32	2.1823945737003617e-31	49943914.5	2.0599643078132223e-35	1.2853190471505257e-34	54304531	2.39884e-35	1.494988896945964e-34	5.58902e+07	4.55177e-36	2.8537173462917283e-35	2887576.5	8.471145069219175e-07	4.639197682025325e-06	5551944.0	1.4094328963773204e-10	9.029766756124034e-10	8026255.0	6.02505339530902e-13	4.166260326543471e-12	10516748.0	1.9057854446319045e-14	1.3561458743685002e-13	20338140.5	9.442592662277352e-17	6.083208734351756e-16	23880560.0	2.436735409420793e-19	1.61015653524472e-18	26354144.0	7.038642590167692e-19	4.588653534743938e-18	27139010.5	3.4196459616929695e-19
circulatory system	Myocardial infarction	411.2	10930695.5	3.724548617081411e-86	8.929832416075676e-85	23875819.5	1.3520796135262928e-127	3.383579232849548e-126	33172800.5	1.7332434135165009e-158	4.615900880207103e-157	43090703.5	1.0520192704815406e-179	2.743342559178787e-178	90913924.5	3.3972517117579355e-250	9.261980982582162e-249	116743512.5	2.3333624847867687e-290	6.753788080966147e-289	1.29431e+08	1.89048e-306	5.498146848530102e-305	134622084	1.33618e-299	< 2.225E-308	4990408.5	4.6164313649953314e-46	9.144462980448198e-45	10581570.5	2.1108235133729527e-69	4.7174451077939725e-68	14937817.0	3.865596886822128e-86	8.765016196864127e-85	19196824.0	4.440343917357016e-98	1.0901044317111473e-96	40899557.5	6.204009024840942e-126	1.5207387975524748e-124	50166355.0	4.788230846632139e-143	1.241256765626947e-141	54575678.5	4.2586273923599456e-150	1.1705470427108282e-148	56908013.0	7.107004917261904e-156
circulatory system	Angina pectoris	411.3	11463195.5	1.294954103496058e-27	1.3541913656772603e-26	23786963.5	2.552222578758124e-44	2.8705334846481817e-43	33150989.5	1.740987485409209e-55	2.0974753990882374e-54	40130056.5	2.4584746120719484e-64	2.907289163345548e-63	82685678.0	2.380286943542313e-97	3.3324017209592383e-96	111723904.0	1.1932906120489907e-112	1.703299750349381e-111	1.26691e+08	2.01525e-118	2.971784319268797e-117	1.3209e+08	2.1423e-120	3.1591434554263064e-119	3639202.5	8.293587589700649e-06	4.000689143011039e-05	7258907.0	5.435833225285832e-08	2.9183439829607174e-07	10241890.0	3.94386587850214e-11	2.359060878245145e-10	12184629.0	1.3712058495627193e-13	9.2227681114424e-13	26053857.0	1.642789238927885e-14	9.945802320015207e-14	35798880.5	3.625143202251787e-18	2.3344075015774248e-17	40346042.0	6.154574394827382e-19	4.038194941638354e-18	41931494.0	1.3656846931168393e-19
circulatory system	Coronary atherosclerosis	411.4	23951589.0	9.623263093383996e-89	2.70276217737042e-87	48562923.0	4.451146736261949e-129	1.142460995640567e-127	65150591.5	2.2988422604689397e-153	5.816070918986417e-152	82443138.0	1.164899959993038e-163	2.8895201446656575e-162	153985908.0	1.6567100014402733e-229	4.290878903730308e-228	200465288.0	3.6142449460047774e-274	9.656521112146097e-273	221415847	1.6068e-292	4.427146543541671e-291	230372130	1.04546e-296	2.8805155665480253e-295	15124465.5	3.0780659236396586e-49	6.664370639322144e-48	28035286.5	7.283759990038811e-71	1.6665936548636423e-69	36509900.0	2.138195833541482e-81	4.6327576393398775e-80	46457164.5	1.6107475623825344e-83	3.3654342686375506e-82	80737124.5	7.690184356366734e-108	1.680138103945341e-106	98381648.5	2.22270647129751e-123	4.885122266264745e-122	104592817.0	3.3033959367688002e-130	7.635349244758794e-129	107599897.5	1.759257534583206e-132
circulatory system	Aneurysm and dissection of heart	411.41	3768548.5	1.950499922653037e-05	6.921810194830093e-05	8244278.0	4.099907618978829e-07	1.4519780247685618e-06	13176791.5	5.844442837909832e-09	2.231915529043302e-08	17424896.5	1.1304239829315435e-09	4.371259280005246e-09	40921719.0	1.0341942288082664e-16	4.658370526284191e-16	58952277.0	4.418823133467292e-18	1.959324980882093e-17	69173448	6.29791e-20	2.943711347224104e-19	74078388	2.60475e-20	1.228456688304104e-19	1840953.0	0.0053093506779122	0.0150243327694112	4045920.0	0.001578921261685	0.004515902775236026	6203751.0	0.0013767912280823	0.0037391962322571265	7679915.0	0.0010725900998889	0.0029016073776609113	15302002.0	7.575500046721948e-05	0.00021814835378096154	20356204.5	0.0001720227207789	0.0004564697393899186	22104514.0	0.0002160717051395	0.0005620074785853886	22939758.5	0.0002681957523675
circulatory system	Other chronic ischemic heart disease, unspecified	411.8	11677970.0	4.727433345896607e-70	9.483810161257887e-69	27596677.0	5.256063539814464e-124	1.283248683744946e-122	39428350.5	5.5837667866006695e-157	1.4489158943691995e-155	53669391.5	1.6936111742735532e-183	4.6551420655032537e-182	122690040.5	6.540866996448949e-303	2.1859155510713262e-301	164497750.0	1.852073292148715e-309	< 2.225E-308	176837020	9.4524e-307	< 2.225E-308	1.82756e+08	1.33618e-299	< 2.225E-308	2122448.5	1.1240926362067811e-20	1.2762563954981867e-19	4743872.5	6.613217926341984e-35	9.079003467449494e-34	6889362.5	2.606815398393281e-39	3.388860017911265e-38	9668293.5	1.6860517817418504e-45	2.2374362833385094e-44	21644452.0	8.168774096314298e-67	1.207296759822922e-65	27706657.0	2.455249485399841e-77	3.8188572765219073e-76	29720418.5	1.5181055153427436e-79	2.375251244774724e-78	30784343.0	4.590760188191885e-80
circulatory system	Other acute and subacute forms of ischemic heart disease	411.9	3770890.0	0.1709717501684564	0.22711517623728741	6694028.0	0.078750676538077	0.11592562825678696	8929310.5	0.0042216327486246	0.008863677057278248	10691593.5	0.0013627479604268	0.003072981542692081	19356724.5	3.3564695383049445e-07	9.767703487876188e-07	24958832.5	3.9174812486234814e-10	1.295877924147831e-09	2.80031e+07	1.34464e-09	4.35864513981677e-09	2.83719e+07	1.40712e-09	4.547096491651633e-09	1033373.5	0.0012952651773281	0.004201713867918134	1753819.5	0.0001276876179073	0.0004478386890836586	2770109.0	4.63300659173407e-06	1.8589223979179914e-05	3311466.5	2.715608028940151e-07	1.164509643851191e-06	6538591.0	1.0787543414884782e-11	5.676168131915815e-11	8096013.5	1.7012933807964233e-14	9.885101195317147e-14	8587700.0	5.406956048931995e-15	3.160272587220597e-14	8706569.0	5.740954660547675e-15
circulatory system	Other forms of chronic heart disease	414	16187873.0	4.441268955982019e-88	1.1488861536132433e-86	34321877.0	4.889597795389668e-135	1.2880229982065942e-133	48193643.0	6.0023653818431255e-170	1.8982480520078885e-168	61962187.5	7.43902985712001e-188	2.101525934636403e-186	120715815.5	2.220022403050041e-269	6.571266313028122e-268	152776221.0	3.70414658429743e-309	1.1352119825993893e-307	165052974	9.4524e-307	< 2.225E-308	169730770	1.33618e-299	< 2.225E-308	8556488.0	7.385532567776807e-49	1.5627115501364106e-47	18118755.0	5.6268426874459404e-74	1.4229989006935653e-72	25266196.5	5.923454268163947e-95	1.6501051175599567e-93	32925138.5	1.6905349462885203e-105	4.743158049300935e-104	59195333.0	1.6298633858818047e-142	5.283911944552302e-141	70432395.0	3.149637736171168e-160	1.0271883068609841e-158	74755624.0	5.841781987013565e-163	1.856591337747749e-161	76631012.5	2.155514199695108e-163
circulatory system	Pulmonary heart disease	415	283434.0	0.0020527884960947	0.005324250901480497	608150.0	5.488789040805349e-05	0.00016303495044053872	997418.5	3.326577882279227e-05	9.429963072455399e-05	2196768.0	0.0002126729792723	0.0005249718930096125	3730112.5	3.110744597322094e-05	7.709883738817437e-05	4558392.5	1.1813516614025032e-05	2.9805531021341608e-05	5100982	1.00088e-05	2.489121603216484e-05	5.17053e+06	1.02606e-05	2.5517487645936018e-05	51963.5	0.0464664201333906	0.08956570837305732	231146.5	0.0020747740227738	0.005713059701678268	298673.5	0.000669929806039	0.0019211222379062125	1166891.5	0.009162168130498	0.020038416713026985	1864201.0	0.0006259829294193	0.0016089842559243721	2205697.5	0.0001373209251397	0.0003702172141767875	2650286.5	0.0001228282935885	0.00033046659941668433	2687346.0	0.0001249778500394
circulatory system	Chronic pulmonary heart disease	415.2	1519.5	0.0441629827738642	0.07738362222229686	2107.5	0.0440636664760725	0.07302604328236527	106255.5	0.0113288452348854	0.02183769786229351	121869.5	0.0116480021288277	0.021421371003648798	339645.0	0.0153363954470583	0.026261992864714864	480117.5	0.0083972850824481	0.014855638465044091	497950	0.008419	0.014789761286934048	672366	0.00740594	0.013254739981263112	--	--	--	--	--	--	44595.0	0.1148142865543954	0.169605978201101	51205.5	0.1164612103478895	0.17018587583575523	70248.5	0.1175305285455759	0.16892707731014098	78612.5	0.1182469071710181	0.1671994729369222	81673.5	0.118486526255874	0.1666677692976817	82939.5	0.1187843136793097
circulatory system	Primary pulmonary hypertension	415.21	6863246.0	0.0001987149174089	0.0006301185929451992	16491178.5	9.709304416681083e-05	0.00027532616773648063	25078270.0	1.9835745487671858e-07	6.851117554103727e-07	35014220.0	5.3778046989194426e-08	1.8539753826444315e-07	87191979.0	4.131139846266615e-13	1.6461003387431588e-12	128162837.5	1.3183031833119317e-15	5.5389996653670676e-15	1.37943e+08	6.55936e-18	2.910022900256231e-17	1.41936e+08	2.91597e-18	1.3028883149042744e-17	1924684.5	0.193420936552103	0.26559718573747476	4343842.5	0.0550392555196088	0.09428293146941903	6832123.5	0.0436392955622291	0.077080277487633	9308508.5	0.0244601499384809	0.04709777890115359	25651039.5	0.1092388932667781	0.1593397499754891	34680081.0	0.0444891648021977	0.07471519205153145	36565418.0	0.0388061397615963	0.06588621725800242	37058502.5	0.0397031425266177
circulatory system	Cardiomegaly	416	3571198.5	7.322297809473449e-18	5.4945181272613755e-17	8665197.5	5.285189176604075e-26	4.198789179191014e-25	12914495.0	8.16388441854991e-33	6.94273195930463e-32	17816107.5	8.910976565730255e-38	7.680053531650567e-37	39054146.5	1.5384063886385722e-54	1.5035745458769443e-53	51624126.0	6.54698822768623e-67	6.821961733249051e-66	5.6636e+07	9.11846e-72	9.359834057642508e-71	58837354	4.89298e-71	5.0225029439007896e-70	1506049.5	2.649786324386249e-11	1.989476667744837e-10	3618649.5	2.5214129803026732e-14	1.8930295891178658e-13	5251138.0	3.783829038906477e-18	3.126468909265945e-17	7117691.0	2.8316878058276788e-21	2.3971701942437764e-20	15390112.0	1.460362255286975e-26	1.2544137321054787e-25	20111647.5	1.4497127416198067e-28	1.2527004972458329e-27	21969241.0	2.4032345206332997e-30	2.0889653910120216e-29	23187629.0	9.211346163745619e-30
circulatory system	Precordial pain	418.1	1633322.5	1.7346641502738685e-08	8.197956056342369e-08	3913616.5	1.4924171751746988e-15	8.585687312355595e-15	5546248.0	7.3908750140247365e-22	4.733902224172806e-21	7059015.0	4.14088476767428e-23	2.599555437484409e-22	13983802.0	1.7374968122134672e-30	1.0843654803934648e-29	16825229.0	2.73477602034016e-36	1.769960629313321e-35	18074474	3.29551e-38	2.116806866102446e-37	18758813	1.63614e-38	1.0574327913200846e-37	816066.5	0.0012615145036428	0.004120947378566775	1637326.5	2.1607852241660233e-08	1.2214791767197343e-07	2243784.0	4.147924588632069e-11	2.465991752387968e-10	2885620.5	6.425085391580682e-11	3.6261114106507064e-10	5658754.0	8.26512104759164e-16	5.191529158018499e-15	6639443.5	1.8665389346630896e-18	1.2174650728673442e-17	7122915.5	2.582020430295728e-19	1.70513946598101e-18	7450296.5	1.221225827575187e-19
circulatory system	Myocarditis	420.1	2922840.5	8.559119249447172e-21	7.445676302837672e-20	6055742.5	6.133788317627817e-31	5.43355938579243e-30	7921759.0	2.986906638429631e-37	2.7231977640457536e-36	9389324.5	7.166597448395249e-42	6.748545930572193e-41	16396910.0	9.912997343114072e-52	8.853332109884638e-51	19557448.5	5.787897716436153e-57	5.290341596953044e-56	21293915	1.13225e-57	9.797226824301402e-57	2.15998e+07	1.46499e-57	1.2572522697665566e-56	1681796.0	4.5682228001073055e-10	3.127217225661692e-09	3141894.5	7.85801115249818e-16	6.2929572646256264e-15	3848941.0	4.1389260257575065e-18	3.391136869843335e-17	4403452.0	1.5455449951480605e-19	1.2753993153238615e-18	6814315.5	1.4004106662138189e-21	1.0995411871444437e-20	7686870.0	6.568840821404162e-23	4.993306819879404e-22	8216165.5	8.15158620218272e-24	6.280426642136232e-23	8333256.5	8.942838409071771e-24
circulatory system	Pericarditis	420.2	21923389.0	8.02488951835053e-39	1.0517955195384763e-37	46815713.5	7.3268312306771555e-56	1.0477368659868333e-54	64296800.0	7.486097838361993e-68	1.0979610162930924e-66	80544468.0	1.9898141365992368e-76	3.020359667046901e-75	139513288.5	1.693149058298341e-90	2.1926280304963518e-89	172825420.5	1.0635477136776784e-100	1.4207906636565908e-99	1.83837e+08	3.61761e-102	4.619064320453811e-101	1.8752e+08	8.50222e-105	1.0989912027416208e-103	12120618.0	1.0192913550815531e-24	1.3180003494179529e-23	25388554.0	1.5643289013101696e-29	1.8791500926988413e-28	34305040.0	2.21273390227932e-37	2.8018383827562812e-36	42757153.5	5.387363313071874e-44	6.961040491363922e-43	71523922.0	1.428571426210916e-50	1.7946428541774633e-49	84428362.5	7.308919442280531e-53	9.011362873348314e-52	89927703.0	1.5509335132230828e-52	1.9472831888245372e-51	91338488.5	3.0479453089541133e-53
circulatory system	Acute pericarditis	420.21	1718240.0	0.0049795523964111	0.011823429965391607	3615499.5	7.510508749506575e-05	0.00021854707146093258	5926552.0	7.106106314749181e-05	0.00019331665565930567	7577392.0	1.708897982497654e-05	4.748495213661514e-05	12875713.0	1.0205376166190916e-06	2.888734892943658e-06	15606676.5	2.193138839845724e-07	6.278161184393528e-07	16271268	6.06219e-08	1.7679975128158254e-07	16488801	6.32453e-08	1.8292204676575316e-07	769059.0	0.0117115285299457	0.029468738003728238	1680397.5	5.571017213978901e-05	0.00020512442692083234	2590195.0	6.082243839502879e-05	0.0002102903455147272	3324384.5	0.0001645085159171	0.0004910254183300852	5160762.5	5.5029212622272e-06	1.8192223251770845e-05	6487556.0	4.414431803427747e-06	1.4258755761231478e-05	6771604.5	2.039696888426695e-06	6.756911190651299e-06	6863754.0	2.099402602543508e-06
circulatory system	Chronic pericarditis	420.22	611088.0	0.3035797712351118	0.3498463248817291	2275553.0	0.4320387146791937	0.4467673072250753	3164425.5	0.1969699329244695	0.23900907928005174	4135071.0	0.1595111017046096	0.20101956683220323	7138653.5	0.0115356492512576	0.02008560104924869	8527949.0	0.0011496263123689	0.002391039156663496	8923821	0.000720265	0.0015082343098842944	9293805	0.000792882	0.0016406068237402158	146773.5	0.1090474455653993	0.1703408923177631	608908.5	0.0386481414026626	0.07170050943621387	1384844.0	0.2546463285285075	0.30919074759065357	1827371.0	0.3770372293090424	0.41047733833866923	3224244.5	0.4606514828421423	0.4719212438902681	3747647.5	0.257381422891572	0.3079455874454736	3887358.0	0.25842203984162	0.3070144554066284	3938939.5	0.2593741083694064
circulatory system	Endocarditis	420.3	4842289.0	6.762238628670866e-19	5.36071013869634e-18	9967378.0	5.51255073133285e-25	4.180350971260744e-24	13832975.0	9.554268663737147e-29	7.380854876108393e-28	17475603.0	7.220362022247674e-31	5.32109288161296e-30	33147430.5	1.9396059383002896e-41	1.4251289021837589e-40	40872923.0	3.797176767704335e-46	2.8061405616651894e-45	4.43931e+07	5.44985e-47	4.046804352610358e-46	45604508	1.99705e-46	1.4829159341628613e-45	2591748.5	5.888510096190077e-12	4.6459346606381024e-11	5156301.0	1.875074361453292e-14	1.4188554813831605e-13	7102926.5	4.4063054220838073e-16	3.3827935327021354e-15	8957135.5	2.941067980181216e-17	2.238859501192212e-16	15807300.5	1.2726679756788864e-22	1.0232250524458247e-21	19092699.0	6.650917964273861e-26	5.557089307339565e-25	20356711.0	6.249406313163306e-26	5.209546082366461e-25	20979223.5	1.6275494235161797e-25
circulatory system	Cardiomyopathy	425	1371870.0	5.23068103134458e-07	2.1072784646769355e-06	3007008.0	6.588718867097223e-09	2.681019343887935e-08	5056338.0	2.3574715227787256e-10	9.698216183138497e-10	6215004.0	2.4301730184154858e-11	1.0087697794810406e-10	10065308.5	4.59341285309434e-13	1.823285714868098e-12	12549852.0	2.1615734742045418e-15	8.902606957000525e-15	13405768	2.42018e-16	1.017639929869348e-15	1.3741e+07	1.99412e-16	8.384909594265197e-16	746598.0	0.0031412742017457	0.009464486348949058	1850280.0	0.0028862915728837	0.007578486889457058	3084192.5	0.00332064353012	0.008301608825300224	3857948.5	0.0004690276430329	0.0013159575584525288	6107722.5	0.0003502031292228	0.0009385443863171039	7496824.5	9.022754670127345e-05	0.0002512949027961087	7773520.5	9.076399330921447e-05	0.0002501544205839326	7878655.5	9.290111114904332e-05
circulatory system	Primary/intrinsic cardiomyopathies	425.1	41601116.0	1.4634944712061006e-127	5.533134866136911e-126	97813146.0	2.841322079052337e-210	1.1376653604525557e-208	143498457.0	7.192749113472697e-277	2.911624841133748e-275	191915977.5	2.6169767850433924e-246	< 2.225E-308	406039851.5	5.2884235391523e-310	< 2.225E-308	523887871.0	1.852073292148715e-309	< 2.225E-308	5.62317e+08	9.4524e-307	< 2.225E-308	577637822	1.33618e-299	< 2.225E-308	9770147.0	1.4495421756677211e-36	2.367585553590611e-35	25054253.0	1.236159956795525e-50	2.199906886074999e-49	36040546.5	1.670731097638899e-65	3.19404474548613e-64	47051573.5	7.539201654504885e-74	1.4806992049447592e-72	94076606.5	2.1242662120342756e-111	4.7441945402098814e-110	114369889.5	4.264693318518018e-128	1.0026988244236548e-126	122299924.5	3.759712662684412e-130	8.496950617666772e-129	124707260.0	5.962996982423299e-131
circulatory system	Hypertrophic obstructive cardiomyopathy	425.11	3625510.5	1.990956369384088e-05	7.039964428433663e-05	7922011.5	3.354345986711662e-08	1.30143423747999e-07	11170922.5	5.285362588624844e-12	2.345959184073834e-11	14846360.5	1.2546183453638162e-14	5.990360832089205e-14	33874759.0	2.537715850273202e-22	1.3345551375040798e-21	44142366.0	8.411529680896793e-31	4.896544093572323e-30	4.66146e+07	5.45225e-32	3.1713920780340873e-31	47913690	1.13369e-32	6.631127660110688e-32	882181.0	0.0474074764506647	0.09044336183518212	2295217.5	0.0162329097268316	0.03466628054996715	3072351.5	0.0116938526093241	0.025168888066426153	3858977.5	0.0091616622081485	0.020038416713026985	7852361.0	0.0013125942869264	0.003148346678666083	10080472.5	0.0001711794567499	0.00045542744940566633	10450487.0	0.0001722481939925	0.0004561885762771077	10590595.0	0.0001766125868258
circulatory system	Other hypertrophic cardiomyopathy	425.12	4902369.0	1.7034344817552602e-12	9.967119616460838e-12	11287128.5	1.882532215988105e-20	1.239746544871114e-19	17324417.5	2.2533238272247736e-24	1.520242475434314e-23	23275353.0	4.4467998186391513e-29	3.140552371913901e-28	56019650.5	3.9130781075377615e-48	3.2431591355272967e-47	75220762.5	4.8702283979699096e-60	4.571872063679861e-59	8.19013e+07	1.49838e-62	1.4133410198038856e-61	8.5237e+07	1.54277e-62	1.468435022082325e-61	1419300.5	0.0003131748453546	0.0011804282632597682	2924279.0	2.174744952111509e-06	9.59519649125668e-06	3900531.0	1.2942186332323492e-06	5.369630499581023e-06	5540186.0	4.3191724905844925e-08	2.0101551591251047e-07	14091981.0	4.5184380883103853e-07	1.6393611114627934e-06	17685309.5	1.4615702532346257e-07	5.353795384131183e-07	19000727.0	6.965632351334678e-08	2.6140398897813164e-07	19720861.5	1.6996771874316809e-07
circulatory system	Secondary/extrinsic cardiomyopathies	425.2	8554867.5	0.0393848026613767	0.07064828652579083	16589505.5	0.0069369187124366	0.014496567079643119	21820795.5	0.0017389259695286	0.003876196214015445	27965522.5	6.815969848086101e-05	0.0001772849446420349	46204141.5	1.0627088832898327e-10	3.78338970133425e-10	56336465.5	1.3541832389953054e-13	5.265145279974285e-13	5.97792e+07	5.19899e-15	2.0935913090971914e-14	6.13119e+07	3.41986e-15	1.3771511633101404e-14	3808336.0	0.0564406639133232	0.10183383353353473	8098958.5	0.1678645682198628	0.22979750720696318	11185860.0	0.2650949939866869	0.3167495332561516	14731843.0	0.470321903734937	0.4776225425990356	22533114.5	0.2012792705383241	0.2538088668645116	26560680.5	0.1031418339269889	0.14917939070126726	27863037.0	0.0857678803023186	0.12715150767851036	28229431.0	0.0867758329282841
circulatory system	Other cardiomyopathy	425.8	71801.0	0.0030690941120784	0.0075992934815444476	102278.5	0.0030136959065105	0.006748791056861515	121362.0	0.0029617760207924	0.006377270921365916	192028.0	0.0014384113626043	0.0032292811385620794	383858.5	0.0002577902473807	0.0005856813515054632	429040.5	0.0002636082185059	0.000580718316455032	478966	7.99814e-05	0.00018244125688153006	866652	0.000488407	0.0010435957737062566	27140.0	0.1185537011181636	0.18084407626451826	38732.0	0.1178502334009511	0.1717884585473581	45933.0	0.1169426513638917	0.17164527120746492	52707.5	0.11856142228569	0.17216061585906914	72354.0	0.1196977728474477	0.17006005091311954	80929.0	0.1203823671671341	0.16919295561039482	84039.5	0.1205914973739846	0.16820748358394805	85312.0	0.120867272565999
circulatory system	Cardiac conduction disorders	426	21073569.0	2.050163266924956e-10	1.0606897323090693e-09	46367877.5	3.5745312654071774e-14	1.9237127939099912e-13	65933296.5	2.2626317500233248e-17	1.308447617727774e-16	84915665.5	1.5482852396076409e-21	9.101769298733934e-21	190967022.0	1.388517356842555e-31	8.825177801772314e-31	250344032.0	8.089322765896583e-34	4.9582790129789646e-33	262880474	5.19673e-33	3.1270004623767613e-32	2.66555e+08	3.80685e-33	2.2518500931070866e-32	9333120.0	2.709152387257645e-06	1.3934921947717502e-05	20417754.0	7.821540610223639e-08	4.107377336844217e-07	28535192.0	3.690806306246544e-10	2.1293113305268523e-09	36239996.5	3.587711183799797e-12	2.2019577390571253e-11	84091040.0	7.281243165349843e-18	4.9111740813265716e-17	110760990.0	5.747478516999063e-20	3.9799320415657896e-19	116609149.5	1.6804428646444302e-19	1.1170002570871797e-18	118454784.5	1.2886318357285865e-19
circulatory system	First degree AV block	426.21	2395673.0	0.0054836286109323	0.012803816922913318	5359718.0	0.0005823497221318	0.0014757773970986098	7379671.5	0.0001033765516065	0.00027897885393557474	9584185.5	0.0001532877524337	0.00038779513488828546	20235160.0	9.501926564563063e-07	2.696985183804749e-06	26672003.0	7.825763741921422e-09	2.4710441876006426e-08	28497134	3.53687e-10	1.1793320735272131e-09	29248450	2.89176e-10	9.673071229016375e-10	1301305.0	0.0083289347117084	0.022091846770941715	3115782.5	0.0017628415849088	0.004927513588241242	4066964.5	0.0002852578851407	0.0008691451187882791	5368640.0	0.0009861312754722	0.0026824956025312545	7893431.0	0.0001098289461448	0.0003106139688064388	10346551.0	3.376375545136659e-05	9.951940746743914e-05	10947703.0	6.704617316586307e-06	2.130811190927586e-05	11095528.0	6.920643460521382e-06
circulatory system	Second degree AV block	426.23	10757393.5	0.1892998609813476	0.24388173439667726	23595669.0	0.1852377970179711	0.23235969275061288	34038067.5	0.3034913277691405	0.33750903703557167	43227496.0	0.3399553147808591	0.37056222415019696	91530594.0	0.1187524463586316	0.15915593069539763	118491026.5	0.0368237349405985	0.05684493601200553	1.27334e+08	0.0575874	0.0831641004211819	1.30265e+08	0.0586239	0.08418385184617748	3947496.5	0.0436760478594597	0.08575735662053749	8474695.0	0.1132653737143721	0.16720126595931123	11282888.0	0.0891333477285218	0.1390480224564941	13802906.0	0.1911563679955439	0.24962174650481941	29241581.0	0.1348232396105819	0.18766946787899566	36287831.5	0.1945590020961815	0.24742031587325722	38904246.0	0.2392429711202124	0.28962981124027404	39391525.5	0.2377690789419641
circulatory system	Atrioventricular block, complete	426.24	27594248.0	0.1287440027673181	0.18254964241685842	61374362.5	0.0005400715192351	0.0013756020120976166	90213138.5	0.0007733364304665	0.0018457935557362217	114663595.0	3.326364628588965e-05	9.045221463302078e-05	250681683.5	1.1668241859930615e-07	3.524285296468838e-07	327283060.0	8.140550399185671e-10	2.6674382125633555e-09	3.50337e+08	1.05704e-08	3.284048049164107e-08	359480969	2.6324e-08	7.919881931831704e-08	8946041.0	0.4749638096149522	0.4832470502294566	20035233.0	0.1957020427945321	0.2558770926878169	28706114.0	0.3382982638856537	0.3793077049527501	35870996.5	0.3933855399040146	0.42127001110767975	65183665.5	0.1147038288457036	0.16601230509218892	80218644.5	0.0770632291845526	0.11680798306684069	86002434.0	0.1528493909986811	0.20399977775020833	88263232.5	0.1893806197766169
circulatory system	Other heart block	426.25	962735.5	0.0479622095536062	0.08213737280695986	2135750.0	0.0881824332851468	0.12755869323472824	3195422.0	0.0211049452694325	0.03730917027893297	3764279.0	0.0105749785511735	0.01976976688702841	10535288.5	0.0165610593457902	0.02812665161022729	13949077.0	0.0085605059811482	0.015093142525137928	1.44494e+07	0.00839687	0.014775665938395651	1.46401e+07	0.00853667	0.015072337740457624	663298.0	0.113297555001383	0.17580003951047937	1104522.0	0.0691221333642412	0.11229077375877805	1771632.5	0.0081394823025315	0.018629096819174393	2018754.5	0.0034878036519087	0.008415290383720783	3438482.5	0.0010663860647565	0.0026441276908097324	5127726.5	0.0005736725754011	0.001439163706527456	5313663.5	0.0005705052602444	0.0014220682589916622	5385166.0	0.0005802775645656
circulatory system	Bundle branch block	426.3	1694180.0	0.0002583032532917	0.000798465716936533	4576384.0	9.595328143357671e-05	0.00027286714407673377	6347646.0	4.289232318151805e-05	0.00012057508627693407	7866227.5	7.963575952797082e-06	2.268615334452278e-05	15473440.5	2.9725763302770277e-08	9.417703602957189e-08	20453717.0	5.530914150504398e-11	1.9020503448269248e-10	2.31966e+07	5.22631e-12	1.8548980100234175e-11	24473392	6.0402e-13	2.218978281855555e-12	670099.5	0.0537437680256771	0.09849497644075872	1632488.0	0.0133813092292454	0.02969847152264411	2412062.0	0.0228052968644644	0.04438156575419728	2880179.0	0.0019739596302007	0.0051145866935543415	5412838.0	0.0001381711131888	0.0003835965987702833	6572150.0	1.6393241969496872e-05	4.992038443120885e-05	7188919.0	5.178239663007618e-06	1.6718316626281737e-05	7536102.5	6.329442468549482e-06
circulatory system	Left bundle branch block	426.32	8240938.0	2.3419621538657957e-10	1.2053135064136532e-09	18770176.0	3.111927518742127e-15	1.7409150825100778e-14	27215233.0	6.634660711317419e-24	4.4172872630613343e-23	35699130.5	3.632086412728414e-26	2.414269203754769e-25	76004747.0	2.2857269838077886e-45	1.79394936001884e-44	99087311.0	6.856358204534243e-57	6.1589010768316205e-56	108571750	9.83737e-60	9.034843966083618e-59	113349023	9.75175e-62	9.116140349890289e-61	3186609.0	0.0014400848631767	0.004623168991784582	6797338.5	3.06822776229929e-05	0.00011889382578909749	9172815.0	1.1748454921058738e-06	4.9161989476533344e-06	11549513.0	4.292493557074838e-07	1.8247743173365762e-06	22687309.5	4.346669407627796e-09	1.891083443578327e-08	26933552.5	1.300941919646074e-09	5.573102884585512e-09	28990792.5	2.9123562321385186e-10	1.2877679513412495e-09	29457724.0	9.017414130877032e-11
circulatory system	Anomalous atrioventricular excitation	426.4	1356994.0	0.0560561972046899	0.09276640042459626	3600211.5	0.4223108199022984	0.4408061842775816	6031988.5	0.3134739984814764	0.34594949450736545	7719756.5	0.3632023482867232	0.39211973270445605	14694963.5	0.2846594926164836	0.3251457931098975	18479949.5	0.0595293910295243	0.08591360866033848	19352519	0.0554468	0.08085348942338642	1.96052e+07	0.0560458	0.08104965105282023	641775.0	0.3873898302184834	0.424129164310767	1207864.0	0.0039326696730288	0.00997175608385417	1915180.5	0.0036690716172901	0.009079555398116479	2398459.5	0.0027697903019687	0.006938607338095235	5399118.5	0.0292568838032308	0.05250565753972677	7401748.0	0.0968645738556328	0.14077894988241502	7669798.0	0.0964174419763718	0.140080769271386	7765845.0	0.0961643734179773
circulatory system	Cardiac pacemaker/device in situ	426.9	188808.5	0.0152757438429882	0.031414343509743585	1020995.0	0.0813593018902922	0.11923962107200962	1435896.0	0.0616468489023116	0.09339313037296311	2137878.0	0.0896823210132345	0.12791994455884925	3899024.0	0.0417968676597226	0.06424563040871313	4636471.5	0.0529013633747581	0.0776389676020541	4.80263e+06	0.0524484	0.07734298890412518	4867373	0.0530212	0.07751727797855144	188808.5	0.0152757438429882	0.036939526020317	1020995.0	0.0813593018902922	0.1281742444533949	1435896.0	0.0616468489023116	0.10275424236644591	2137878.0	0.0896823210132345	0.13760631130468173	3899024.0	0.0417968676597226	0.07119635931868008	4636471.5	0.0529013633747581	0.08584795886337149	4802627.5	0.0524484451976398	0.08439884298417671	4867373.0	0.0530211689533111
circulatory system	Cardiac pacemaker in situ	426.91	77176463.0	0.0014519130834116	0.003888911610337003	184483752.0	0.0476111197386266	0.07768828115608259	269322810.5	0.0155969880511961	0.028855853579178213	350450230.5	0.0125274232429545	0.02279139434362208	876504337.0	0.0500505154422021	0.074822992782282	1269476152.5	0.3412467592469873	0.37869070371348934	1.35259e+09	0.144274	0.18466308141440038	1.37917e+09	0.102438	0.13803482811259682	77176463.0	0.0014519130834116	0.004645123988509529	184483752.0	0.0476111197386266	0.08410714350886066	269322810.5	0.0155969880511961	0.03256330481780776	350450230.5	0.0125274232429545	0.026286174411498584	876504337.0	0.0500505154422021	0.08244775514924102	1269476152.5	0.3412467592469873	0.37652170171230814	1352591989.5	0.1442735440276786	0.19408226756104383	1379171925.5	0.1024384541007523
circulatory system	Paroxysmal tachycardia, unspecified	427.1	894648.5	0.3938867595058357	0.42315921813577756	1655854.5	0.4105811045729317	0.4317139555435973	2530406.0	0.2450699643764092	0.2847425992524984	3498249.0	0.3719159221399526	0.39940706738789	5484638.0	0.2893372224274343	0.32939929937892526	6500535.0	0.3667059968484697	0.39802880074594316	7019032	0.266463	0.3064071169140429	7109942	0.267239	0.3067497363820292	478043.0	0.4008395352124536	0.4324236469093793	685002.0	0.398190422532206	0.4280324340642617	893472.0	0.127840993300695	0.1847105202100398	1015828.0	0.1324748022989185	0.18908467421153774	1415578.5	0.0621247355922736	0.0987901254275871	1960782.0	0.1248833612324725	0.17366860826138894	2066255.0	0.0603565857537632	0.09516689567686396	2093726.0	0.0606465977111279
circulatory system	Paroxysmal supraventricular tachycardia	427.11	22408552.5	9.167980289480386e-19	7.209699699647376e-18	47951770.0	2.3807650214641025e-27	1.9533981856439072e-26	69313166.5	2.7589562058665025e-30	2.1798293425915655e-29	89643171.0	2.715284159355928e-34	2.1743653465078576e-33	171090295.5	2.862090775197215e-53	2.6955691300948318e-52	209088842.0	5.071508648485317e-63	5.0328685825920955e-62	2.24775e+08	1.03778e-67	1.044764584715341e-66	230900051	8.37637e-69	8.432751667869536e-68	13007869.0	5.587343411205206e-14	5.201816715832047e-13	27859802.0	5.546746147643664e-18	4.759306292754964e-17	39027614.0	1.6907827013594545e-20	1.4851469674103317e-19	50523589.0	6.175973875721097e-22	5.367085261909838e-21	85726307.0	8.47051198351454e-33	8.185446676377031e-32	101148302.0	2.344684633839684e-36	2.3239962400116865e-35	107666301.0	5.491645582117829e-38	5.4754936833468944e-37	109465661.5	1.1099323942885239e-38
circulatory system	Paroxysmal ventricular tachycardia	427.12	125960450.0	1.1918418492088403e-10	6.332867771742108e-10	282602795.5	1.6237489002956005e-13	8.509804446051811e-13	422081588.5	1.61471560896626e-13	7.565241649415996e-13	544163739.0	2.179418749811771e-15	1.086504347332633e-14	1174150795.0	6.579186029924936e-20	3.2769407341356895e-19	1501373117.5	5.839321865872429e-19	2.6804288036295464e-18	1.5817e+09	1.06558e-17	4.687672601573464e-17	1607320161	1.35228e-17	5.874825117508157e-17	17622913.0	0.3324738722105899	0.39280859775134414	36498167.0	0.1888606028319249	0.25033798527100665	51143750.5	0.0592891970423598	0.09932468576683995	66965004.5	0.1259204512410061	0.18104521686481403	137847723.5	0.1596914295196314	0.2138259178805786	171098517.0	0.1872037761647002	0.23987708200571858	180305043.5	0.2325489722045345	0.2828974936985786	184160236.0	0.2533698546023862
circulatory system	Other specified cardiac dysrhythmias	427.3	16333774.5	1.5402365650396336e-67	2.911639506603769e-66	36272864.0	3.478609132002191e-93	6.569976870064516e-92	51263185.5	1.0082807826337261e-116	2.0407603040506615e-115	65024006.5	2.5434358340566787e-135	5.278927027011515e-134	134737167.0	7.568404952309892e-178	1.600177047059806e-176	174956385.0	1.2049557716609905e-203	2.615758154314067e-202	1.90241e+08	5.12598e-213	1.1181050923289584e-211	1.96926e+08	4.59135e-217	1.0014881603542229e-215	7453440.0	3.155607087990259e-36	4.979441015116833e-35	15488928.0	2.78532513657352e-51	5.147495108167602e-50	21784809.0	1.910965478653177e-58	3.5154553616732974e-57	28029340.0	6.853758928386087e-66	1.2698851448443652e-64	51861640.5	5.7302214630008936e-95	1.1291907000619409e-93	64730173.0	3.897044734185776e-104	7.725318090709449e-103	69280109.5	1.1904161798110477e-106	2.37382991150556e-105	70779348.5	6.940922291966772e-108
circulatory system	Cardiac arrest	427.42	4507829.0	1.6790812887871331e-18	1.3099499260934536e-17	10233654.5	5.198411031481513e-26	4.1628875540103955e-25	16131875.5	6.063057718589184e-25	4.145820548116388e-24	20641298.5	7.809304630493337e-28	5.294708539474483e-27	38084463.5	1.7879867910387078e-35	1.2106890951085628e-34	45838729.0	7.54970600959581e-41	5.175522146051865e-40	48115361	1.2182e-42	8.560123050114993e-42	49835481	1.82782e-42	1.275820819710934e-41	2384884.5	7.972051567271871e-18	8.156021988055068e-17	5337368.0	1.0643942146702992e-23	1.0655029586439142e-22	8745128.0	4.809843680378618e-24	4.5530073673486924e-23	11252147.0	5.972955844276919e-26	5.533436451962202e-25	21567272.5	1.4273403904243752e-31	1.353280275826884e-30	26299788.0	9.741587962943594e-36	9.469947529361513e-35	27512552.0	1.4604750487005801e-37	1.4281760812773941e-36	28544964.5	8.256325136629214e-38
circulatory system	Arrhythmia (cardiac) NOS	427.5	10939667.0	0.0037620155195545	0.009245153139305221	22147850.5	1.0591284006624818e-05	3.3550238261491905e-05	31284931.5	5.105556476689735e-07	1.7108685941755006e-06	39037767.5	4.8692243249846574e-08	1.6843541287446924e-07	71375669.5	2.503154649970813e-10	8.702242340166987e-10	89515418.5	2.545704328639581e-13	9.71657110052177e-13	9.6883e+07	1.16231e-13	4.490539208433324e-13	9.90951e+07	7.36e-14	2.8646534040288275e-13	5976675.0	0.0066592171532832	0.018181029823186822	11477649.5	0.0001898527549146	0.0006401701665720098	15576362.0	5.737026833032426e-06	2.2554843395994415e-05	19498751.0	3.856931576249135e-06	1.5029788920145437e-05	34751104.5	1.4292338859260425e-06	4.95303467364025e-06	43075669.5	5.585025200700478e-07	1.940364425398001e-06	46973578.5	5.59831116668697e-07	1.956523180934931e-06	47773626.0	3.176948131482154e-07
circulatory system	Premature beats	427.6	12182763.5	2.1653547319278605e-08	9.946465894790126e-08	27283892.0	4.155464693411054e-12	1.980771503859269e-11	41189767.5	5.5164229949346273e-14	2.6969179086347067e-13	51371300.0	5.254591191792124e-17	2.768870073602378e-16	112386649.5	6.4362927839501476e-27	3.725139287247125e-26	153210074.0	8.032864645927463e-37	5.264305006953721e-36	172260574	7.43933e-36	4.6640587116385804e-35	1.78003e+08	1.44623e-36	9.121682241326316e-36	5056665.0	0.001030577657469	0.0034023680819279117	11588426.5	1.0025911278115467e-05	4.0482776211214136e-05	16590076.5	5.815320675052373e-07	2.5890126293041387e-06	20515382.0	2.7898578325478225e-08	1.3171348036355584e-07	43239144.0	6.007953572898867e-13	3.3921310903164945e-12	56853727.0	9.848907004436771e-17	6.184624212102843e-16	61509025.5	4.1299800420524473e-17	2.6088134799797137e-16	62853104.0	1.4515141572153765e-17
circulatory system	Supraventricular premature beats	427.61	3237484.5	2.4794809092605154e-06	9.410539512753232e-06	7647321.0	5.115591643644625e-07	1.7904570752756189e-06	11531639.0	1.1357260351638447e-07	3.9770060470097253e-07	14687620.5	1.7296016192952274e-07	5.767229005977856e-07	28896030.5	1.2889153874809352e-11	4.80329619219514e-11	36803577.5	5.60962247186724e-13	2.1101901139659438e-12	40814935	1.25999e-13	4.850039736632609e-13	42513175	1.50415e-13	5.811223111592583e-13	1752184.0	0.0173932543629713	0.04068623068323199	3432501.0	0.0121380166002651	0.027190288934393406	4895612.0	0.0230831715486647	0.04483285310746645	6791040.5	0.073884672542153	0.11740250556050852	12709371.0	0.0009971089598407	0.0024804319421781874	14746761.5	0.000467693645987	0.0011820956902321871	16206718.0	0.0002515011974399	0.0006475359944214052	16423102.5	0.0002591917707693
circulatory system	Tachycardia NOS	427.7	24225771.5	2.1948460317811442e-211	1.0787668246204322e-209	49510341.0	4.7089545453836754e-299	2.2446016666328855e-297	69000730.5	9.363932524563018e-303	< 2.225E-308	83454825.5	2.6169767850433924e-246	< 2.225E-308	145050234.5	5.2884235391523e-310	< 2.225E-308	176446405.5	1.852073292148715e-309	< 2.225E-308	188102970	9.4524e-307	< 2.225E-308	193488530	1.33618e-299	< 2.225E-308	13139835.5	1.7474141939119864e-136	1.2514173957938916e-134	26314405.0	1.931392045224724e-192	1.427744427277661e-190	36057392.0	5.45070326736773e-225	4.088027450525797e-223	43186039.0	1.107218823194108e-244	8.363760649050878e-243	74341332.0	1.2465788585950136e-283	< 2.225E-308	90032830.0	6.516554504823e-311	< 2.225E-308	95878061.0	5.971127341947263e-294	< 2.225E-308	98772513.0	3.867666696235696e-303
circulatory system	Sinoatrial node dysfunction (Bradycardia)	427.8	65096539.0	1.8640281796274654e-08	8.725427145589517e-08	142419738.0	2.5201278037719027e-14	1.3710043106389536e-13	211841899.5	1.0453702458604344e-14	5.316154215129445e-14	269786809.5	1.2161564145976765e-17	6.649629428203424e-17	593954883.5	1.0357670880240849e-29	6.349436113567763e-29	788940784.0	1.7804569319782846e-28	1.0082805016963984e-27	8.3944e+08	7.3176e-28	4.075281853226115e-27	854805603	1.2882e-27	7.098672361166182e-27	15063144.0	0.0025326910606676	0.0077309356638740265	33195415.5	5.060376207666458e-05	0.00018848920680494054	46558269.5	2.755216284415819e-05	0.00010023641333229193	57530831.0	1.1143718553704847e-06	4.578716158886259e-06	106956996.0	1.2607142746522496e-11	6.564859305831662e-11	133576271.5	3.3037615184934758e-12	1.686920654139851e-11	140822629.5	2.0842605017505522e-12	1.0545735971543837e-11	143547901.5	1.96741751806088e-12
circulatory system	Palpitations	427.9	53946199.5	2.352817321488673e-196	1.1013425842968407e-194	116824783.0	2.999680398745118e-308	1.5013400395719315e-306	170576794.0	9.363932524563018e-303	< 2.225E-308	220378535.0	2.6169767850433924e-246	< 2.225E-308	431828557.0	5.2884235391523e-310	< 2.225E-308	542534338.0	1.852073292148715e-309	< 2.225E-308	5.86833e+08	9.4524e-307	< 2.225E-308	6.06787e+08	1.33618e-299	< 2.225E-308	15060999.0	3.986577048888305e-67	1.2371677441716705e-65	31671565.5	3.3607156979212614e-110	1.3456865773759718e-108	46232072.0	7.787056553043674e-140	3.451081881462537e-138	61243010.5	8.473262731162867e-157	3.782156364546335e-155	120591172.5	7.334618392292535e-228	4.336053814267057e-226	148676530.5	1.0363980833390928e-269	6.548740389098892e-268	160084307.5	1.1942254683894525e-293	7.590795633450456e-292	165662986.5	7.735333392471393e-303
circulatory system	Heart failure NOS	428.2	21269130.0	1.5404774820510028e-213	7.96994402555861e-212	48853674.0	1.4998401993725593e-308	< 2.225E-308	71956388.0	9.363932524563018e-303	< 2.225E-308	96271303.0	2.6169767850433924e-246	< 2.225E-308	187911039.0	5.2884235391523e-310	< 2.225E-308	237405967.0	1.852073292148715e-309	< 2.225E-308	254043925	9.4524e-307	< 2.225E-308	2.61477e+08	1.33618e-299	< 2.225E-308	7470572.5	1.6414746652719255e-82	6.946422333491648e-81	16847463.0	1.3314203504331557e-131	7.526440922154487e-130	24442465.0	2.712295395138495e-165	1.5555811825059018e-163	32201983.0	3.61471585609384e-194	2.2185318566775947e-192	61843924.0	3.912014976515001e-282	2.621050034265051e-280	74070127.0	4.492400403859253e-309	3.027877872201136e-307	78787318.0	5.971127341947263e-294	< 2.225E-308	80959137.0	3.867666696235696e-303
circulatory system	Heart transplant/surgery	429.1	43586930.5	4.6416566848274e-311	< 2.225E-308	94351914.5	1.4998401993725593e-308	< 2.225E-308	131781506.0	9.363932524563018e-303	< 2.225E-308	174323035.0	2.6169767850433924e-246	< 2.225E-308	325261301.0	5.2884235391523e-310	< 2.225E-308	406046023.0	1.852073292148715e-309	< 2.225E-308	434532366	9.4524e-307	< 2.225E-308	4.46201e+08	1.33618e-299	< 2.225E-308	10595530.5	4.1009090428305816e-181	5.454209026964674e-179	21804375.0	6.5021610522870894e-267	8.926538244639848e-265	29874776.0	1.0271652101822919e-304	1.4306943998967637e-302	39779664.0	8.301554417809775e-308	< 2.225E-308	64632200.0	1.2465788585950136e-283	< 2.225E-308	73923251.0	6.516554504823e-311	< 2.225E-308	77115720.0	5.971127341947263e-294	< 2.225E-308	78610266.0	3.867666696235696e-303
circulatory system	Intracranial hemorrhage	430	1104087.0	4.423359001874633e-06	1.6408158108840622e-05	2816896.5	1.794871557341773e-07	6.629765420291936e-07	3891300.5	4.389531695722297e-09	1.6826538166935474e-08	4512030.5	1.31843990815795e-10	5.299815757298953e-10	9158730.5	3.146531459463349e-12	1.1984583058838345e-11	11361708.0	1.6764684230525469e-15	7.015582718155637e-15	1.19373e+07	4.44676e-16	1.862304286217953e-15	1.21347e+07	1.86711e-16	7.882523469444827e-16	575288.5	0.0004199583247474	0.001539990130785504	1811083.5	2.674251556536916e-05	0.00010532605515704821	2248486.5	6.519732744250134e-07	2.8505557962528614e-06	2636887.5	4.627624341793791e-08	2.1334869031180765e-07	5235649.0	1.2862421811268072e-09	5.770863357287685e-09	6788827.0	4.474055044514174e-13	2.3682040052376073e-12	7095281.0	1.9425133147983566e-13	1.0452571646295917e-12	7226845.0	7.533304631196411e-14
circulatory system	Subarachnoid hemorrhage	430.1	5771578.5	0.0083956099934512	0.018629536396303763	9058391.5	0.0003039615314375	0.0008006986657077505	12215741.0	0.0002257011347486	0.0005841676428788642	15244598.5	0.0003134269194952	0.0007613483100858198	26732880.0	4.960684328922842e-06	1.3245538568979549e-05	32822483.5	4.242037342045485e-07	1.1850409947483633e-06	35596102	1.12195e-07	3.236038411294679e-07	36231071	9.83564e-08	2.813637546239402e-07	2824370.5	4.940396537338182e-05	0.00022007220939051903	4416716.0	9.17996931379594e-07	4.261811840849226e-06	5888768.5	3.905222473064247e-07	1.779248556653103e-06	6914530.5	1.4273477015934614e-07	6.313763256598103e-07	11670690.5	3.1219447850350437e-10	1.4869926582749853e-09	13658239.0	3.4870174678589695e-12	1.770372870622596e-11	14841256.5	2.395116740345269e-13	1.2753056151471929e-12	15041843.0	2.5407310236179353e-13
circulatory system	Intracerebral hemorrhage	430.2	3905731.0	5.763164508948085e-12	3.2746767123098076e-11	8225522.0	2.9465402006645115e-11	1.3361922328728613e-10	10852269.5	2.5942182602302028e-14	1.3041478002684e-13	14083956.5	2.6318713117454885e-15	1.3056649385586155e-14	31260230.5	1.3713218062817685e-15	5.969283156755933e-15	41986618.0	1.518571777928962e-16	6.620718797497817e-16	4.65563e+07	5.93733e-17	2.5794105189307395e-16	47920916	8.49642e-17	3.630919545566769e-16	2553961.5	2.21327197300444e-07	1.2878476292919586e-06	5087684.0	1.3294171393264298e-07	6.831924443276465e-07	6499912.0	4.964238378567681e-09	2.6022217307008008e-08	7751078.0	3.780605247915109e-11	2.1710844172237645e-10	15621674.5	1.2332137650786283e-10	6.139798595803523e-10	19029700.0	2.4536315850472005e-13	1.3336674905821073e-12	20849797.5	5.4259315808404654e-14	2.9667593643627707e-13	21486496.5	4.332593454335029e-14
circulatory system	Cerebrovascular disease	433	8831191.0	0.0002645090912043	0.0008074920392978906	19818458.0	4.801457381222582e-07	1.6923446614802128e-06	28440050.0	4.953345400338602e-08	1.7839094466699878e-07	37623647.0	1.1024099292011765e-07	3.7371696599919886e-07	81796350.0	9.78906707567436e-10	3.3142070230060904e-09	97973957.0	4.996404690922615e-09	1.5921265100738117e-08	1.0436e+08	1.61163e-08	4.94830483876886e-08	1.06393e+08	2.36399e-08	7.132835547010799e-08	2349451.5	0.4206825757555358	0.44658549376100776	4414660.5	0.3082018088246834	0.3613445908833312	6278324.0	0.3293523253460069	0.37123528001428524	8143782.5	0.4826691266818876	0.48613444348883444	17654885.5	0.4415342596853198	0.45888514062434993	21353867.0	0.4552127212972716	0.4681791060341217	22826123.0	0.4383976393262929	0.4577519498920328	23572871.0	0.4955847816832063
circulatory system	Occlusion and stenosis of precerebral arteries	433.1	219457.5	0.1076831849785758	0.1577534587689121	698818.5	0.0091860632882965	0.018538809176582342	830455.5	0.0087065978933725	0.017175588826692095	945534.5	0.0092500148216054	0.01771613008205793	1501974.5	0.0117915933800222	0.020496796546481597	2303887.0	0.004725605572479	0.008777327997367473	2.38695e+06	0.00470208	0.008728864362183128	2419525	0.00475648	0.008924790249375331	127184.0	0.0793825517543011	0.13292294187635678	230471.0	0.0102618923029734	0.023878156181979436	273552.0	0.009993551564918	0.022195245502950142	311837.5	0.0103729780729123	0.022486235027814303	424204.0	0.0105460141458182	0.02176333514691451	922008.5	0.0234286080943971	0.04275509527695937	955792.5	0.0234698239895873	0.042699125218980984	968883.5	0.0236104981535208
circulatory system	Cerebral atherosclerosis	433.12	725263.0	0.0398009897637491	0.07113522352320988	1210746.5	0.0280348409866633	0.04966880677460171	1925257.5	0.0520082987282658	0.08084853811521513	2347441.5	0.0586158230089108	0.08923995808392571	3878221.5	0.0184252327915728	0.030738391581432323	4722944.0	0.0076655690554788	0.01365388539454527	4.89327e+06	0.00761015	0.013573811074994292	4.95891e+06	0.00770906	0.01375023891251734	333824.0	0.0739072055547763	0.12579087453655716	477563.0	0.0725327664047766	0.11665884260863471	706435.0	0.0820794695529343	0.1299147448281023	803425.0	0.0850762894273499	0.13189412760693675	1165616.0	0.0454742526161344	0.07655213380103032	1488180.5	0.0425599073845292	0.07231953783446157	1541957.0	0.0424383463013876	0.0718133081339621	1562664.5	0.0426632803794566
circulatory system	Occlusion of cerebral arteries	433.2	79713791.5	2.159990592757461e-21	1.9302461388005316e-20	155774755.0	1.2928947440620192e-34	1.2325596560057917e-33	218852259.5	3.1987943298545057e-42	3.142893069721127e-41	279919275.5	4.0608768627117214e-47	4.1299117693778215e-46	595257454.5	3.724094093110725e-64	3.897132808548193e-63	685386375.0	8.331822706504365e-77	9.043499229351614e-76	720509972	2.96908e-87	3.3789421225032296e-86	7.33988e+08	1.82279e-89	2.0972042961772254e-88	20517332.5	6.526173684312214e-22	7.789573974480348e-21	39775613.0	2.204958411430309e-34	2.902691826554147e-33	55190175.0	3.4843474605585965e-43	4.853198248635188e-42	70548645.5	9.16722794269369e-45	1.2002957119633604e-43	126261242.5	2.8550292051034983e-64	4.099006215898594e-63	149446007.5	9.253910500436445e-77	1.4175308357486737e-75	158206073.5	1.2385792736482448e-85	2.1349747818648555e-84	161736799.0	8.877882851178848e-88
circulatory system	Cerebral artery occlusion, with cerebral infarction	433.21	13709.5	0.0120102856777865	0.025665458307095993	19411.0	0.0119231185861325	0.02344801906624501	23037.5	0.0118763827223082	0.022720036512241953	26313.0	0.0119384222461927	0.02187635211599648	36387.5	0.0120457648342102	0.020903538305262623	40574.5	0.0120634725537716	0.020640621348161046	289766	0.0296308	0.046792464633325	293885	0.029746	0.04640479678584134	12317.0	0.0117629511636684	0.029518349146564263	17320.5	0.0116519418913159	0.026409236220647777	20518.5	0.0116033244177805	0.025029294927734598	23441.0	0.0116665742193055	0.024762766501300992	32253.5	0.0117579190781261	0.023933210888976778	35971.0	0.0117726806648916	0.023383458059342783	37386.5	0.0117867873543334	0.0232760441540914	38095.5	0.0118216754376483
circulatory system	Transient cerebral ischemia	433.31	16347177.0	0.055066298644406	0.09172667326474133	36761928.0	0.0763482776761531	0.1132216680797471	52557538.5	0.0069284532539459	0.014023189385986585	65923430.0	0.0009051339530847	0.002059331611380646	132491729.0	7.487532131550532e-05	0.00017832375375370922	169236659.0	3.7433910236616e-06	9.775973550514753e-06	180970253	2.32538e-07	6.580186212576835e-07	186205240	8.71747e-08	2.514377917635033e-07	8373901.0	0.2760267965655687	0.3417299835140219	17976030.0	0.1343835290580454	0.19252295184700755	24310807.5	0.0982970744143815	0.14951583081750697	29427584.0	0.0201742735238771	0.04002249818272185	53398744.5	0.0002765535568508	0.0007471406576212003	67629092.0	2.659496773299189e-05	7.908091875898473e-05	72009336.5	8.905340130788753e-06	2.7866864347729733e-05	73722985.5	3.0783085455350303e-06
circulatory system	Moyamoya disease	433.32	1030289.0	0.0010544683620345	0.0029034801117086007	2020443.5	8.01277566448207e-05	0.0002319898998806876	4762719.0	0.0106401432469742	0.02062801717612626	6163058.5	0.0034312991622468	0.007165567244363463	11740913.5	0.0028776009493727	0.005744112877745929	15620723.0	0.0034698854664661	0.006658601576533648	1.74186e+07	0.00383788	0.00722708781620508	1.80978e+07	0.00609048	0.011167657582057846	391647.0	0.1597108908594262	0.22860902206427744	843266.5	0.1109112396040202	0.164484106881888	1559222.0	0.2493893231887859	0.3047050001366745	2022740.5	0.204701671797003	0.2623341948736501	3731078.5	0.1688043114113452	0.2235155902086983	4856380.5	0.1703949723783852	0.22260495671524425	5031677.0	0.16968833767558	0.22104889142784995	5097210.0	0.1703023071850664
circulatory system	Cerebral aneurysm	433.5	9482632.0	0.0021338225078234	0.005519861908396044	21595055.5	0.0053709091798959	0.01146328377201664	33779375.0	0.0041291161987434	0.008687454455568322	44096183.0	0.0014223331255669	0.0032002495325256872	90337629.5	5.491180977833329e-05	0.00013354139655012508	117715279.0	1.5608275823869374e-05	3.872338906779021e-05	128148171	1.14219e-05	2.8204534325075216e-05	131965559	1.46763e-05	3.5794531993617924e-05	3826503.5	7.229746963853818e-05	0.000311615482562403	8236776.5	0.0015786021400196	0.004515902775236026	12124917.5	0.0002180913860711	0.0006729085487953597	16057105.0	1.2299954665001864e-05	4.575210409481755e-05	28563670.0	5.082440693982932e-10	2.364746711783726e-09	38444028.5	5.91280200417895e-10	2.610411714508698e-09	42493880.0	3.5171258503024534e-09	1.442305237805482e-08	43444153.0	3.089859185611082e-09
circulatory system	Atherosclerosis	440	298193.5	0.3305625231286244	0.37435824911916793	637278.0	0.2855325647581741	0.32664925408335116	959262.0	0.0778400305952442	0.11367115578988055	1077183.0	0.0742497941933346	0.1088319375589406	2663628.0	0.0780360663581722	0.11029381275179594	3350080.5	0.1286416838458336	0.1675557932091983	3907059	0.207716	0.24769732462835958	3955488	0.20721	0.24794203780389587	147671.0	0.3819764152054598	0.4212914710725791	211611.0	0.3807266459586116	0.41670203982944526	499516.0	0.3199247462464584	0.36355084800733917	561430.0	0.3142715796392009	0.35843750430394344	1430481.5	0.1716360707791822	0.2260737236344405	1978505.5	0.287409706009772	0.33322386786224717	2050516.5	0.2870759576451697	0.33328338918394707	2076130.0	0.2866846926644139
circulatory system	Atherosclerosis of renal artery	440.1	3893922.5	3.802943322044041e-11	2.0884320031113363e-10	9111652.0	1.0161710217030962e-16	6.202360931248775e-16	12909343.0	2.547462927001396e-18	1.5076213345762648e-17	16551267.0	2.098926252102601e-25	1.377166450573126e-24	33221701.0	3.5339850439508116e-26	2.0227671301287516e-25	42544905.0	1.6490359636670247e-25	8.857193165675463e-25	45117682	1.3887e-25	7.418216750401113e-25	4.65115e+07	7.0516e-25	3.691511149686698e-24	1518779.0	2.926056656662322e-07	1.681579473674458e-06	3880150.0	1.2730263425403507e-08	7.238924941901049e-08	5271687.5	7.722190375769053e-09	4.004859370412142e-08	6835236.0	1.5158226989972293e-12	9.361873524624397e-12	11455292.0	8.731402656035145e-13	4.902267971684537e-12	14497022.5	2.319561023056284e-12	1.1964674460764812e-11	15035560.5	2.4101563058209392e-12	1.2134301797128195e-11	15672419.0	7.310919674523688e-12
circulatory system	Atherosclerosis of aorta	440.9	896447.0	0.0526197200897136	0.08841911939861281	2800902.0	0.0025238731404793	0.005715830347556241	5276687.5	0.0182975054046372	0.033184723063607424	7036994.0	0.0060905060162601	0.012121418040188918	16139868.0	0.0013004281621737	0.00271621688712089	21396774.0	0.0004882699805079	0.0010490254014210983	23760381	7.82052e-05	0.00017877918645613087	24449098	0.000113148	0.0002569756983755499	528619.5	0.0263290766826042	0.05880130169322176	1653362.0	0.0045296270541959	0.011425122307302686	3173937.0	0.0733066001168856	0.11787766338831217	4137884.5	0.1100304506011283	0.16199385680705858	10048309.0	0.1487526656816629	0.20174956681521083	12009874.0	0.1319139034535241	0.1814489202605618	13403344.5	0.0617282040651856	0.09687898693563864	13937329.0	0.0761643881712133
circulatory system	Vascular insufficiency of intestine	441	621567.0	0.0090942508141269	0.01986588566730403	1605661.5	0.0013949785132552	0.0032778720464048394	2344099.0	0.0008894898160333	0.002098283668591567	3186171.0	0.0020216464297652	0.004431065558343184	7629632.0	0.0041194085982505	0.008001866208335017	10087786.0	0.0087574062111371	0.015414218364873172	1.08219e+07	0.0121508	0.02051922540485377	1.0963e+07	0.0122638	0.020912315774571918	268431.5	0.0058420451931621	0.016235653954728244	833812.0	0.001478874719253	0.004319752599398622	1009010.5	0.0005002427060013	0.0014824821834386705	1412012.5	0.0006126547549409	0.0016947238573296805	4261916.5	0.0037334215729237	0.008431659956827715	5998448.5	0.0073118114480449	0.015273225979283876	6217855.5	0.0073191903438227	0.01494702124431275	6299145.0	0.00737655121816
circulatory system	Chronic vascular insufficiency of intestine	441.2	124084.0	0.060740986413474	0.10001405300577053	1534770.5	0.1337013997179315	0.18208857294918288	2218885.0	0.0296914596776624	0.05050043225847797	3322964.5	0.0216011984413838	0.037297824813051536	9046355.0	0.1069313148175969	0.14557110278515897	11718048.5	0.1557531010877879	0.19506578285273438	13264593	0.250465	0.2904068381034257	1.34371e+07	0.251717	0.2925054130642557	5075.5	0.0513539800675502	0.09532191275306315	814534.0	0.204619225658878	0.2635912545015842	988794.5	0.037526322565102	0.0684647674896909	1280901.0	0.0441541798368824	0.0772894912652738	1921448.5	0.0057408227080401	0.012542449612131122	2584831.0	0.018529705000912	0.034756088600968696	3552981.5	0.0837728904478734	0.12531453804682585	3599357.5	0.0841016416909935
circulatory system	Other aneurysm	442	5631648.0	0.0361558493090501	0.06557416950331423	12356998.5	0.0885716859883997	0.12775253267202907	16980120.5	0.0438612267674504	0.07113391264208312	20629000.5	0.0168482493107952	0.02974769018937279	33664255.0	0.001020807553559	0.0021538831476317155	44201856.5	0.0004603701062396	0.000993179401038808	4.83961e+07	0.000402588	0.0008745021745637976	49642273	0.000340406	0.0007409679113669074	3400820.0	0.005511204151046	0.015454611640433219	8130091.5	0.0197375599039735	0.040186006499403695	10585016.5	0.0097985811274611	0.021861822881635375	12778138.5	0.0028357601734753	0.007049915165449994	21141016.5	0.0008906663384527	0.0022490443973492203	27150408.0	0.0002200056776218	0.0005732622166898028	29737780.5	0.0002050094073263	0.0005373571320899501	30377324.5	0.0002163985133626
circulatory system	Aortic aneurysm	442.1	18157421.0	1.7998341792446263e-20	1.5384669549543197e-19	41551151.5	3.637078044697201e-24	2.7169515841357456e-23	62243465.5	8.15970424978535e-28	6.0717799270461576e-27	83173805.0	3.073556178743824e-32	2.3680353286230828e-31	184030442.5	1.79256946880094e-45	1.4176350913570793e-44	251078251.5	2.537711404696885e-54	2.132496196527544e-53	2.89582e+08	3.08939e-59	2.788438204628704e-58	305775072	9.20384e-61	8.453002666096765e-60	5271186.5	5.949363400061937e-12	4.654501954166104e-11	12139594.0	2.022819517874033e-10	1.27890102412957e-09	17360801.5	1.205694242774023e-11	7.785111832481274e-11	24117193.0	3.702213053858729e-12	2.2581200117324674e-11	53980715.5	2.2952750748811414e-13	1.3333823411881775e-12	68036820.0	8.007074598775402e-14	4.5224315191966103e-13	74218111.5	3.315993660141144e-14	1.8428227062095862e-13	76742089.0	3.2744883497688564e-14
circulatory system	Abdominal aortic aneurysm	442.11	9601117.5	0.0010805988380402	0.0029588541999819454	24705394.5	5.618324685275462e-05	0.00016589802389264713	36163099.0	2.423961491871463e-07	8.315420439911597e-07	50226670.0	4.839512799819544e-08	1.6797899376848043e-07	100433761.5	1.1312193297027621e-10	4.007428321603296e-10	137358657.5	2.9331796618291595e-10	9.796067973160207e-10	1.57077e+08	4.12956e-11	1.4129568035747314e-10	164696493	2.04014e-10	6.868265449355714e-10	2254905.5	0.1463471508755116	0.21322253124428994	6684441.5	0.0165212284015355	0.03512588604839754	10078871.5	0.0029819208846494	0.007532054048013605	14418912.5	0.0078326756796826	0.017441468293533775	28631753.0	0.0253086278970089	0.04649939860419381	37062557.0	0.0472221213283675	0.07813676704251972	40342637.5	0.0449064547781363	0.07462396161660889	41913797.5	0.0478306852178589
circulatory system	Aneurysm of iliac artery	442.2	1983574.5	0.3952082997489093	0.42365295382025947	4352576.0	0.3367019971096122	0.37159724267554783	6232807.5	0.3506593670434014	0.38116786192043206	8372054.0	0.4556099692568195	0.46898313637063305	17042095.5	0.4005786016138617	0.42303713687253897	22477198.0	0.2285400740689979	0.267872617750164	2.4455e+07	0.12403	0.1625277611186841	2.55396e+07	0.125739	0.16415076385253127	475413.0	0.3878937559939963	0.424129164310767	1023681.5	0.3630318198411524	0.4047257295444866	1582264.0	0.4685358004803446	0.47635287327250886	2021692.5	0.3614281420056794	0.3983416783945872	3412075.0	0.3696503689922389	0.40600942168000015	4385170.0	0.436791458794067	0.45666614771541025	4802545.5	0.4380452419030313	0.4577519498920328	4865829.5	0.4394629333615066
circulatory system	Aneurysm of artery of lower extremity	442.3	1861568.5	0.334646738661392	0.378547461569791	4803348.5	0.413326668510309	0.4341448008172291	6503442.0	0.3393601638650142	0.3702042959220658	8345374.0	0.4401328266689036	0.4562844900329001	14821599.0	0.3261189375831187	0.3617336395461574	18296120.0	0.2838954160334397	0.32189229978981954	1.92683e+07	0.296978	0.3354218794975923	19721435	0.284381	0.3232866458076881	1143279.0	0.3983688396060567	0.43075655014313446	3266145.0	0.4661354867210125	0.47654915184988617	4378495.5	0.3749685807416993	0.4075745442844558	5097032.5	0.3644275563258506	0.40030573658048957	9887747.5	0.4060637494530334	0.43230303834777395	11533683.0	0.330937445163959	0.3679724114503821	11957484.5	0.3319297550842148	0.36944711297372024	12313828.0	0.314088794651339
circulatory system	Aneurysm of other specified artery	442.8	3112760.0	0.0700444517386119	0.11250603931218234	6705437.5	0.0545941600259174	0.08729832937051656	10767479.5	0.0350478179620581	0.05804974104353989	14110269.0	0.0031807841982726	0.006767484371638682	25743616.5	0.0006577193192347	0.0014166262260440013	35656836.0	0.0003282358411914	0.0007170267222672918	38337688	0.000458056	0.0009847733627932254	39553129	0.00045709	0.0009867482415331034	1660953.0	0.0306834255583417	0.06536903705907579	3604782.0	0.0575769542349803	0.09656449043597931	5838600.0	0.0410177676085237	0.0732460135866495	7281429.0	0.0032999640022417	0.008045537448324924	12738820.0	0.0005848556459622	0.0015227459175959418	16481180.0	0.000223637714166	0.0005812280951719028	17729393.0	0.0003685800575952	0.0009394634550736932	18112285.0	0.0003027120347013
circulatory system	Peripheral angiopathy in diseases classified elsewhere	443.7	34149.0	0.1489955407699221	0.2043680768593035	48699.5	0.1478619843717315	0.19682160419694583	119129.5	0.0726100484693186	0.10742890212127261	189509.5	0.031476667673969	0.05222148617361587	259658.5	0.0321699050409662	0.05042060759824658	676305.5	0.1301885487202262	0.1691477154195458	757777	0.0533975	0.0779738047435783	767964	0.0535852	0.07792186448940482	33279.0	0.1471657562340374	0.21408018602170134	47318.5	0.1458107955992577	0.20515984563819428	55996.0	0.1442661173318378	0.20267934351374908	115446.5	0.0565133918734384	0.09454199458214067	158143.0	0.0573985683497044	0.0920024899385215	176824.0	0.0579879574562998	0.09276238131063161	238218.5	0.019251486855037	0.03585853870251401	241866.5	0.0193635840716026
circulatory system	Peripheral vascular disease, unspecified	443.9	61875419.0	9.799464438204477e-34	1.1892436472537036e-32	149627296.0	7.612056413867989e-56	1.0731927422932195e-54	225186042.5	2.1765711360368304e-65	3.0592916523184336e-64	292050601.5	9.250238666163257e-75	1.3634047425344972e-73	581154943.5	5.314192669331263e-106	8.096328831510573e-105	750933818.0	1.0907024259607904e-127	1.8039871870653072e-126	822011473	1.77415e-134	2.902391622075589e-133	8.41191e+08	7.95334e-136	1.3217691895314637e-134	18625528.5	7.148085308369532e-41	1.2099758949258245e-39	45184932.0	2.3728206582372728e-56	4.471138534443174e-55	69539857.0	2.163900344638047e-62	4.057313146196338e-61	90309520.0	2.8481264386120222e-67	5.378577235994243e-66	169780918.5	6.63717565760924e-82	1.1702388659468922e-80	206882523.5	4.550439094075446e-94	8.519433192796808e-93	220196913.0	2.929209166544711e-99	5.516677263659206e-98	226315863.5	1.322369530407896e-99
circulatory system	Arterial embolism and thrombosis	444	2156925.0	0.0098807607822822	0.021441032779212936	5103427.0	0.0034227858316505	0.007596914894639077	7186917.5	0.0011447568570292	0.002626970383931055	8700628.5	0.0005658663658272	0.0013414594266815004	15271054.0	1.2821162835800226e-05	3.312400174037166e-05	18600169.5	1.0143777754635014e-06	2.7525563594608553e-06	19639201	1.57452e-06	4.2161800406792315e-06	1.9898e+07	1.62387e-06	4.326197109351894e-06	1474349.0	0.0450572889691427	0.08794200425633511	3369012.0	0.0308701221853911	0.05924530881638661	4579601.0	0.0187417412380068	0.037954379666581405	5284037.0	0.0042213019235917	0.010037090772317335	9515504.0	0.0009673834997019	0.00241245761091916	11630292.0	0.0001010666309599	0.0002784151604918333	12057304.0	0.000101581086816	0.00027622450612807114	12216559.5	0.0001034654228651
circulatory system	Arterial embolism and thrombosis of lower extremity artery	444.1	523720.0	0.001661412266933	0.004413968265932816	1553915.5	0.0148000418358119	0.028435397078018645	2856719.0	0.055224091175053	0.08519326260541726	3478991.0	0.0444485448977672	0.07030197536707504	7358073.5	0.0063529221651077	0.01188019379612202	9296284.0	0.0118202059381984	0.020291028974633887	9.63103e+06	0.0116847	0.019860222100523357	9.92496e+06	0.00988821	0.017169089151723504	455777.5	0.001582728409233	0.004994983555918566	1438040.5	0.0334833550810606	0.06346647777692166	2154889.5	0.0456672783031728	0.07950999347427411	2448923.5	0.0487866672637035	0.08331914304862059	4325152.5	0.0112214804391413	0.02296861067482097	4820890.5	0.0117427919358475	0.023370005210909144	4995524.0	0.0116839474524127	0.023117849336777678	5227482.5	0.0095429328795124
circulatory system	Acute febrile mucocutaneous lymph node syndrome (Kawasaki disease)	446.2	215027.5	3.0756499360180568e-15	2.094236367306131e-14	888649.5	8.098564941898606e-23	5.708917962563736e-22	1540534.5	1.4049799541653995e-27	1.0303186330546265e-26	2027263.5	8.139471216760325e-31	5.9552821780181654e-30	3908930.5	2.647219883112696e-39	1.8913929647618983e-38	5119075.5	1.2600260701198191e-43	9.181448706747212e-43	6.09998e+06	3.19e-44	2.335614427866122e-43	6446100	1.9931e-44	1.4491505197368974e-43	154083.0	1.8353295378639294e-13	1.6119733959918097e-12	450887.5	1.876587025594948e-18	1.6246848032403103e-17	804822.5	2.863402290364321e-20	2.470634719562136e-19	1045173.5	2.736148483763517e-21	2.3364328791789336e-20	1845604.0	2.435693621094484e-24	2.0398934076666306e-23	2130143.0	2.8033052380965773e-25	2.323066881734131e-24	2639119.0	9.378657737635954e-25	7.39387203036881e-24	2679601.5	1.0021609414174244e-24
circulatory system	Hypersensitivity angiitis	446.3	404791.5	0.1868227237017969	0.2416404439458769	940553.0	0.2217621567309229	0.26745050468392034	1130865.0	0.2288932428076576	0.27029167062001114	1270113.0	0.2202726491891902	0.2632400519687503	2092724.5	0.0879220594190913	0.12275910183042937	3010058.0	0.1804222129735466	0.22039852979886942	4043275	0.429446	0.4505313628611278	4093921	0.429048	0.44786980566705237	125342.0	0.2597627517117257	0.327695287050971	295585.5	0.2815697950275886	0.3386590400769871	350828.0	0.2754561507687735	0.3247518101566556	399371.5	0.2812912937232764	0.32923486345203506	1065913.0	0.4257433490581617	0.44570006854526306	1387703.0	0.3811496768456729	0.4092657948284991	1439929.0	0.3827756924093853	0.41281323348923105	1457663.5	0.3822240012108049
circulatory system	Wegener's granulomatosis	446.4	94832.0	0.006103058238247	0.01411669649553222	471806.0	2.937247620762902e-07	1.057620456253117e-06	640878.5	1.2504378221124589e-08	4.6868262073252154e-08	903205.0	1.964071982639733e-09	7.453213456509734e-09	1628517.0	4.908043780996637e-12	1.8557421011359545e-11	2192824.0	5.10487043536711e-13	1.927273548424829e-12	2276776	5.28111e-13	1.9538247562152503e-12	2.31165e+06	5.55843e-13	2.0564234923323167e-12	--	--	--	38741.5	0.1178154996264784	0.1717884585473581	45943.0	0.116902876251376	0.17164527120746492	52712.0	0.1185175654267826	0.17216061585906914	144714.0	0.0480414863877598	0.07954150546902582	161873.0	0.0485295459037168	0.08016890671349308	168096.0	0.0486803068903768	0.07985140662502133	170643.0	0.0488775250011736
circulatory system	Giant cell arteritis	446.5	1013312.0	0.0368329376714708	0.06655657671149975	3146189.5	0.2229995524294797	0.2686191961274479	4479612.5	0.0581337695217662	0.08913844660004154	7377227.0	0.1342096718598588	0.17700213743196802	14501778.5	0.0171678186378514	0.029014453684851754	17527236.5	0.0174406754849515	0.028674190380741312	1.88927e+07	0.0111446	0.019034931291822148	1.94497e+07	0.0127749	0.02164296935994705	624687.0	0.3418705396913108	0.397361842972272	1320586.0	0.4585258606743818	0.4712763124150598	1845152.0	0.2612590349812034	0.3129331192956675	2289309.0	0.3038278339829482	0.34936643205065004	4008564.0	0.0314520378072107	0.055650172528603443	4893797.0	0.0601851561793558	0.0955214959141739	5377477.0	0.019128196350668	0.035694267318586104	5449042.0	0.0193285718258309
circulatory system	Takayasu's disease	446.7	2055244.5	0.1656082164279358	0.22269887380117773	4179672.5	0.0531134694063222	0.0852028571726419	6745535.0	0.0484379395149555	0.07635388596438468	11032474.0	0.0970730477124683	0.13635813470107774	19872564.5	0.11673716353546	0.15706454730225533	22957896.5	0.1035933597649058	0.14000555236709708	2.41299e+07	0.114123	0.15260096566528436	2.44282e+07	0.113144	0.1512919231231734	144357.0	0.3533303662369015	0.40129811882719946	321233.5	0.353020845284685	0.39678717230243543	384606.5	0.354192553645293	0.391983813625608	566236.5	0.3077241015120643	0.35260801363459415	990151.5	0.1289296137194155	0.18122274375945818	1104849.5	0.13136457056105	0.18093948342945715	1145557.5	0.1315814050823752	0.18034809834066798	1160437.5	0.1317843021635059
circulatory system	Thrombotic microangiopathy	446.8	935861.0	5.6537169009375596e-14	3.562566483090782e-13	2247111.0	3.2190503486442503e-19	2.0655573070467272e-18	3381939.0	2.4498828375587582e-20	1.5025948070360381e-19	4464829.0	4.368186751675662e-21	2.5531298427897404e-20	8403332.5	3.627536451045387e-21	1.8790638816415104e-20	10345986.0	8.570867899734655e-20	4.078011119417127e-19	1.12757e+07	2.56992e-19	1.1698735081640552e-18	1.20337e+07	1.02995e-18	4.628137379149161e-18	199183.0	1.4515862064997953e-07	8.553333912982971e-07	454663.5	2.6108776456293907e-09	1.5299106203962467e-08	600889.5	8.052553282465148e-11	4.729662319520193e-10	687966.5	9.198754117434912e-11	5.161815167612048e-10	1035784.0	3.300029939557491e-12	1.8024620050300427e-11	1157677.0	3.5022213068696267e-12	1.770372870622596e-11	1202100.5	3.574935832975801e-12	1.7909900207568425e-11	1221460.0	3.716930268859315e-12
circulatory system	Arteritis NOS	446.9	4529735.0	0.0090752944492804	0.01986588566730403	10731554.5	0.0009702378528406	0.002329036188713303	15169846.0	0.0002605805596119	0.0006642506960385657	20079389.0	4.014110414945688e-05	0.00010802504401149156	36623159.0	1.9196742076877564e-05	4.862548848812997e-05	46035628.0	3.0321575506235466e-06	7.978555979166e-06	48812425	9.14537e-07	2.498931367875421e-06	4.9455e+07	9.62138e-07	2.58960956742625e-06	1260217.5	0.0100272250631582	0.025859685689197612	2514084.5	0.0079234718578552	0.018988669464835222	3224909.5	0.0028929253717368	0.00734531832667567	4512593.0	0.006548253310167	0.014816554724848002	8146629.0	0.007230714326981	0.01549438784353082	10162933.0	0.0070262596601437	0.014768292133898839	10531676.0	0.0069785128894732	0.01433767193655418	10670900.0	0.0070762918168453
circulatory system	Other disorders of arteries and arterioles	447	10849115.0	6.042072650671071e-07	2.41437293317466e-06	23942292.5	7.03680699018187e-14	3.76676138886206e-13	36619361.0	1.7123657120786464e-15	8.932546910430876e-15	46111330.0	4.542821618351327e-17	2.4062758259704687e-16	99675528.5	1.1343160957889385e-27	6.639273871397403e-27	134663905.0	1.139584618075178e-36	7.421544825214598e-36	152509928	4.17943e-40	2.8050429320030142e-39	158300819	8.29991e-40	5.535038011342785e-39	4041796.5	0.0489488364695625	0.09281337424269401	9305234.5	0.0015876919008524	0.004527513105991828	14604225.5	0.000107506848218	0.00034939725670859166	18014379.5	2.65139852574428e-05	9.345395368231293e-05	33971145.5	1.723033814220331e-05	5.378420437918583e-05	40933549.0	2.7473880995336234e-06	9.136872923120044e-06	44094386.5	6.7291307821339e-07	2.3436732895308822e-06	45187216.0	1.3359513582594654e-06
circulatory system	Stricture of artery	447.1	3597151.0	0.41279405258205	0.43820362169347216	8209920.0	0.2058061596286513	0.25245073606807755	11620122.5	0.1053226260660564	0.1482426948245468	15227364.5	0.1440541982022811	0.1873441426748336	29332871.5	0.3454227256979559	0.3786856548392406	36148622.5	0.4150869148260571	0.43889271650672956	39417033	0.44564	0.46242332279315507	40654390	0.490824	0.49365289936541135	1367869.0	0.2651516992747368	0.3301659458684072	3341555.0	0.2696918469618059	0.3268938366193823	5401114.0	0.4943812618660955	0.49590712995827485	7679050.5	0.4741151146974433	0.4803548279908483	13375585.5	0.2758072001154534	0.32725647711455813	16418255.5	0.3120145464709584	0.35389979039907066	17541359.0	0.2518686810875425	0.3013534690188598	17876934.5	0.2184185124541681
circulatory system	Disease of capillaries	448	286232.5	0.0304680327079687	0.056831264045414276	2049714.5	0.0008016435290568	0.0019524213444912662	3088563.0	0.0004029917125057	0.0009827171398934503	4413542.0	0.00029814306598	0.0007288737935136066	10702622.0	8.69061946209438e-05	0.00020462458551658586	12862558.0	0.0001193060811676	0.00026908427830444465	1.37925e+07	0.00024434	0.0005397129825515313	1.39655e+07	0.000242983	0.0005333395974575778	95077.5	0.1391906385996244	0.20504190591178853	264501.0	0.2007670125346302	0.2603739528283126	416889.5	0.1592541126800102	0.21900248217631876	708676.5	0.2899080077150459	0.3369108444688462	1709576.5	0.4057860433664121	0.43230303834777395	1968035.0	0.2588799380102966	0.30921388031641944	2041377.0	0.2599807318764262	0.3081589793919877	2066507.0	0.2594344679549262
circulatory system	Noninfectious disorders of lymphatic channels	450	11037863.5	1.4260594890875258e-05	5.0975144646292284e-05	21558434.0	3.888547562880393e-05	0.00011724205151937572	30701110.5	1.2038125470713049e-05	3.583112640106354e-05	38956244.0	7.052590050651795e-06	2.031865178898832e-05	69244269.0	3.247247881971613e-06	8.806672266289506e-06	82367994.0	6.802010194171082e-07	1.8701041219858226e-06	87552208	1.03827e-06	2.8235600712977093e-06	91068008	4.61523e-06	1.1785712088391269e-05	7994490.0	0.3285252842874971	0.3897794859334634	14808778.5	0.3325848930893879	0.3832303144591148	20620862.5	0.3590661599457306	0.3941010100502571	24583418.5	0.4077900599732372	0.4328196920568736	40107568.5	0.1468617645612389	0.1997240505873411	46318717.5	0.1812175296005888	0.23368740105382058	48863264.0	0.1622124659151371	0.21358616896544438	51157711.5	0.2499675850431845
circulatory system	Phlebitis and thrombophlebitis	451	1835935.5	3.855886773278781e-05	0.00013393415894463046	3980944.5	8.900978209490635e-09	3.607238537530415e-08	4964318.0	2.4443937570139047e-09	9.551067498448152e-09	6747531.5	1.2942260768836731e-08	4.634605352784139e-08	11524109.5	2.8891205888746924e-08	9.18137708611712e-08	13360862.0	8.664446903452917e-09	2.7112173193387208e-08	13928512	4.90646e-09	1.5434740432729392e-08	1.41139e+07	5.09303e-09	1.6061464666928242e-08	1455103.5	2.5155145122283123e-05	0.00011480117700414504	3388537.0	2.8716628463484364e-08	1.5951838123357497e-07	4253933.0	2.241646330190445e-08	1.1383360270498355e-07	5652980.0	1.0242691907220117e-07	4.6351720981060613e-07	8993273.0	1.9248093059282772e-08	7.960631080073737e-08	10245926.0	3.382058042417621e-09	1.3956166044425369e-08	10618337.0	3.3430169811100893e-09	1.3764567893882434e-08	10761498.0	3.472634305040673e-09
circulatory system	Phlebitis and thrombophlebitis of lower extremities	451.2	37495.0	0.0277606002074542	0.052782727280324085	449308.5	0.1503699696033952	0.1993646881761571	539066.5	0.1525077546560569	0.19761568208953856	604570.5	0.1472665518777786	0.19006355743616857	816199.0	0.1431856300018578	0.1856574626807568	903383.5	0.1404154005121763	0.18085642439269195	936334	0.140409	0.18059948929920364	947832	0.140164	0.1802852458132013	37036.5	0.0279444948841258	0.06167355268436752	443352.5	0.1532532755695583	0.2140645317185255	531875.5	0.1554570022142561	0.21468920277464557	596452.0	0.1501093059739662	0.2084969426682247	804996.5	0.1459203881796985	0.1992527039682025	890957.5	0.1430340190350386	0.1943647758661614	923516.0	0.1429893780576306	0.19286498340134006	934898.0	0.1427196102851662
circulatory system	Other venous embolism and thrombosis	452	6540376.0	1.3625731793305233e-05	4.888355603218628e-05	14713459.5	4.499297939005765e-08	1.7190065789865537e-07	21840027.5	6.002504088372397e-09	2.283659450162732e-08	27311002.5	1.1882157574550947e-10	4.795299306872347e-10	45715024.5	2.3390964423301765e-13	9.429198109937987e-13	55557791.5	9.413948019612031e-14	3.715656756225657e-13	60518691	1.68096e-13	6.3998720965515e-13	6.13253e+07	1.87426e-13	7.135813485078886e-13	3016431.0	0.0063079196677607	0.017323519795531615	5956446.0	6.786567066280729e-05	0.0002470413238899917	8525887.0	1.9473224674655875e-05	7.246715289232625e-05	10266431.0	1.3237711022408367e-05	4.905446122266044e-05	16896322.5	4.458376388240266e-07	1.6234305326744445e-06	19140913.0	1.590291252192389e-07	5.783397323620523e-07	20437771.5	2.6953209896754365e-07	9.65190650176028e-07	20716288.5	2.83612451070715e-07
circulatory system	Varicose veins	454	1053953.5	0.0568184471576335	0.09386980429572059	2195798.0	0.2097366400755583	0.25586604322262224	3373618.0	0.0512647404119191	0.07993823928638244	5266440.0	0.0686733777131971	0.10225596652170066	10564180.0	0.2262832031646249	0.26709222938298005	15140106.5	0.2933628183195388	0.3297562639578851	1.78655e+07	0.409239	0.4363268261453545	18096935	0.410758	0.4361699494739859	543661.5	0.1825923628274688	0.25334350192604094	1044988.5	0.2439474188643	0.302494799391732	1470789.5	0.0423876376904996	0.0752785915268436	2198139.5	0.0359052366707023	0.06493359559968637	3877854.0	0.054368244126957	0.08798725498807056	6044399.0	0.0868571102289887	0.12859860439537005	7123321.5	0.1201930685468049	0.16820748358394805	7217024.0	0.1209972428587587
circulatory system	Chronic venous insufficiency [CVI]	456	8262271.5	0.002725149512051	0.006833729516189288	18289320.0	8.002414392394972e-06	2.5674412842267203e-05	30497522.0	5.54761749590196e-05	0.00015255948113730388	42538511.0	3.5309381603004742e-06	1.0438849154144136e-05	101018053.0	3.9534396919709027e-10	1.3562130863847206e-09	144855446.5	1.5045753319188757e-12	5.5009385819630474e-12	1.61033e+08	1.4305e-13	5.486215130844781e-13	166232613	3.47068e-13	1.3024392429837868e-12	2561114.5	0.001510590980352	0.004816302064067589	6338258.5	0.0019807980606995	0.005469962460724979	11473086.5	0.0684091845975979	0.11204064475364746	15392333.5	0.0232420221072799	0.04528505101061294	35112013.5	0.0221745286726898	0.04165495573094082	47114887.0	0.0128234733614273	0.02532135071953713	51551596.5	0.0030750480153186	0.006813341681000253	54417586.0	0.0082337101984215
circulatory system	Orthostatic hypotension	458.1	3273375.0	2.0780900707971284e-58	3.583793929111539e-57	6258480.0	9.60077372664888e-72	1.6017290833959216e-70	8221604.0	4.3028097820759565e-79	7.023295966872368e-78	10295390.0	2.803369785210704e-87	4.598430760579493e-86	17584855.0	7.231429534817463e-111	1.1705876559485766e-109	22132880.5	8.646595698303896e-120	1.305761263425023e-118	23633700	9.77917e-126	1.5281776336025745e-124	24028850	5.39828e-126	8.311758429381841e-125	1933028.0	3.3173269474338653e-35	4.981340948485369e-34	3445667.5	5.1026370443930835e-42	7.544052614864237e-41	4342924.0	2.0373682844066438e-45	2.878889967096344e-44	5203346.0	1.5187349702328367e-48	2.2259667772666353e-47	8223439.5	1.0895721557209835e-55	1.4408158111836693e-54	10154177.5	5.098029829495516e-59	6.781721260026272e-58	10828018.5	1.5484285834164669e-61	2.0720419333349297e-60	10994398.5	1.972103160881905e-61
circulatory system	Iatrogenic hypotension	458.2	93276.5	0.0012159725115235	0.0032928401620595234	200160.5	0.0002160578000814	0.00058452394022045	329499.5	4.707461442850877e-05	0.00013087777418035958	398772.5	1.5471337644166737e-05	4.3107809271554994e-05	853733.0	5.935157111911165e-08	1.8443904427551017e-07	1099533.0	1.3123306778090071e-08	4.057710879160194e-08	1.14151e+06	1.33467e-08	4.1343164824225395e-08	1159222	1.37406e-08	4.2189014756438677e-08	59301.0	0.0105333214563101	0.026793776709903672	151493.0	0.0017638550201404	0.004927513588241242	271408.0	0.0003723191276195	0.0011204047821884982	332155.5	0.0001192786753449	0.0003660364349648845	760725.5	4.308540808548203e-07	1.5861111767732397e-06	995297.5	9.402739636802948e-08	3.5603632107894305e-07	1033373.0	9.550551399511709e-08	3.557842774103812e-07	1049275.5	9.792088172143473e-08
circulatory system	Hypotension NOS	458.9	7523701.0	9.340493676194248e-117	3.4006315865551657e-115	15173463.0	4.504001278860027e-162	1.6101804571924596e-160	20949200.0	1.0515838707049445e-194	3.800724561262156e-193	25448860.5	1.8680664413134763e-215	6.78508418148502e-214	42076701.5	3.291969088395046e-283	1.0657749923678962e-281	50011455.5	1.852073292148715e-309	< 2.225E-308	5.29898e+07	9.4524e-307	< 2.225E-308	5.45144e+07	1.33618e-299	< 2.225E-308	4993178.5	4.211298259194981e-89	2.063536147005541e-87	10244540.0	4.5769952527178e-125	2.199246218930903e-123	14241705.0	1.4195744939789368e-147	6.920425658147316e-146	17048878.5	5.009572762039965e-163	2.4597002261616226e-161	27689787.5	1.0596645591509333e-212	5.32481440973344e-211	32589083.5	5.071342436521508e-236	2.698488001749076e-234	34608330.5	4.4961603707312e-245	2.540330609463128e-243	35476113.0	4.4347915233489936e-247
circulatory system	Other disorders of circulatory system	459	6789093.0	0.0001113031647516	0.0003696317937529084	15073673.0	1.3568563718607351e-05	4.2577217185974794e-05	22177774.0	9.220968161397067e-06	2.777267791468402e-05	27911647.0	2.2565694481630472e-05	6.202516564275186e-05	50420494.5	1.6099194120085328e-05	4.1080702237459114e-05	60943194.5	1.0936990349110084e-05	2.7728330763437242e-05	6.50763e+07	1.61507e-05	3.935105014460829e-05	66700999	2.71111e-05	6.336002683041085e-05	2564462.0	0.0090165153118693	0.023712925862571687	4963632.5	0.0011495215782358	0.0033886203579283247	7739977.0	0.0022044269501678	0.005731510070436456	9737341.0	0.0057908609865385	0.013255537269885345	19293368.5	0.0175616610149386	0.033746595258151685	22753574.0	0.0099136036784386	0.020125809877312138	24799930.5	0.0222387943106282	0.04089846982623676	25587691.0	0.0310782222827139
circulatory system	Hemorrhage NOS	459.1	6408058.5	0.0011463639168095	0.003121539418902455	15026943.5	0.0169575404406003	0.032087897884765584	21102606.0	0.0010408676436969	0.002410430332771875	27744953.5	0.003414856246591	0.007154673329849412	53922457.0	0.0305955743653071	0.048245076168125185	74279398.0	0.3456416841625848	0.381523977645565	8.13808e+07	0.45997	0.4721453162793086	83169074	0.494274	0.4961692250707327	3806614.5	0.0003059286568072	0.001167293358555509	8250481.0	0.0002691882122895	0.0008769148203737444	11427605.5	4.123152043864339e-06	1.6611872903998887e-05	14212177.5	2.6984863368622097e-06	1.0642223224091125e-05	26605679.0	5.211848502686806e-06	1.728682424158495e-05	35473838.5	0.0001931027901264	0.0005057692249168047	39115658.5	0.0005001333827947	0.0012558904945734078	39634391.0	0.0005151480120436
circulatory system	Circulatory disease NEC	459.9	1702828.5	0.0199132015154138	0.03914935417930355	3670775.0	0.0222853993241324	0.04094615879019959	5278532.0	0.002731184142871	0.005940935077681696	7185561.0	0.0060734346281755	0.012111143170302973	16050935.5	0.0203859855341839	0.03373782909491153	20350729.0	0.0395201170082328	0.06011673273369143	2.29077e+07	0.0875149	0.11961889489965845	2.32048e+07	0.0882346	0.12091835004438257	762576.0	0.0148907973290873	0.03619669011326446	1872651.0	0.0282253245254841	0.05479704417977837	2388613.0	0.0011494115186873	0.0031837392918186136	3484715.0	0.0056938737095549	0.01307556427763411	6706901.5	0.0039925797304679	0.008976605434273624	8438553.5	0.0061946626546363	0.013184850408078546	9073303.5	0.0083036235329989	0.016722346798138544	9194834.5	0.0084241193065035
congenital anomalies	Cardiac and circulatory congenital anomalies	747	3844245.0	0.2311726661241925	0.2865608206810609	8312048.0	0.1978567520359492	0.24390961673397188	12173997.0	0.3595675232442598	0.38920896450656994	15579063.5	0.1946327684038717	0.23705571912184145	31923998.5	0.1912399950890496	0.23226803623945533	37898847.0	0.1850495045294299	0.22525885948559116	4.00324e+07	0.221254	0.2617551961075493	40556381	0.223788	0.2656528945473598	1106173.0	0.0461428129924954	0.08938272107974064	2968734.5	0.064641865482391	0.10546830683969063	4089450.0	0.036655446378945	0.06717868462306652	4829223.5	0.0453891401705614	0.07847206980192137	9218787.0	0.0080096728499012	0.017090703214757374	11193115.0	0.0049576609926187	0.010732752170315933	11784834.0	0.0043599452764471	0.009276285242984898	11932635.5	0.0043407528047377
congenital anomalies	Cardiac congenital anomalies	747.1	25604887.0	0.2967201569934004	0.34395744613739687	53819621.0	0.037984660626264	0.0646643627328067	77458844.0	0.0257661691163884	0.04449720673342169	102616069.0	0.1159359223556657	0.15911853311162222	219138670.5	0.0439477941759661	0.06705436637157729	283925793.0	0.0200623035771399	0.032562181195295754	3.10406e+08	0.0187708	0.030375649493646344	319698157	0.016308	0.02697396679605951	10567355.5	0.2108188215883407	0.28322124516413455	22003432.0	0.4361778895199073	0.4551215546456362	31782122.0	0.45517218111987	0.4671503964124982	39453481.5	0.327449505646513	0.37088283107828807	80168488.0	0.3386616306778692	0.3811365496430667	99869625.0	0.4582740314702513	0.4703706048897707	105045939.0	0.429103526180592	0.45175806017149284	107510800.0	0.3781611385273506
congenital anomalies	Cardiac shunt/ heart septal defect	747.11	79407550.0	0.1297609080792663	0.18353233473657388	173881842.0	0.0003292980399601	0.0008628987905762473	259965341.0	5.722657549405949e-05	0.00015694659728994093	338750083.0	7.258431733683068e-08	2.485462987594505e-07	687579780.0	1.364993226782843e-13	5.567452688767815e-13	880026800.5	2.022965650082433e-15	8.398128316278467e-15	962526444	7.75144e-17	3.3261292669084157e-16	987779619	4.48315e-18	1.9805319560570576e-17	32316984.5	0.0027888915806952	0.008430058641647007	71626615.0	2.166268799537512e-07	1.0760015145827694e-06	108543188.5	1.161148807806701e-08	5.958526776902808e-08	142899130.0	1.0183580759950422e-11	6.060773518952312e-11	283893757.0	8.824176847721415e-20	6.618132635791061e-19	342258362.5	6.918751718944633e-22	5.093558616048845e-21	364356753.0	1.805392923367237e-22	1.311489002188914e-21	370554395.5	4.927263586729783e-23
congenital anomalies	Valvular heart disease/ heart chambers	747.12	35459882.5	0.486018485594824	0.4905094161598686	75763077.0	0.0495987949092662	0.08046741281065731	112081069.5	0.0157300656765995	0.02899604091934198	148600438.0	0.0095330891568837	0.018155714742604426	311143540.5	0.0004535759269748	0.000991360042923905	407883661.5	0.0013861900806618	0.0028321765961757963	4.46338e+08	0.000361956	0.00078951750775647	4.61623e+08	0.000459966	0.0009909144595384007	12496858.5	0.3914422603196428	0.426237127903611	25789821.0	0.0023344005306016	0.006301569971652304	38750269.0	0.0007247040628256	0.0020600188374782042	51952793.0	0.0002238400270893	0.0006541991267908911	100454282.0	1.7442127477235385e-07	6.639900800993016e-07	120703964.0	1.2004505857443174e-07	4.478433735009243e-07	126563850.5	2.9943586060300163e-08	1.1535085993683814e-07	128827864.5	3.97064625473458e-08
congenital anomalies	Congenital anomalies of great vessels	747.13	88473146.0	0.0723195516247873	0.11540603773890579	199754115.5	0.0134654013070078	0.026071308913568323	304958065.0	0.0097421372603546	0.019106672301315714	409804892.5	0.0728915432196004	0.10712528822880588	859179574.0	0.0070433175961967	0.013076840554945988	1103658107.0	6.413385487104787e-05	0.00014817622344929463	1.19409e+09	5.54464e-06	1.4228533225178398e-05	1228825149	3.12594e-06	8.161748686784154e-06	33357955.0	0.2932359302131034	0.3559356597501947	73532739.0	0.0552619366084106	0.09449594498342097	108902763.0	0.0164450962860488	0.03404239677048329	145991662.5	0.0017218225027904	0.004545241122957638	292621230.0	1.372659714987794e-06	4.773436033089042e-06	356984517.5	1.231380386620139e-07	4.576932245856473e-07	382053941.5	3.6274032695250914e-07	1.289811858665071e-06	389398508.5	1.361716934189224e-07
congenital anomalies	Congenital anomalies of peripheral vascular system	747.2	5389950.5	0.3485487786885659	0.3880220265581657	13779630.0	0.3426269430211492	0.377304257386326	22793671.5	0.273540335571359	0.31103687595305096	31119034.0	0.2253108984413231	0.2676375927114822	63953461.0	0.0057078719612923	0.0107515551852707	78772164.0	0.0008029574877425	0.0017005725655035104	84783209	0.000545405	0.0011559489947043787	8.68177e+07	0.00052036	0.0011073521736285957	2241160.0	0.3079796120346743	0.3704509286877026	6263370.0	0.2783898060495589	0.3360962356955101	9666882.0	0.2331533739815495	0.2921909249768776	12509365.0	0.173547668714657	0.23298366010314955	24053597.5	0.0125567057386726	0.025238978534732115	29441886.5	0.0013562642837303	0.0032036990440451963	30870843.0	0.0006784000528849	0.0016705395975399168	31691496.0	0.0009717426809305
congenital anomalies	Anomalies of respiratory system, congenital	748	4155323.0	0.3760135171035174	0.41113221863666416	9933349.0	0.4302900088779047	0.4461547657660567	14661073.0	0.2518870421833432	0.2906401843561856	19574656.0	0.4490069212731666	0.46359394815716803	36657360.0	0.3391001356655174	0.3737316388824214	43254206.5	0.2974317054290274	0.33396965200112777	46512357	0.322214	0.3605384373481795	4.84504e+07	0.426203	0.4462344280887006	1253139.5	0.0209772314364851	0.04798477264709509	4675630.5	0.2363540320406064	0.29459951334763	7645818.0	0.3560817566980589	0.39229346076904803	9636726.5	0.1610799688795371	0.22061440647099786	17874803.0	0.009025005025285	0.01897516746948	20780141.5	0.0021213865905015	0.0048633148367280615	22264276.5	0.0021895510114986	0.005003985120660852	23033475.5	0.003586271747729
congenital anomalies	Congenital anomalies of face and neck	749	1510401.0	0.1864221720236825	0.2416404439458769	4129056.5	0.1129908078080288	0.15774588370409606	5877512.0	0.1029353487672219	0.14548962702853163	8880995.5	0.1588712964299771	0.20046167303881735	19371158.0	0.0781551258462695	0.11031159451871281	24320490.0	0.0250853578393938	0.03996780255145014	2.68978e+07	0.0341562	0.05337539645649737	2.78878e+07	0.0297842	0.04640479678584134	781600.0	0.1771900539572208	0.2485427586311762	2483241.5	0.175089067094702	0.23698675137747696	3157845.5	0.1268288456441419	0.18374164116350436	4515880.5	0.2110820598504606	0.2688490048938422	9799780.5	0.2163127065895398	0.26838798780554024	12726060.0	0.138006780934984	0.1885471020611742	13193527.0	0.0958164258409567	0.13944794071619918	13730580.5	0.1153612831765432
congenital anomalies	Cleft palate	749.1	855912.0	0.0765681197776238	0.12061932971378889	1416595.5	0.0616443603082897	0.09611527206946731	2742863.5	0.1935983658018338	0.2371931551954672	4267873.5	0.4678191297320785	0.47624830324076467	9431293.5	0.3859693296503338	0.4118066174230132	12507942.0	0.0818033436729447	0.11304918316605897	1.3723e+07	0.0847315	0.11626986742412282	1.39212e+07	0.0586955	0.08418385184617748	361748.0	0.2787063523942025	0.34458912892297816	603074.0	0.2234605275577366	0.28218865569380414	1364714.5	0.354944219149747	0.39229346076904803	1941987.0	0.447280360274344	0.46089120019874685	5168552.0	0.4987989538870866	0.4989821384204947	6474043.5	0.0160801957374059	0.030965862648604566	7466502.0	0.019023672823884	0.03556447658435671	7559223.0	0.0189247316745423
congenital anomalies	Congenital anomalies of skull and face bones	749.2	1761281.0	0.007936502147716	0.01785258949932475	4601945.5	0.0271369814388722	0.04850735432198418	8213461.0	0.0950435882685595	0.13566165208431918	11403910.5	0.3288523323135447	0.36049282073975825	24988845.0	0.2612248560665123	0.3027169472985535	34261574.0	0.1904947441142651	0.23027322896411165	3.72956e+07	0.0600073	0.08653947823184929	38745051	0.0245512	0.038829421364994905	1229011.0	0.0157831959905192	0.03767732171070117	3476023.5	0.0854771385492032	0.1342214544865757	5680223.0	0.1389545044357746	0.19691953753616326	7591890.5	0.3993793926652158	0.4253693748343188	15975934.0	0.1729890349013951	0.22755756554437445	20324284.5	0.0295792047638749	0.05249677874667838	22272513.5	0.0054367005670822	0.011423810902319613	22890691.0	0.0025459795126587
congenital anomalies	Digestive congenital anomalies	750	65923.5	0.3465712331499728	0.38625796166261145	238207.5	0.4725091333842946	0.47824230790462985	283130.5	0.4666828674706927	0.47513386507076566	321915.5	0.4721606458838633	0.47827427974490944	535007.5	0.2662337324868349	0.3071471568556358	595750.0	0.2675339104342493	0.3060047581476266	616944	0.266844	0.3064071169140429	625280	0.26749	0.3067497363820292	--	--	--	100983.0	0.3801799880307101	0.41670203982944526	121556.0	0.3837576228418378	0.41286418703533784	136534.5	0.3802796124627194	0.41309134893627264	185731.5	0.3809794345439799	0.4139290072612971	206171.5	0.3801792768898607	0.4092657948284991	214187.0	0.3814341113245783	0.4126792459756342	216806.5	0.381191943469735
congenital anomalies	Esophageal atresia/tracheoesophageal fistula	750.11	695167.0	0.1546923437822748	0.2109050956143913	2100589.0	0.3628414893328819	0.3939309444926408	3235552.5	0.3693976097897349	0.3976918947949061	3895798.5	0.1990400802320222	0.24098066856662692	8293520.0	0.1936656891474373	0.23493870486738302	9567395.5	0.0235333407128509	0.037610032243544006	11098859	0.0385888	0.05924111476106909	1.16264e+07	0.0510268	0.07503512592051038	153179.0	0.1139086034176027	0.1764540928149554	700517.0	0.0808694900742941	0.1278216775680866	1500950.5	0.1898769315641589	0.2501756868581824	1706112.0	0.1977173965580578	0.2553802723465626	3599636.5	0.2068363278782325	0.25886738420625616	5246982.0	0.4971814292052425	0.4981669226228942	5436303.0	0.4959868216532679	0.4969641355875601	5506706.5	0.4968352927937804
congenital anomalies	Congenital anomalies of mouth/tongue	750.13	183623.0	0.0135516931457027	0.028525298420183722	724242.5	0.0124100403733606	0.024215302950748533	1797234.0	0.2103066923737038	0.25306821959832143	2360138.5	0.3678077425031431	0.3958311895510016	4123266.5	0.155046555542512	0.19684832296818935	5079763.0	0.1644523856033432	0.20327329276237674	5.60892e+06	0.200344	0.24055091081501936	5682574	0.201307	0.24170713600093574	172367.5	0.0432829740317443	0.08563975343393022	563423.0	0.018712832880786	0.03859019827990422	1365256.5	0.1920321310893031	0.2519937117255324	1868903.5	0.3641738272290352	0.40030573658048957	3212233.5	0.2312093159171093	0.2837183913268557	3577409.5	0.2349713172129896	0.28690338369846924	4051488.5	0.2868805725386993	0.33328338918394707	4104574.0	0.2878521552495783
congenital anomalies	Congenital anomalies of esophagus	750.14	213808.5	0.3102516850762223	0.3565566517443348	307744.5	0.312187776343999	0.3491619710841821	422649.0	0.1664240898240915	0.21105410889972515	850620.0	0.2698739246930403	0.3066612082824826	2123535.0	0.3781626711551104	0.40598603867014965	2358266.5	0.2049226316454306	0.2448731446955719	2.44582e+06	0.205787	0.24567776126336116	2693453	0.191083	0.2310203753280142	166271.0	0.4769389151181334	0.4832470502294566	238922.0	0.4775581079861029	0.4833006816167801	339651.0	0.2488952333723036	0.30460825191804014	382828.0	0.2467965169074211	0.3041030654530485	794597.5	0.3447637920989566	0.3862738138901353	884481.5	0.1292857258886049	0.1785626623953273	916869.5	0.1293478462289918	0.17789539554775283	928421.5	0.1292962801781405
congenital anomalies	Lower gastrointestinal congenital anomalies	750.2	65923.5	0.3465712331499728	0.38625796166261145	145974.0	0.1604953805253622	0.20973351945938334	173019.0	0.1573371094019565	0.20206237907967003	197578.0	0.1609167251046299	0.20203988818692428	268922.0	0.1615645950318275	0.20190702105304387	299644.0	0.1623875190627635	0.20123678165148093	310525	0.162328	0.20184225258492472	314880	0.162809	0.20234220022800828	65907.0	0.3465401474879174	0.397361842972272	145930.5	0.1604734709492394	0.22157328388249875	172958.0	0.1573116626577406	0.2166368235752784	197495.5	0.1608785233922585	0.22061440647099786	268800.5	0.1615243316797426	0.21529436782246858	299504.5	0.1623441546949087	0.2153936225676545	310382.5	0.1622851623609047	0.21358616896544438	314737.0	0.1627677229977623
congenital anomalies	Congenital anomalies of intestine	750.21	3981845.5	0.4675019894891798	0.48020319296537495	9868809.5	0.3208702463798936	0.357275991797857	15708038.5	0.3227168775559416	0.3541920886163296	19189480.5	0.1026432644462471	0.1433903845354853	35973391.5	0.0175254207448682	0.02947457125273293	42321936.0	0.0044208218918373	0.008270191043616652	4.52247e+07	0.00741234	0.013243557514975931	46200678	0.00653301	0.011875113410214215	1519094.5	0.1276142481389494	0.19159809367744432	4256501.5	0.0556880454621616	0.09455161075819311	7858609.5	0.1411461507167113	0.19915701439767525	9825837.5	0.0301397165443256	0.05625951122018951	17024379.0	0.0015461289043585	0.0036821316324179153	19353542.0	8.262207982198441e-05	0.00023138759750699787	20410879.0	0.0001144034616165	0.0003102621879039997	20665376.5	0.0001128950356725
congenital anomalies	Congenital anomaly of gallbladder, bile ducts, liver, pancreas	750.22	3582257.5	0.0247484978716263	0.04788931773190682	8429202.0	0.0093661810401662	0.018826400042583142	12423502.5	0.0066297585732561	0.013472521438022588	15450186.5	0.0006474168504341	0.0015101443506686293	32454376.0	0.0077352282088124	0.014259246306636395	40701371.0	0.0010331147994954	0.0021616578736431704	43437412	0.00109885	0.002251464109905894	4.41194e+07	0.000914634	0.0018667092950342148	2222217.5	0.1839524993043023	0.2545056891429166	4519222.5	0.0952096846757576	0.14616055427061195	6677279.0	0.3851591299354394	0.41286418703533784	8047416.5	0.3034791673482971	0.34936643205065004	15148423.0	0.3183638153702683	0.3644141622404552	18162832.0	0.4231627311825795	0.44517952260727145	19033088.0	0.408056086875658	0.4336395405982698	19269105.5	0.4062390219301667
congenital anomalies	Congenital hypertrophic pyloric stenosis	750.5	65923.5	0.3465712331499728	0.38625796166261145	422924.5	0.3169647831961153	0.35371432327682434	502677.0	0.3104289920174284	0.3429630348489493	927572.5	0.3881479014545455	0.41248319308178977	1264181.5	0.3929325227774227	0.416661303579744	1409395.0	0.3973170285329757	0.4228849272026156	1.46064e+06	0.39713	0.42514840535922904	1479693	0.397685	0.42444050439772096	65853.5	0.3463356368130796	0.397361842972272	422608.0	0.3166756644274375	0.3684325829476604	502333.5	0.3101697771319231	0.3553649032945065	645840.0	0.1966391125209924	0.25511275061069316	878727.0	0.1978128205013523	0.25038020730964616	979005.5	0.1996538126241029	0.25210955060310014	1014195.5	0.1992110599956247	0.252154850880583	1027763.5	0.1997988430675015
congenital anomalies	Congenital anomalies of genital organs	751.1	27894.5	0.1214153243497724	0.17272252364084856	111416.5	0.0903797106490926	0.13017279188452044	474140.5	0.0854190237607517	0.12366817173945743	670125.5	0.0263066045049975	0.04458969463597087	1446271.0	0.0249145851424584	0.04020484456010429	2156056.5	0.0174466762969193	0.028674190380741312	2.59138e+06	0.0315251	0.049559706484609264	2623736	0.0314636	0.04873128347971309	27861.5	0.1214159824946195	0.1838020808170582	111260.5	0.090386147706267	0.14055192224226967	151341.0	0.024453080397272	0.0471180896983009	168484.5	0.0235698971738583	0.0457423696140887	458697.0	0.0446310782300734	0.0753852665902921	766810.0	0.0671014640176238	0.10420826439603334	795371.5	0.0673342525181348	0.10375596183476234	805420.5	0.0673179569931192
congenital anomalies	Congenital anomalies of female genital organs	751.11	1961634.0	0.1530803252344426	0.2095793310660962	5876218.5	0.2300771472229817	0.27548711049067554	9421767.5	0.358322463886088	0.38866273681963676	12697687.5	0.4732341670601723	0.47888472427880124	25485509.5	0.32913197390983	0.36429564633609396	29069975.5	0.2246384228301983	0.26448953286900184	3.0616e+07	0.177935	0.21713011485468653	3.14577e+07	0.169026	0.20876664227079114	533938.5	0.1460005816141585	0.21305100545890532	847831.5	0.0170089184877265	0.035845549707686934	1064650.5	0.0092413420699782	0.020809026600990314	1457893.5	0.0226276113403829	0.0443519248228663	4595045.5	0.0308068327065136	0.05464978386576322	5420704.5	0.0203793507562319	0.03780463048541385	5939843.0	0.0133520942352922	0.026013562906690126	6086785.0	0.0080620112415245
congenital anomalies	Congenital anomalies of male genital organs	751.12	682906.0	0.1366788010680745	0.19065215341913017	1445378.0	0.0755174598320843	0.11265719417573243	1863198.0	0.076985919933382	0.11277387343431858	2276228.0	0.0850323559515598	0.12231669873088602	5621142.0	0.2494145651913069	0.29131171312084997	8551122.0	0.4045181605327194	0.4283617106454204	9.57766e+06	0.381784	0.4112422550649607	1.00049e+07	0.300708	0.3378125028643306	252533.5	0.4887557751781874	0.4913948452385449	575998.5	0.1824115281322853	0.24268622521908056	825607.0	0.1893728475843797	0.24984915614989203	938508.5	0.1951593995258193	0.2541731171543164	2438759.0	0.2883768975922227	0.3373908988127868	3982197.0	0.3356924259127716	0.37213272214672377	4243080.5	0.2617212279453702	0.3098608717350891	4433243.0	0.208583634519316
congenital anomalies	Congenital anomalies of urinary system	751.2	1437539.0	0.1959342287956336	0.25111257745255255	3642026.5	0.0347545008414827	0.059570642709459366	5617978.5	0.0249943335576358	0.043238060786884656	7280405.5	0.0006858181985804	0.0015887861229074152	16062599.0	0.000329335473733	0.0007369147965172141	22274938.0	0.0012940383524313	0.0026753729429235098	24177952	0.00105187	0.002159424614435973	2.50895e+07	0.00135592	0.002740637368460407	712809.0	0.0350550073238595	0.07220400844803812	2300526.5	0.0074331598275649	0.017947906015803865	3235288.5	0.0029205808029335	0.007396276059377177	4349604.5	9.053799840621228e-05	0.0002822486172536523	7364655.0	5.104365740815499e-06	1.6986382680528402e-05	9539324.5	1.95022829492291e-05	5.9209633818830694e-05	10155483.0	2.36505979784594e-05	7.074311218850943e-05	10771694.5	6.2291779980719e-05
congenital anomalies	Cystic kidney disease	751.21	3821122.0	5.163432199297023e-13	3.094910885310349e-12	7777809.0	2.596666294616336e-15	1.476853955063041e-14	12643017.0	4.463561745419893e-15	2.30465535018619e-14	18076368.0	9.821391649805124e-15	4.756359670405625e-14	38290003.5	2.5711922982190364e-17	1.1838912093132985e-16	55090381.0	5.752169026758841e-15	2.3322023836119505e-14	5.92191e+07	1.89577e-15	7.783815418235999e-15	6.06556e+07	1.89409e-15	7.716371501494444e-15	910866.0	5.8498024886632897e-05	0.0002568946281578077	1950270.5	5.012582007406528e-05	0.0001881676292624091	3240299.5	1.5973238139824156e-05	6.0363981342358725e-05	4870606.5	0.0002478016602339	0.0007199444684903916	11844588.0	0.0035279656655376	0.007985597959156088	16581183.5	0.0263565893112519	0.047161967776417235	17187908.0	0.0263082834345751	0.04710479622000518	17415138.0	0.0266880106454988
congenital anomalies	Other specified congenital anomalies of kidney	751.22	1807535.0	0.0261183080458155	0.05024324228774301	4942132.0	0.0736523656057796	0.11069972668376189	7968417.5	0.1483696855296937	0.19399240536957374	10826041.0	0.0872634844134155	0.12469517995208307	29900598.5	0.3212774716835833	0.3578961942625724	38505019.5	0.1356846063449343	0.1751962327279078	4.12381e+07	0.0921857	0.1253485440248564	42785805	0.115808	0.15426395317055863	693034.5	0.0278011092413283	0.061625792151611195	2062914.0	0.0143949000658784	0.03165560403503244	3022697.5	0.0188740704347999	0.0379618973906099	3697206.5	0.0086923764285913	0.019096003697710646	11727157.5	0.105825741103019	0.15543201424790934	13522257.5	0.0193931246290385	0.03617426014752387	14018427.0	0.0194900550510398	0.036170412384867734	14193399.5	0.0193621500538841
congenital anomalies	Obstructive genitourinary defect	751.3	470517.5	0.3654234521275338	0.40135335580040865	1476342.5	0.1826304219860913	0.2305334834906399	2322217.5	0.1046322492412851	0.1474760950308921	2988068.5	0.0713153597478986	0.10526519718956884	6797170.5	0.0140661184979638	0.02416666461673383	10178067.0	0.0016598148186761	0.0033583049340981776	10972252	0.00288736	0.005526625692499209	11107809	0.00285932	0.005530359386902672	47799.5	0.0389797346045728	0.0789869420135325	432745.0	0.3485721918230536	0.39307194609594026	865171.5	0.4820973594953085	0.4867309577151759	1107551.0	0.4279957275060176	0.44759510586891305	2613942.0	0.2627344291209995	0.31396920483543933	4442706.5	0.4772013753768145	0.48341742535667287	4605342.0	0.4775008184491657	0.4841658348582269	4661625.0	0.4761579642423297
congenital anomalies	Nervous system congenital anomalies	752	126260.5	0.2616176673584177	0.31593386610973545	195706.5	0.0799270288675171	0.11731225204748481	497086.5	0.2988433886039846	0.333439370746673	564990.0	0.3044533044881595	0.3387625937247902	1045103.0	0.390921601247451	0.41575595922727726	1158645.0	0.3871383094050479	0.4144557232428955	1.39454e+06	0.329478	0.36698254868328106	1412666	0.329919	0.367083523009627	77948.0	0.4453574283484251	0.46535102782534654	112639.0	0.4492117110080941	0.46568765294366604	135538.0	0.453121828975119	0.4660271975218787	152320.5	0.4495499065737086	0.4617211880703584	207187.5	0.4504771089158461	0.46529238896241043	230003.0	0.449670049205	0.46484296497572086	238859.0	0.4509080539099667	0.46745513845712144	241739.5	0.4505039018154276
congenital anomalies	Neural tube defects	752.1	590459.5	0.0455258461594618	0.07891978385304055	1070510.0	0.0510202578345752	0.08263960856376994	1429499.5	0.024476089683434	0.04248679718633841	2555536.5	0.1462249486147204	0.1891994564137032	6896613.0	0.4555665842123418	0.46591014930304653	8022630.5	0.388657934747611	0.41494013115472406	8.68899e+06	0.44138	0.46028321361811564	8797501	0.440641	0.4572357130042826	357839.0	0.0100033257646166	0.025859685689197612	736018.5	0.0146260066938901	0.032090393682256635	874158.5	0.0137935680900403	0.02923636714736819	1455676.5	0.0553964247544152	0.09283155138026586	4581327.5	0.2802502185789782	0.3306407880141401	5343885.5	0.2856737015591225	0.3323545595814418	5684828.5	0.2395070513796169	0.28962981124027404	5758750.0	0.2402797264379639
congenital anomalies	Spina bifida	752.11	3941430.0	5.252024751310443e-06	1.9192343236201358e-05	9218418.5	3.353235700873056e-05	0.00010171481625981603	11964196.5	6.803098341502651e-07	2.2572903349510438e-06	14662631.5	6.324038818163983e-07	1.9728673245621993e-06	23884285.5	2.486745668547663e-11	9.135703945444606e-11	30378307.0	2.435011347143639e-11	8.571898053120514e-11	3.36601e+07	2.1246e-12	7.723815737378268e-12	3.4171e+07	6.02017e-13	2.218978281855555e-12	2533645.5	3.430192816705669e-07	1.947261897776206e-06	5021501.0	1.3169333371748188e-07	6.80415557540323e-07	6399458.5	3.9248572174488965e-09	2.091112451919494e-08	7200994.5	1.1512073512117096e-09	6.0778796714510684e-09	10876043.5	8.463782296255783e-12	4.5245219190090756e-11	12635441.5	2.398678836607145e-12	1.2309971085329057e-11	13639614.0	1.7031912376358937e-12	8.74820953876618e-12	13821679.5	6.399401853357684e-13
congenital anomalies	Other specified congenital anomalies of nervous system	752.2	5103360.0	0.0064330559248516	0.014740545394240535	11035509.5	0.0203625031766354	0.03781607732803719	17086267.0	0.0406646995826079	0.06648251369563694	24058275.0	0.1395097856543659	0.1821328010404238	51322407.0	0.2899469113958571	0.3297310649902393	68287355.5	0.379175461803276	0.40737685858334577	74044296	0.328949	0.3667830081661225	7.50273e+07	0.299184	0.33718574656539285	2684204.0	0.37592663982526	0.4176464220493044	5176754.5	0.2147072439376793	0.27365207085425713	7999000.0	0.1083243483251437	0.16124616735422156	11065965.0	0.1078456110922818	0.15901560073967086	22286467.0	0.0442642712080753	0.0748915699732588	26763683.0	0.0188492859365416	0.03522482085368505	27947318.0	0.0179501535521078	0.0338061225231365	28298319.5	0.017828895248801
congenital anomalies	Congenital anomalies of the eye	753	640811.0	0.3819258709864916	0.4152405228186798	1130717.0	0.1768202760023413	0.22604993138996637	1847357.5	0.1416757813589525	0.18668735772820308	2316305.0	0.0501533558591671	0.07835017343897543	5116202.5	0.326555987422227	0.3618310192186387	5742974.5	0.2386540075166822	0.27847421705753955	6224580	0.248206	0.2887464803162216	6.3017e+06	0.247472	0.2888557570975438	163167.0	0.4636703277128062	0.47804770221552895	300240.5	0.0918218946909728	0.1418663035338021	620883.0	0.0365181563567669	0.06705311195451552	825085.5	0.0106175878626416	0.022915321496954088	2124407.0	0.1062881557533116	0.1557136975686271	2352118.5	0.1028879598920139	0.1490253974940202	2438379.0	0.1030219064509562	0.14807140392572432	2468989.0	0.1028987620302959
congenital anomalies	Congenital cataract and lens anomalies	753.1	82215.5	0.4747698886214422	0.484630114761036	172948.0	0.2350381362459858	0.2800871123597997	207692.5	0.2372499800354907	0.278146977160374	285619.0	0.1005648605186244	0.1410682250309532	463200.0	0.0459915554615108	0.06965972435398425	509624.5	0.0442408002197871	0.0666169274985812	528123	0.0442112	0.06679530504722701	809602	0.0683735	0.09621921706673248	82153.0	0.4747592370931904	0.4832470502294566	172814.0	0.2350427576385404	0.29334557154628227	207502.0	0.2372245400190635	0.29578716095483065	285356.0	0.1005509368868061	0.14983462825924673	462746.5	0.0459808799035226	0.07714655142410724	509113.5	0.0442315614787717	0.07450305134375063	527582.0	0.0441995782552291	0.07384090377426684	808789.5	0.0683583356313774
congenital anomalies	Congenital anomalies of posterior segment of eye	753.2	164147.0	0.1404705660310542	0.1942089541610778	714401.0	0.4519774152110483	0.46295734524347915	1083818.0	0.1766586381879809	0.22180960526828372	1705644.0	0.35622436689124	0.3854044480089267	2829558.5	0.4182742753760547	0.43507243904577586	3559881.0	0.3645644940101041	0.39653048304648075	3691112	0.365433	0.39813601298390094	3737268	0.365024	0.3976897989014196	65857.5	0.3465978834842492	0.397361842972272	196025.5	0.3123450687827903	0.365162543917593	358834.0	0.2911482493048571	0.3391511864662314	637988.0	0.4499665753394429	0.4617211880703584	1009250.0	0.345694880629345	0.38688569602727374	1580290.5	0.3283040475662085	0.36675733932534454	1637674.5	0.3280368007127896	0.36660816079660113	1658674.0	0.3282471544529671
congenital anomalies	Congenital musculoskeletal deformities of spine	754	3926774.5	0.1651908027431625	0.22244186177606676	6730651.0	0.1283201598850795	0.17547606563519758	11390755.0	0.4797458379156694	0.4855027879706575	14102759.0	0.2988112068346549	0.3339461509349934	27250501.0	0.0189840952239422	0.031569057226330965	37882135.0	0.0032700941028852	0.006310070472604481	42062490	0.000557825	0.0011775058457707854	4.25903e+07	0.000552545	0.0011687167749014225	1901177.0	0.4113256087422924	0.4400895374028762	2906708.5	0.342423098569102	0.3896112960426216	4313058.5	0.4460589611805267	0.46131289524390107	4993005.0	0.4118753520735524	0.43537308475374437	9356013.0	0.2031270839388343	0.25549224393266484	12361013.0	0.3738335757662223	0.4051847286885325	12831376.0	0.2942641037846681	0.33739187547802424	12990497.0	0.2931332928221758
congenital anomalies	Congenital anomalies of limbs	755	113763.0	0.2066572553482419	0.261110645253627	225259.5	0.0070718052980512	0.014686467019396887	271090.0	0.0072495417894754	0.01464378501187448	303758.5	0.0070002614805364	0.013770340281828877	767191.5	0.0331879831613842	0.051859352270277666	853032.0	0.0092568953397961	0.016156926204468344	885157	0.00932028	0.016182971196200446	896504	0.00932842	0.016251014893002718	--	--	--	57595.5	0.178955711535537	0.2403565650464638	69160.5	0.1798221816957053	0.23928636842806833	77279.0	0.1773563739754016	0.23563516193674455	103945.0	0.1752697974727752	0.22821015483830617	117422.5	0.0301913969614443	0.053084351874817776	121915.5	0.0302599299653688	0.05315086144176191	123684.5	0.0303323710699959
congenital anomalies	Congenital deformities of feet	755.1	21726.0	0.0979395529770351	0.14720883880187388	61926.0	0.0333322631888277	0.05752688871037344	142383.0	0.0210666679667533	0.03730917027893297	401474.5	0.005642995939259	0.0113867596631477	2861197.0	0.0023436582675908	0.0047515263507321255	4504049.0	0.0075691907448237	0.013528467849239003	4670736	0.00763493	0.01359238169315459	4.72977e+06	0.0076301	0.013632618807608052	21643.0	0.0979441298266732	0.15731950734773836	61658.0	0.0333306583398956	0.06330190249928798	141711.0	0.0210551131951505	0.04155614446411292	267814.5	0.0196284264020272	0.039097595794707445	1764398.0	0.0068400852103608	0.014751685915048713	2375327.5	0.0072225404516524	0.015117988398800516	2462873.0	0.0072559445660617	0.014847677311237106	2494296.0	0.0072624107713246
congenital anomalies	Congenital anomaly of fingers/toes	755.3	702143.5	0.029464305770947	0.0551684049006495	1491320.0	0.0210450238378931	0.03901123863283531	3227845.5	0.1510142448492308	0.19612990697140928	4059715.0	0.1259736690253317	0.16924071518991068	9475913.0	0.4061809222246577	0.42677833207377824	14136675.5	0.3664612556949778	0.39802880074594316	1.5058e+07	0.25726	0.29795528817967765	1.52742e+07	0.198871	0.2398828237243844	331680.0	0.005868138460013	0.01625963364961944	897694.5	0.0097415050820354	0.022846504050283826	1976799.0	0.070954791007077	0.11510968590998362	2331754.0	0.0552707930551302	0.09277934834211608	5298882.0	0.2055523876146238	0.25758123385623055	7694959.0	0.4762795014818192	0.4829674784334195	8136962.5	0.3179328215267305	0.3584981576806908	8237690.5	0.3169537509915986
congenital anomalies	Congenital anomalies of upper limb, including shoulder girdle	755.4	812031.0	0.1068197820164946	0.15719138581169792	1408771.5	0.0582401171187956	0.09180843659199124	2402228.0	0.0807655335064574	0.11777337162613108	3572795.0	0.1943920452299096	0.2370464148666884	7555430.5	0.2410503650777902	0.28217873245264485	11160454.0	0.4593703348118957	0.4725211143869648	1.21589e+07	0.488418	0.4912327211355235	12679211	0.336481	0.3735903887416917	257241.5	0.0625249663519195	0.11108920548404025	400404.0	0.0268669516542084	0.05258480761648547	478630.0	0.0268152166639832	0.050964593074821894	535737.5	0.0254472700808105	0.048617158014311206	1557282.0	0.2579182564095337	0.3096867953304437	2797999.5	0.0985327529371837	0.14292197018578592	2900048.5	0.0985053512723667	0.14230105432385928	2936036.0	0.0982669256780876
congenital anomalies	Other congenital anomalies of lower limb, including pelvic girdle	755.6	2890682.0	2.622813151995525e-06	9.916251263121545e-06	5211550.0	1.6292326856139874e-08	6.497457841831081e-08	6814593.0	2.1887025140898315e-09	8.585143194801974e-09	8270820.0	2.072236616963259e-11	8.672693989512898e-11	14750789.0	3.2346117420730027e-18	1.5301633629167262e-17	18130745.5	4.2877938309051845e-20	2.087794940094954e-19	1.95942e+07	4.26499e-20	2.0114604589043075e-19	20207442	3.41717e-20	1.5972196488742047e-19	180840.5	0.0519931931115528	0.09566336519141445	699615.5	6.247659201303375e-05	0.00022916032413941	1046500.5	1.7439767319177974e-05	6.514855607738899e-05	1515796.0	1.0556711394939531e-06	4.355752348668328e-06	3082102.0	8.27298906937956e-10	3.779251824875662e-09	3709772.5	1.0272440352220192e-11	5.115978914332322e-11	3903204.0	4.2345052050942136e-12	2.111025389010204e-11	4315253.0	4.238218988170758e-12
congenital anomalies	Congenital hip dysplasia and deformity	755.61	6843.5	0.055241292546009	0.09172667326474133	285792.5	0.0739401188924787	0.11096560571419968	424395.5	0.0139380191174735	0.026223994001987667	612034.0	0.0150773420185251	0.027091266489116677	1284632.5	6.008806607145067e-05	0.00014443442331791854	1905312.0	0.0004681810436663	0.0010079434865709299	2.4111e+06	0.00181901	0.003620723000775315	2765608	0.00323594	0.006205186407134613	--	--	--	100598.5	0.380224422211492	0.41670203982944526	189972.0	0.1957418150381039	0.25416896418728996	348979.5	0.1877197260132976	0.24617263037759068	911042.5	0.0021587367065466	0.005033713202040436	1006976.0	0.0020725815423128	0.004773075032524566	1045148.0	0.0020944719463048	0.0048083024139774135	1058716.0	0.0020993036204537
congenital anomalies	Other congenital musculoskeletal anomalies	756	1514744.5	0.1917661863310144	0.24641328256651912	3066069.0	0.1644069810062005	0.21428566144167538	5098898.5	0.1834985024404675	0.2261881662238162	7326385.5	0.4208348233224221	0.44122578898856013	15361437.5	0.1233900901032666	0.1636775074865355	19008233.5	0.0447448541221956	0.0671817550364955	2.02006e+07	0.0452531	0.06807463575992524	2.08791e+07	0.0275117	0.04318548390328031	355106.0	0.0026073055433402	0.0079205713630493	622160.5	0.0009893426217463	0.0029618637367545522	1139822.5	0.0019995253582886	0.00524069146325661	1786193.0	0.004566265277992	0.010701843682549393	3445840.5	0.0161089018877306	0.03131420966570472	4674628.5	0.0147135224250844	0.02877247808851138	4845871.5	0.0147466363470465	0.028512032632977764	4907049.0	0.014735235335952
congenital anomalies	Congenital anomalies of abdominal wall; diaphram	756.1	3062070.0	0.276643099098717	0.3276387547157094	6511870.0	0.3324754698667879	0.36774358600735324	9496512.5	0.3997466165326395	0.42272056001152686	13160642.0	0.4579919129748523	0.47009734124247377	20987837.5	0.0908461502057119	0.12650082206064184	25719648.5	0.1170756513220341	0.1556030978030097	2.73927e+07	0.0871849	0.11932359794603631	28102481	0.054745	0.07938782188791543	1417497.5	0.3601357451831418	0.4062032305219024	3119542.5	0.285466280541135	0.3416499262413247	4350890.0	0.2394868170315671	0.2964645145176911	5890855.0	0.263911777862192	0.31438898491494865	10162577.5	0.4626894842160213	0.4735264069624251	11649039.5	0.4095529378539586	0.4340230819395725	12339729.0	0.4155616365638946	0.4397775071649125	12492474.5	0.413796715629142
congenital anomalies	Pectus excavatum	756.21	1556694.0	0.0427201250821735	0.07525785475945622	3474809.5	0.000130120162757	0.0003648467308679364	5634600.0	2.3668490647673987e-05	6.84357501012745e-05	7328642.0	3.96872137053338e-06	1.1665287959053316e-05	14323515.5	1.5603067357641837e-06	4.380698586047952e-06	19500486.5	2.618455153375384e-07	7.434414904133924e-07	2.04888e+07	1.48042e-07	4.234969704831206e-07	2.25957e+07	3.44422e-07	9.641970912339966e-07	353245.0	0.0306416336814403	0.06536903705907579	917106.0	3.1701701022915566e-05	0.00012235074169888297	1689399.5	5.13983563504206e-06	2.0371299773032557e-05	1927295.0	1.8079164880781635e-06	7.216967444279499e-06	4205332.5	2.8799822749645084e-07	1.0840382720372026e-06	6220833.0	1.0043094640855481e-07	3.7886450305615254e-07	6446321.0	9.968317774762357e-08	3.6999194076398967e-07	7259116.0	1.811929891104844e-07
congenital anomalies	Congenital anomalies of muscle, tendon, fascia, and connective tissue	756.3	1074.0	0.0433236540581311	0.07604848560561228	356095.5	0.0141939157999121	0.027428783234965372	426839.0	0.0143633943464313	0.026769346369407972	848848.0	0.0388184529069768	0.06276369889729005	2957747.5	0.0098400235647729	0.01762129816337635	3300717.5	0.0041232816790884	0.007769366201826713	3742462	0.00642952	0.011646544956012264	3789979	0.00643158	0.011731477027896937	--	--	--	37936.0	0.1157285890516816	0.16992200309728495	45045.0	0.1149841554778746	0.169605978201101	109704.5	0.0505890455127768	0.08600428040580009	144208.5	0.0478978712695607	0.07952938055201667	156753.0	0.0461781099979381	0.07695002970398962	162008.0	0.0459670050995323	0.07580112673016531	164460.5	0.0461477995858996
congenital anomalies	Congenital osteodystrophies	756.5	1599963.0	0.1974388119074495	0.2527113959700819	5677281.5	0.3384150327263094	0.3730764843161187	9141247.0	0.3631257859851146	0.3917732360521705	12049973.5	0.2588559095501176	0.29948064972395644	24905339.0	0.0089374524665216	0.016330160062286537	31356711.0	0.0111018215843006	0.01918424227336858	33498178	0.00541976	0.00997273261844015	34190798	0.00560143	0.010361655297956749	463027.0	0.264224549903596	0.3301659458684072	1158561.5	0.2330827713278266	0.2916569573516164	1759808.5	0.2378432145523971	0.29578716095483065	2946657.5	0.4805761774775047	0.4850213836412226	4582115.5	0.323001801219967	0.3680462700975815	5349760.5	0.2302176254057144	0.2817796843646214	5549038.5	0.2306484179042556	0.2819344242892164	5624356.0	0.2316961858776172
congenital anomalies	Congenital anomalies of the integument	757	20976.5	0.0953310043679245	0.14439195268670238	29916.5	0.0948271734298422	0.13540941598184322	229542.5	0.2972768638052799	0.33205760063018025	260929.5	0.3010061706019291	0.3358456370255897	624700.5	0.4109811877288178	0.4296433001887541	968533.0	0.4553287770059698	0.469755035287347	1.00352e+06	0.454868	0.4682856892096123	1016451	0.455135	0.46764150849292097	20799.5	0.0952721010701055	0.15403731802331772	29662.0	0.0947626851660769	0.14582011810077578	227705.0	0.2970018227328913	0.3447342585292488	258800.0	0.3006809549284698	0.34776763098281205	352249.5	0.301933765927362	0.3491869214695038	550222.5	0.2162024197058298	0.2675405707742888	569854.5	0.2157245914696963	0.2675511091764404	577503.5	0.2162265623205388
congenital anomalies	Chromosomal anomalies	758.1	11805845.5	6.515363437477773e-05	0.00022238202288335594	25452169.0	3.1339861914934373e-06	1.0422326171710734e-05	36799277.5	1.8105511533339854e-08	6.736315320492622e-08	49258000.0	2.5379100797964875e-08	8.993221432588946e-08	95647011.0	9.56964515169962e-08	2.8988749640821073e-07	121865476.5	8.03374851872464e-08	2.3714351151589446e-07	1.31022e+08	9.32843e-08	2.7055016872777634e-07	1.33321e+08	5.56751e-08	1.6374122384589003e-07	6666124.5	0.0628873752748092	0.11152027882066169	13274881.0	0.0435545928600175	0.07852901264254573	19146526.0	0.0375678467763944	0.0684647674896909	25534084.0	0.0759676942732801	0.11993613468868353	46147846.5	0.1904755643753603	0.24262096602945138	55524249.0	0.3075896623734592	0.35081138106784493	58505541.5	0.3375083397186713	0.3739062979236261	59555170.5	0.3045975928776917
congenital anomalies	Other and unspecified congenital anomalies	759	16395180.5	0.0051959687610099	0.012248530676433519	33520157.5	0.0406236994033184	0.06857390067912608	50752512.0	0.1304488325405914	0.17531768729226901	67642601.5	0.2702301380423269	0.3067232705234893	130944257.0	0.4012283107991786	0.42329178206512125	167800302.5	0.2038697254216065	0.2438946657741837	1.79961e+08	0.161733	0.20134852252772517	1.84303e+08	0.176872	0.21659115491497039	5297663.5	0.0549209162527163	0.10006139536453797	11211606.5	0.1177461383306108	0.1717884585473581	16904076.5	0.2880937227526883	0.3363968618968517	21466132.0	0.4980306871588152	0.4981507204129869	37757820.5	0.4938955963199617	0.49565960667647013	44786587.0	0.1684551701924224	0.22117945073316758	46859317.0	0.1326248102694569	0.18104621750877545	48305576.0	0.1718126156604685
congenital anomalies	Anomalies of endocrine glands, congenital	759.1	183998.5	0.0136706378359122	0.02865295734051546	1033132.0	0.1945947117698403	0.24167407752060815	1596784.5	0.290052125416853	0.3254243358335424	2007397.0	0.3354408486370825	0.3664267916905617	3848156.0	0.3559414312196321	0.38816349762477775	4889157.5	0.4291379868362007	0.4489576127342582	5.56831e+06	0.42238	0.44619774083168673	5641619	0.423875	0.44491176047611136	90889.0	0.0263374251407878	0.05880130169322176	656279.0	0.1410405592089555	0.1999114710911597	952979.0	0.1800535600189158	0.23928636842806833	1277313.5	0.2290279948605089	0.2861393014669462	2524456.5	0.3493726617435082	0.389267766133288	2918520.5	0.2620739317389653	0.31171381763305167	3526273.5	0.2669533785080573	0.31459048197299455	3573001.0	0.2680823167531933
dermatologic	Cellulitis and abscess of face/neck	681.2	617349.5	0.3194945641969826	0.36392022781649347	1335256.5	0.2901737081398481	0.3289511685707678	1702749.0	0.2530902219152224	0.2910537552025058	1913707.5	0.2428691894568431	0.28488808036633156	3427263.0	0.1283660834787099	0.16919499043758712	4367209.0	0.1615840728787311	0.20068010004724413	4.53014e+06	0.1629	0.20184225258492472	5025736	0.240145	0.28155850800461446	494862.0	0.2616432801670885	0.32962096594798296	1142731.0	0.2476801654992441	0.30554639158507524	1467280.0	0.2139020005033677	0.2722642956798741	1648185.5	0.2048985004766697	0.2623341948736501	2678997.5	0.1214741743323307	0.1719458383154822	3514893.5	0.1593799274470844	0.21342133330993696	3645691.0	0.1603351040749529	0.21259556824540696	4113930.0	0.2450912734258711
dermatologic	Other local infections of skin and subcutaneous tissue	686	12041650.0	8.214927063949454e-08	3.605032724938532e-07	26543842.5	3.4647279824237033e-13	1.7785603643108341e-12	37786274.0	1.2778287103333822e-16	7.184236971429906e-16	47390378.5	6.341952484291319e-22	3.816429394393059e-21	87115549.0	6.731892527648314e-24	3.6135961961884216e-23	104507069.0	1.8051024966613045e-24	9.596514293474894e-24	1.10905e+08	8.50069e-26	4.564217728417816e-25	1.13821e+08	3.31054e-26	1.7726017513439806e-25	8529195.5	0.0002809282847625	0.0010763137165182204	18964567.5	3.833186838074035e-08	2.0930071314711064e-07	27023291.5	7.880275453944351e-10	4.415671590572267e-09	33599274.5	1.4787032507091016e-11	8.747509591544203e-11	61684072.0	3.9259963625021674e-13	2.254643625322673e-12	74496634.5	2.747120758573934e-13	1.4773080249565146e-12	79275415.5	2.899816022066413e-14	1.6203917002426059e-13	81688468.5	1.8045191669351773e-14
dermatologic	Pyogenic granuloma	686.4	6843.5	0.055241292546009	0.09172667326474133	9664.5	0.054981708215335	0.08777781487009634	29440.0	0.013639460744585	0.025848566055281	32168.0	0.0133545758545298	0.024166554526791506	516771.5	0.0179322835474108	0.029964267346963912	571350.0	0.0175057455077634	0.028725963494629164	846404	0.00183115	0.0036379826149592117	948601	0.000914616	0.0018667092950342148	6817.0	0.0552590371650839	0.10028491929959688	9628.5	0.0550014049867531	0.09428293146941903	29321.5	0.0136481079051603	0.029054378182382833	32040.5	0.013363216546923	0.027802285273471228	514429.5	0.0179791145628057	0.03448284377026684	568745.5	0.0175484709698356	0.033316198559118555	842624.0	0.0018382664767891	0.004297740245734598	944380.0	0.000918519857196
dermatologic	Pyoderma	686.5	558471.5	0.3827554500535185	0.4152405228186798	1119774.5	0.1649618211280202	0.21472923660487417	1914030.5	0.1011233594759747	0.14332890726846845	3244547.0	0.108327038361306	0.1500934577839895	6300444.5	0.0102926857587069	0.018321688051581395	7208065.0	0.0048360743315103	0.008950602936827371	7.71398e+06	0.00506234	0.00933145310589443	7816308	0.00513299	0.009596856926328945	400175.0	0.4076214935564385	0.4372069245403736	573110.5	0.4035475289770827	0.4305108205157403	740441.0	0.2530083716606078	0.30758499048515286	909029.0	0.1620965249596153	0.22123440108925407	1341836.5	0.0399197365418673	0.06858006021295161	1639161.5	0.0295975903913023	0.05249677874667838	1699848.0	0.0297185249049372	0.05250546134338528	1722844.0	0.0299223414331534
dermatologic	Symptoms affecting skin	687	1737605.5	3.478210059906654e-07	1.4246168703701001e-06	4064226.0	2.706335247531085e-09	1.1240836443064798e-08	5535423.5	1.178248764307908e-11	5.1618517293489306e-11	6606789.0	9.987434560433505e-13	4.378112477569343e-12	11735112.0	5.6239912333498275e-19	2.7745023417859144e-18	15769016.0	3.031896983592212e-20	1.4832096980765657e-19	17350716	4.00375e-22	1.9866941044707374e-21	18453966	7.01821e-23	3.5327221792762904e-22	1588001.0	9.749050935479815e-07	5.307816620427899e-06	3468000.0	2.8606244244457503e-09	1.6660970132681004e-08	4736613.0	1.5617879564689935e-11	9.887943230891354e-11	5693397.0	1.2031533286325825e-12	7.525455851701883e-12	10254107.0	4.2913900614855496e-18	2.954004802597929e-17	14091095.0	2.387316913604348e-19	1.587879868193418e-18	15601261.5	3.0633433897680696e-21	2.148565674064915e-20	16616005.0	1.1891501853995113e-21
dermatologic	Rash and other nonspecific skin eruption	687.1	27252823.0	4.290036546490364e-14	2.7744117928947547e-13	55611518.5	2.6922680180127727e-22	1.8585933007108864e-21	77610574.5	7.632951218212949e-26	5.254793627776534e-25	99459507.5	8.16697833742546e-30	5.849166879691333e-29	174785676.0	1.603702448052822e-33	1.058239322409378e-32	219995069.5	5.452269407140845e-33	3.283968047538012e-32	2.39181e+08	5.56051e-33	3.32677227348028e-32	2.44676e+08	4.55146e-34	2.7387224469565423e-33	14932630.5	8.38127836016273e-05	0.00035793441070236244	29833497.0	5.183352716996395e-07	2.4659415648680868e-06	41495642.5	1.0802085578295737e-07	5.112637591669099e-07	52732918.5	1.948292297093774e-09	1.0016874532702022e-08	94217865.5	2.933261793402118e-10	1.4037752868424421e-09	119472643.5	9.4118173173821e-11	4.467299205574321e-10	130001559.0	7.496421562386983e-11	3.46539124043071e-10	133041598.5	1.7736583896903573e-11
dermatologic	Localized superficial swelling, mass, or lump	687.2	1986738.0	0.4002743398831294	0.42814981077814607	3866317.0	0.0992638121740002	0.14034332766408794	5542347.5	0.1945371261356075	0.2375467091827817	7409980.5	0.2830326790941001	0.3187643794448503	15284758.5	0.2018742152388002	0.242905559799532	21125910.0	0.458168392357518	0.47175045932463816	22089242	0.301243	0.3398721792178852	22617841	0.23958	0.28126280572182927	1486898.0	0.4592912002946336	0.47563971910378633	2688025.0	0.3150470224909679	0.3669820468046305	3397172.5	0.248997719773003	0.30460825191804014	4342842.5	0.2895662912394865	0.3369108444688462	8514245.5	0.3724885062965949	0.4086800751398231	11925271.0	0.269475669835812	0.31901627892740747	12539261.0	0.131769341192425	0.18036261102650913	12934741.0	0.0912614027601279
dermatologic	Changes in skin texture	687.3	694493.0	0.0010579998705836	0.002905066683753425	1676647.5	1.3355329801587955e-06	4.609891424617084e-06	2301956.0	8.80679961076363e-08	3.127186388102735e-07	2974504.5	8.409071449059694e-09	3.032633214075783e-08	5428645.5	2.9272953166677814e-12	1.1190693535305615e-11	6984499.5	9.898677120442269e-14	3.8776020900379116e-13	7523311	5.415e-14	2.1154883589172979e-13	7.99507e+06	5.1471e-14	2.0183559362557476e-13	404346.0	0.0072388190999108	0.019534320527585438	869571.0	1.693543239507106e-05	6.753091506914227e-05	1339165.0	1.1103822915313434e-06	4.686678503216709e-06	1853153.5	2.704940533105769e-07	1.164509643851191e-06	3519207.5	2.8959776493133484e-08	1.1735715877257722e-07	4509891.5	3.635366490357815e-09	1.4940469600616873e-08	4676616.0	3.6818168397940932e-09	1.5037782032412016e-08	4799069.5	1.6342744702390619e-09
dermatologic	Disturbance of skin sensation	687.4	16193288.5	1.3638895104617034e-20	1.1760556041963636e-19	38447295.0	7.210146414564999e-36	7.007142292213169e-35	58920280.5	1.1966223064936324e-40	1.153315975401482e-39	77654701.5	9.518337912558232e-46	9.307836208722809e-45	167802662.5	1.5436033958599271e-62	1.5833397209018658e-61	220503025.5	1.503578646904312e-70	1.5825544950245386e-69	240931750	3.8736e-73	4.0966288326260915e-72	248955252	2.63187e-76	2.7834032926715367e-75	8850510.0	7.644627520617608e-14	6.977596295779405e-13	21328536.5	1.0079813124616832e-21	9.884388176282424e-21	33052797.5	6.909784747722556e-24	6.477923200989896e-23	43041450.5	4.8216993042933255e-27	4.6880284324911345e-26	91771768.0	3.16798832032066e-33	3.152305209824022e-32	119687253.0	7.436848766783954e-36	7.299664177882114e-35	132098295.0	8.521089960615417e-38	8.413542223248425e-37	136405236.0	4.098347842404537e-40
dermatologic	Disorder of skin and subcutaneous tissue NOS	689	9138379.5	4.966176018425985e-06	1.8215488903405757e-05	17750709.0	9.988504038894484e-10	4.218773224866404e-09	25759423.0	1.6037232293314418e-10	6.678880280178679e-10	33180192.5	8.482385059513962e-10	3.2925899257731683e-09	61032392.0	4.748610160900906e-10	1.6236172035291545e-09	78768365.5	1.3934177113632483e-09	4.5231814805000154e-09	85395439	3.40265e-09	1.086150148725641e-08	87057595	4.12868e-09	1.3059605730928401e-08	6232890.0	0.000150750640424	0.0006049519234258758	11877577.0	2.7453475612360255e-07	1.3460607175243981e-06	17104455.0	4.4893225085087966e-08	2.2332089009163657e-07	22146367.5	1.3009898917809346e-07	5.807145789676717e-07	40168597.0	4.070127067709512e-08	1.6296723916526134e-07	51611604.5	3.625972370042398e-07	1.2773024620602313e-06	55350168.5	4.4525360882982e-07	1.5668613155014775e-06	56587898.5	5.311300067495177e-07
dermatologic	Seborrheic dermatitis	690.1	1693844.0	0.0709808732067238	0.11363875954757247	2814037.5	0.0129246026253137	0.02512141209308555	4179154.5	0.0152490168626378	0.028263745540273798	5306772.0	0.0018585122454272	0.004117880073201645	12007789.0	0.0001398898317222	0.00032277475649064103	16651977.0	3.6581008375815166e-05	8.722519617299635e-05	1.78019e+07	1.20087e-05	2.9583899985341417e-05	18388687	1.78621e-05	4.2697774278138134e-05	1223181.0	0.4491779138912769	0.4672454053997529	2069359.0	0.39544448409811	0.42603379957206694	2711204.0	0.2260491042559967	0.28475177861705014	3512041.0	0.2180347639411676	0.27556002341084507	8575288.0	0.1571822071004435	0.21147003766525538	11913054.0	0.1191448078712024	0.1682337999410414	12582254.0	0.1183893360581858	0.1666677692976817	13087019.0	0.1377714968780751
dermatologic	Congenital anomalies of skin	691	2547353.0	0.255702416952879	0.30993276925361285	5038081.0	0.3092507853803559	0.346264022556752	6967685.5	0.3595952389462874	0.38920896450656994	9048265.5	0.4649460000257068	0.4743656957535062	14031224.0	0.3598749974041132	0.39163510242100324	16425748.0	0.4704122819248932	0.48008775491257466	1.77778e+07	0.382222	0.4112913385992097	1.80087e+07	0.383891	0.41308775458733343	196355.5	0.2467155585432789	0.31464682877231875	334901.5	0.1391287994780548	0.19749302259735693	397561.5	0.135183204735428	0.19354423585468775	546651.5	0.096169320658605	0.1450664714082183	744204.0	0.0969895703542624	0.14462094689322522	1615931.5	0.3707697651473625	0.4030626156601973	2007106.5	0.4478097528380698	0.464750200227399	2031690.5	0.4470566897753285
dermatologic	Ichthyosis congenita	691.1	137766.5	0.3181369216353994	0.36392022781649347	281330.5	0.2402211307154171	0.28490681498356935	338643.0	0.2449005953862266	0.2847425992524984	380197.5	0.2399646487160792	0.2824583885928849	1287290.0	0.4211494273636652	0.4376236777821035	1543520.0	0.2927765359353669	0.329452646268523	1.77614e+06	0.239927	0.2806747014683353	1.79823e+06	0.239624	0.28126280572182927	137671.5	0.3180553505730552	0.3806035107757254	281110.5	0.2401548810583857	0.29856253647750164	338382.0	0.2448560210477283	0.30143260166860497	379900.0	0.2399316241728334	0.2971158322039375	823218.0	0.3840510367518384	0.41573603689233596	913550.5	0.381935343809908	0.40947681080786535	948253.0	0.383675593640904	0.4129080198230681	959979.0	0.383293717326796
dermatologic	Vitiligo	694.1	1019164.0	0.4889809713898834	0.4924880070453436	2054796.5	0.1871861502526314	0.23450980776330926	3612463.5	0.3230427843803085	0.3541920886163296	4255261.5	0.2240582613104891	0.2671362857593991	6034146.5	0.1560916613236721	0.19750541790209655	6721374.5	0.1601427029174102	0.1993652287215549	6.96116e+06	0.158521	0.1985305098933719	7052942	0.159553	0.199108922279741	65711.5	0.3463889420336293	0.397361842972272	119694.5	0.1053024892137989	0.15713616791065338	141937.0	0.1034931052252892	0.1552396578379338	288604.5	0.1048172190276829	0.15595531679573438	392274.0	0.1050129155655081	0.15474777147116675	436490.5	0.105337222471195	0.1519200170019661	452014.0	0.1050672626305494	0.15049775506375884	458432.5	0.1055475252898584
dermatologic	Other dyschromia	694.2	1700881.0	0.0750310581183555	0.118578022717594	4169903.0	0.016455239810749	0.031434532539236275	6901823.0	0.0516576357129871	0.08042696514083533	9831102.0	0.0344138590333131	0.056632515593656126	22539461.0	0.0122659451959287	0.021250032145455202	29613114.5	0.0012036575123052	0.002498428541478249	32418232	0.000526777	0.0011232903855807276	34153465	0.00156572	0.0031246259426165927	978230.5	0.1538499379112397	0.2231063741360813	2542663.0	0.1037855830463626	0.15535505499619082	3976759.0	0.10818757506999	0.16124616735422156	5670034.5	0.0610686681870277	0.1011288906571016	13691900.5	0.0191101755595224	0.03651278790365034	18755509.0	0.0106344551576544	0.02128996864235374	20949985.0	0.0053153162945807	0.011215096829022091	21227724.5	0.0054340517889207
dermatologic	Toxic erythema	695.1	678531.0	0.4883432194500703	0.49235013817376316	1208050.5	0.2751229973455511	0.315461764424853	1784620.5	0.1989796612403669	0.24115858344341481	2029112.5	0.1088090828825563	0.15055624121300656	3117152.5	0.0447857909109928	0.06823246968204211	3473823.0	0.0461136581296243	0.06903797668256975	3600072	0.0460372	0.06905575520786152	3.68077e+06	0.0235966	0.03754653236002152	462498.5	0.3430508489489292	0.397361842972272	932253.0	0.4080183258863159	0.43374514510702394	1451115.0	0.4822380565670358	0.4867309577151759	1676021.5	0.3252812592819145	0.36927884001715605	2508923.0	0.188714205067661	0.24160226253885264	2796544.5	0.1925866456959405	0.24552975888851947	2898403.5	0.1924968691296202	0.24410139140252346	2969254.0	0.1073843852322884
dermatologic	Pemphigus and pemphigoid	695.22	1843530.5	0.000290466712659	0.0008737358259346233	3935832.0	0.0001925087884644	0.00052794875959705	5874588.0	0.0001127160042705	0.0003025692210127024	7550919.0	0.0006213914260287	0.00145948055489897	12928108.0	5.519729600884017e-05	0.00013392130834931712	15723325.5	3.105382731200869e-05	7.421579830071802e-05	16642644	2.22615e-05	5.273243927899591e-05	1.70738e+07	2.16452e-05	5.1041622923538775e-05	677479.0	0.0025202935376338	0.007718398959003648	1350563.0	0.0022091279264722	0.006014738673542135	1928008.0	0.0015281916006269	0.004115985664672086	2748460.0	0.0104605389550725	0.022626099678152562	4507569.0	0.0045961840449194	0.010237926889152251	4985635.5	0.0041646301883511	0.009173074336433527	5171596.5	0.0042265234609281	0.009049209178450413	5238923.0	0.0042534916718038
dermatologic	Rosacea	695.3	466790.0	0.0603764256120193	0.09958058116881717	1082120.5	0.1281827017518056	0.17547606563519758	1671317.5	0.0535909874199041	0.082800121021287	2046554.0	0.0104629140034311	0.01959628644841528	4277655.5	0.0002478863712394	0.0005644181991298928	5226321.0	6.198578029168935e-06	1.5791976299251907e-05	5911157	9.32301e-06	2.3352143702070455e-05	6.24229e+06	1.15783e-05	2.8590682383309274e-05	424036.0	0.2453538376774889	0.3135458615769423	791965.5	0.3820361621547925	0.41670203982944526	944372.0	0.3780302666695065	0.409078257494749	1165031.5	0.1389874811532727	0.19470143579531213	2072609.5	0.0152595035828898	0.029778254564668566	2547286.5	0.0180505696444698	0.034019903479740723	3128347.0	0.0223844120602161	0.04109196221162415	3170283.0	0.0225863657562586
dermatologic	Cutaneous lupus erythematosus	695.41	820875.0	0.1166894325920037	0.16868487093814655	1556362.0	0.1514758501559328	0.20030029855493894	2216418.5	0.2148877266054588	0.25644620203387297	2866367.5	0.0807409090718087	0.11680441611099501	4817451.0	0.0308273939415908	0.048536747908036595	6354312.5	0.0213934647684813	0.034561225253887724	6.61439e+06	0.011786	0.019999846509941858	7.01045e+06	0.0148414	0.02480608485155272	214077.5	0.3165956227471807	0.37934430473310843	560117.0	0.3772556678024735	0.41623730971088063	864606.5	0.4809684024769963	0.48645663113596616	1108864.0	0.4301744106124242	0.44939496938446866	1719461.5	0.4226553669662456	0.44339106868588396	2662682.5	0.4377693925870578	0.4572157602329705	2756850.5	0.4352024223627429	0.45587921866349435	3099831.5	0.4734857559843083
dermatologic	Systemic lupus erythematosus	695.42	14293804.5	3.089158425833052e-15	2.094236367306131e-14	34343829.5	4.124628401819545e-22	2.8279130343981945e-21	49649729.5	2.5840491538713844e-24	1.731826320342941e-23	70030319.5	2.6687395750740704e-25	1.7398129152886727e-24	128962976.0	2.826732995082358e-36	1.9523302552702153e-35	156758251.5	1.1584577812833125e-39	7.8383961564754e-39	168096734	4.17921e-39	2.7693848819364993e-38	171979443	1.69087e-39	1.1134193999924816e-38	975647.0	0.0017145423136919	0.005374541730798675	2254014.5	0.0001805144886048	0.0006151575303166418	3600080.5	0.0007514080676778	0.002123544539089641	5259094.5	0.0011606112635144	0.0031225212623868064	11121851.0	0.000209830460279	0.0005730424254902462	12728522.0	3.957552886332756e-05	0.0001153050711262944	13517332.5	2.646164646424396e-05	7.868858027525178e-05	13700840.0	2.7464286988256784e-05
dermatologic	Prurigo and Lichen	695.7	785503.0	0.080853270054972	0.12595683750243658	2441496.0	0.2212943651108279	0.26745050468392034	3743733.0	0.1329128618021165	0.17745094478066217	4284096.5	0.0546300099486122	0.08392555909023972	8963238.0	0.0903602534752198	0.12599357012157164	11841579.0	0.057594727361296	0.08335236932009783	13792461	0.0634506	0.09125376862931839	1.47475e+07	0.098935	0.133657960750287	305715.5	0.0685571164245239	0.11952560934687609	760432.5	0.0991260454766099	0.15025257050949864	1211976.5	0.0684884351519732	0.11204064475364746	1377796.5	0.0722306429351959	0.11533413229652424	3240106.0	0.1757558804426358	0.22821015483830617	4861725.5	0.2601024199829643	0.31009852193723697	6184919.5	0.3744073567209897	0.4083945875946234	6267962.5	0.3758187734043626
dermatologic	Other specified erythematous conditions	695.8	613499.0	0.0025883698585775	0.0065576483788188185	1074999.5	0.0026353857635432	0.005928137414172498	1703105.5	0.0045428276969885	0.009479054905881211	2117869.0	0.0025571128425019	0.005509711357678913	3451121.5	0.0003971370669853	0.0008772579987138222	4547597.0	8.974718106191921e-05	0.0002032968753619996	5.24467e+06	0.000151617	0.0003421174813749896	5315725	0.000154773	0.000347740076992254	237201.5	0.0007882900373385	0.0026882711529750986	391732.0	0.0004646423145332	0.0014450526351666583	690890.0	0.0006225312268545	0.001790465917944363	962600.0	0.0003462486627763	0.0009913008362869096	1437175.0	7.443926046667397e-05	0.00021559497627956007	2273039.0	5.5886568913082354e-05	0.0001596082518958369	2862324.0	0.0003635114371612	0.0009288721899320268	2901855.0	0.0003698177574457
dermatologic	Erythema nodosum	695.81	82215.5	0.4747698886214422	0.484630114761036	117398.5	0.4709374355262491	0.47713398073054186	139457.0	0.4664940657343112	0.47513386507076566	285706.0	0.3676773387261055	0.3958311895510016	663743.5	0.4795663608372475	0.484240496907786	1145866.0	0.3720539490510596	0.4017411553483981	1.1862e+06	0.370386	0.40269371380800173	1.20206e+06	0.371305	0.4024394055444327	82163.0	0.4747699907288688	0.4832470502294566	117316.0	0.4709476081065104	0.4788073949685677	139349.0	0.466478386765388	0.47475618694807237	158441.5	0.470326882579702	0.4776225425990356	385743.0	0.3634256353684874	0.4013656742256372	714037.5	0.4427470277777873	0.46084570601646685	739239.5	0.4414761036089138	0.4600217186170752	748995.5	0.4420504320889019
dermatologic	Unspecified erythematous condition	695.9	1257029.5	0.2913015001431881	0.3392765102378601	3168783.0	0.2414513765276204	0.2860270152711812	4363990.0	0.1653391071220039	0.21020499548676877	5290258.0	0.074266828580044	0.1088319375589406	9882845.0	0.1529232747942477	0.1951090057719713	12586593.5	0.1915591712131822	0.23129160649378439	1.30495e+07	0.192468	0.23215943681395115	1.32124e+07	0.191842	0.2316712595097915	1159951.0	0.2978668877623738	0.35968102789464335	2774066.0	0.1539244513709847	0.2143788373442266	3882844.5	0.1017451432831776	0.15356271625557003	4717792.5	0.0656508267510887	0.10709154795609489	9072072.5	0.1461471152086403	0.19929152073905507	11499703.0	0.2065530353710175	0.2574908985944497	11923451.5	0.2074140772171648	0.2585050447669812	12072624.0	0.2067867692276839
dermatologic	Pityriasis	696.3	198677.5	0.2505409067900718	0.3050852263853717	284863.5	0.2492951903392956	0.29398104862221514	451703.0	0.2129009569869833	0.2550096026990206	1115421.5	0.4304375091109317	0.44944039709016176	2024872.5	0.2908711811477166	0.33041945577745	2590366.0	0.3673611416498973	0.39832498397418625	3078590	0.474125	0.48148292182399577	3623244	0.294743	0.33253913495350024	--	--	--	--	--	--	--	--	--	391006.0	0.2640578866424657	0.31438898491494865	952547.0	0.2805085938626729	0.3306407880141401	1221967.5	0.2190876032111279	0.2704487995683154	1324457.5	0.110006706975312	0.15669022548164188	1845220.0	0.0532009709670881
dermatologic	Psoriasis	696.4	1671222.0	0.1861545873502844	0.2416404439458769	4693568.0	0.2326901298352131	0.2779508591468357	8130175.5	0.2832788402332608	0.3205362543624673	11172341.5	0.1761082367510454	0.21735688929103542	20564382.0	0.0674252501633052	0.0968828837297978	26506478.5	0.0190032010720682	0.030891319059430728	2.85103e+07	0.0097718	0.016827417049041917	29171621	0.00717069	0.012855665832515182	437189.0	0.2864540755053602	0.34906903703598213	1281317.5	0.246135518077575	0.3046875137504975	2073734.0	0.391908129409257	0.41823997966959653	2990449.0	0.2617933924344308	0.31438898491494865	5543564.5	0.2582325805049005	0.30969420454346663	7215551.0	0.3027707053999493	0.3470534956455201	7717812.5	0.2056581819970087	0.25681272229025864	7820124.0	0.2071792766595434
dermatologic	Psoriasis vulgaris	696.41	2032599.0	0.0854932036048778	0.13193064229763732	5209970.0	0.1285181043775989	0.17550698837923134	8855504.5	0.1629905031667523	0.2079173515082059	12269268.0	0.1251905711216036	0.16841112543739528	22720258.0	0.0352139423249827	0.05469511881361637	29241006.0	0.0112457027565736	0.01940069912640691	3.15898e+07	0.00576422	0.010532531124553235	3.22917e+07	0.0042345	0.008002751877097041	612765.5	0.1629200595924389	0.23227959491663192	1531169.0	0.1529878344523423	0.2140048164609912	2479757.0	0.2396041409640416	0.2964645145176911	3718119.5	0.2273639961521358	0.28456330584802275	6420047.0	0.2712573534875248	0.3230019434300503	8517722.5	0.3503180056109542	0.38496902573116815	9066214.5	0.2499355164787324	0.2997457786071591	9185880.5	0.2516017611434475
dermatologic	Sarcoidosis	697	8962323.0	1.9633926010856698e-08	9.14699017472613e-08	22896924.0	2.473098233570492e-12	1.1959281796154892e-11	34369788.0	6.244638988408822e-14	3.009321264890347e-13	46782339.5	1.1508689191748896e-14	5.5209136358531264e-14	98403043.0	6.3276932751093005e-25	3.5435082340612075e-24	121993782.5	6.642100774593471e-33	3.9776258661645955e-32	1.31881e+08	7.4707e-33	4.4191076957059066e-32	1.34745e+08	2.20859e-33	1.3138606172893518e-32	1594892.5	0.0077964742393099	0.020903900686781825	4891506.0	0.004936297927367	0.012385854590599741	6763711.5	0.0014411437635667	0.003903097692993148	9047605.0	0.0020605652322162	0.0053109581575758	18726207.0	0.0001223531651857	0.0003425206991970118	22091813.0	5.807533199912503e-05	0.00016539200183412792	23133351.0	5.871450336246915e-05	0.00016540900254745464	23509404.5	2.159014298688292e-05
dermatologic	Pruritus and related conditions	698	9680256.5	3.685145150834117e-13	2.2361096810308253e-12	19334871.0	2.0038472174803563e-15	1.1462006083987639e-14	27177145.0	2.2814948487421712e-20	1.4078492603213885e-19	35869732.0	8.470526514931956e-22	5.037734190459532e-21	61171678.0	7.121337868365804e-28	4.215832018072556e-27	75680584.0	1.4525082468373567e-31	8.502885355081605e-31	79902213	9.93039e-33	5.841079491430278e-32	8.15761e+07	9.90981e-33	5.828970420227978e-32	5353827.0	5.044156181673104e-05	0.00022362425738750761	10602882.0	3.236190371482942e-06	1.4008914175653638e-05	14950304.5	9.760951454251034e-08	4.652115712321431e-07	19383539.0	1.5213826634954784e-08	7.323518507610587e-08	33658649.5	2.2796786869410384e-11	1.174911323269612e-10	41709047.0	6.493819911943483e-13	3.41940204738274e-12	44117139.5	1.6890242253125854e-13	9.136902325228186e-13	45279622.0	1.4255193440284282e-13
dermatologic	Corns and callosities	700	453653.0	0.0498741437255775	0.08467406439074741	1080323.5	0.0081070651528097	0.01662945126631678	2047574.5	0.0226635877647166	0.03974965479704198	2409261.5	0.0171178570847664	0.030119136081673912	4036211.0	0.0333684253216262	0.051984494185270354	5662235.5	0.0722224753107578	0.10155981008611288	6244023	0.0563154	0.08160111721011548	6710970	0.079445	0.11017072434217605	451363.0	0.0500530271369944	0.09433070498895112	885163.5	0.0028978579461856	0.007588123940829479	1808902.5	0.0112335897334554	0.024425038421848323	2139546.5	0.0084273521017228	0.018555290950430205	3480912.5	0.019787490816895	0.03759249200563232	5038886.0	0.0502137527576109	0.08241250655510503	5226421.0	0.0258132107256103	0.04638168782322566	5678765.0	0.0400664588268834
dermatologic	Other hypertrophic and atrophic conditions of skin	701	966831.5	0.3688700847645352	0.40378540459191326	2310566.0	0.4770947843101936	0.48239583746919573	3695935.0	0.181017522096071	0.22426303068118983	5112399.5	0.259137632012863	0.29948064972395644	10386607.0	0.1193200626772713	0.1594522160752501	14214833.5	0.088177198879227	0.12057826933353619	1.64849e+07	0.128313	0.16669811038743493	1.67012e+07	0.129544	0.16848803489723657	422696.5	0.3358993496118878	0.39485138193013586	999256.0	0.1375422199420486	0.1955296943259005	2006652.0	0.496444099853136	0.49695379605421725	2553509.0	0.4789402081424969	0.4838675765390247	5475123.5	0.3318068888085748	0.37673934419916966	7756956.5	0.2836324457894308	0.330359910936768	8804130.5	0.3138358673927509	0.35582059881653033	8920905.0	0.3153109487815094
dermatologic	Scar conditions and fibrosis of skin	701.2	2112612.5	0.4671182338381718	0.48020319296537495	3693394.5	0.3945781720899681	0.4172058770899817	5165552.5	0.2194403011956126	0.2612630409528941	7195660.0	0.3431507747800948	0.3733662203724369	12951132.5	0.3712740957124376	0.4006666282896722	17037601.5	0.2750983960696698	0.3136242108365382	17781028	0.2414	0.28208198596379747	1.83933e+07	0.273943	0.3134621385744761	1573958.5	0.3346812183651295	0.39391683223506396	2897547.5	0.4005540495246147	0.42913315673707336	3890815.5	0.2891044767347251	0.33717328327315427	5151475.0	0.3765075669564475	0.41035563901357547	9344930.5	0.4687813966716773	0.4763589962830066	12327939.0	0.4710488706804052	0.47814298017860407	12778337.0	0.471183178287404	0.4796729652835735	12946261.5	0.4730841942312174
dermatologic	Circumscribed scleroderma	701.3	819697.5	0.2330698088024289	0.28746251198593176	1732729.5	0.3500006947585359	0.3835283172580805	2248568.0	0.2428218678135845	0.2837595037267293	2751497.5	0.2846845303298912	0.31991620701160156	5374591.0	0.1486731284634154	0.19090711134443247	6385068.0	0.1309831399180548	0.16996815914646723	6.61346e+06	0.129773	0.16836674796289583	6.70067e+06	0.130648	0.1695030669254134	65726.0	0.3462857214720024	0.397361842972272	93794.5	0.3432817232192772	0.3896112960426216	111197.0	0.3390768925331953	0.3793077049527501	126688.0	0.3428669716450615	0.3827750626682927	185307.0	0.0747889362326046	0.11563520140579633	206118.0	0.0748783988132973	0.11435356676773954	213448.0	0.0747485666561909	0.11397195245779033	216509.5	0.0749819372281103
dermatologic	Keloid scar	701.4	1037554.5	0.0004088922862014	0.0011998242308537588	2580329.0	0.0023080288873275	0.00525076571867008	3568875.0	0.0020494432895714	0.0045383733239524795	4548236.0	0.0006697430119908	0.0015550882264717934	12173788.0	0.0031089751220927	0.0061486137920824194	15008085.5	0.0041116815041039	0.007761543708833858	16037794	0.00420049	0.007853409031662725	16628290	0.00580656	0.010684479785790903	190827.5	0.0039334444777727	0.011443865027520013	817081.5	0.012326442439297	0.02754816554456853	1132591.0	0.0171422557355405	0.035039201975161506	1636569.0	0.0116753165886989	0.024762766501300992	5526705.5	0.222676167994231	0.27458840347754876	6415792.5	0.152031757814079	0.20476844420786727	6652448.5	0.1528120978448628	0.20399977775020833	7122798.0	0.1961828287530185
dermatologic	Abnormal granulation tissue	701.5	420869.0	0.2247682479160285	0.2803736122269424	1311848.5	0.2583118645057318	0.3017154916805573	1950458.5	0.2243355473700014	0.2658402505133975	2754010.5	0.1721189423003888	0.2139913989235886	8139763.0	0.1464233644335148	0.18914539345775733	10773271.5	0.1079214698013925	0.14454263693194214	1.15467e+07	0.089549	0.12208050361532327	11697345	0.0901955	0.12312212013764064	337371.0	0.4922450183370851	0.4938363276636059	916346.0	0.3852716565108482	0.4188303867725398	1587614.5	0.4796797668266265	0.4856570847933135	2368498.5	0.3923564510902599	0.42127001110767975	6843467.0	0.336268096873893	0.3793411705162393	8680348.0	0.2787699526981306	0.326577545976605	9361235.0	0.3219644491927949	0.3618097732917927	9483060.0	0.3231089747197494
dermatologic	Acquired acanthosis nigricans	701.6	503703.0	0.0038341641352901	0.009398960960075472	1030358.0	4.376686480795867e-05	0.00013156345847677666	1831389.5	7.157716814876715e-06	2.1950331565621924e-05	2370145.0	3.460400726151592e-05	9.384606769323118e-05	4565344.0	3.0708149667189014e-07	8.961589593016287e-07	5953083.5	6.676060891965311e-09	2.1208705638499554e-08	6453073	3.5265e-09	1.1222625557930906e-08	6894418	2.81388e-09	9.009569877234675e-09	311282.5	0.0142433257103763	0.03480455705081474	616688.0	0.0111476066423747	0.025506785674576416	1063602.5	0.0258613228220623	0.049344011255402644	1492302.5	0.0689474489213904	0.11191139643108339	2796734.5	0.0282374260767629	0.05094903627853994	3277390.5	0.0234956220757522	0.04280013318664064	3677561.0	0.0125754632825451	0.024642092790652076	3927800.0	0.0116312742819943
dermatologic	Degenerative skin conditions and other dermatoses	702	5098.0	0.0513899223345326	0.08694714914775482	7190.0	0.0511929824753095	0.08278542077186567	8537.0	0.0511141015051325	0.0798263437086329	9714.0	0.051183529836011	0.0793500759805232	156448.0	0.0546686429777809	0.08067907995011547	827153.0	0.2734404535359786	0.31207552309363606	990636	0.179832	0.2191902780626836	1003696	0.180223	0.22017858541629312	5097.0	0.0513980668120705	0.09532191275306315	7187.5	0.0512003433050538	0.089136829558255	8533.5	0.0511205787021357	0.08757541873623546	9709.5	0.0511906453907453	0.08682074917739543	156267.5	0.054668207361261	0.0881886812168015	826231.0	0.2734577923049965	0.32222124477896447	856059.5	0.2731078922056041	0.3210991056336409	867227.5	0.2734494286907426
dermatologic	Actinic keratosis	702.1	2633607.0	0.0402144729653655	0.07174378752260321	5881996.0	0.0036171039680504	0.007922803221046968	9242311.5	0.0029557910219381	0.006377270921365916	12467729.5	0.0035408878569211	0.007364177812860574	25205886.5	6.348420059689948e-06	1.6864008158560988e-05	32057892.0	4.828948951430944e-08	1.4335512271769355e-07	3.45494e+07	4.18671e-08	1.248854800124023e-07	3.57419e+07	4.91855e-08	1.4588460113173077e-07	460983.5	0.1755551085627517	0.24839180254091464	1038136.5	0.2487765052908777	0.3065054122878635	2009106.5	0.3597434860971578	0.3941010100502571	2787816.5	0.26667500656772	0.31665641650483806	5398509.5	0.0921654101949128	0.13804208233366233	7363820.0	0.0953466365139082	0.13929978253693825	7632674.0	0.0953606312767643	0.13917973259909464	7927900.5	0.0879822206313565
dermatologic	Diseases of nail, NOS	703	367405.5	0.1150600669517841	0.16731367723905893	1383081.5	0.3603997597407522	0.3917048420200792	2320354.0	0.4711204157189013	0.4777293193462206	3253895.5	0.3035018811066065	0.33807383689531084	7381915.0	0.2592243832581763	0.30073511876312503	9056144.5	0.2178540623365188	0.25795901472119614	9703242	0.165703	0.2045323178511589	9.99671e+06	0.146032	0.18623050284844775	218958.5	0.3458517392016297	0.397361842972272	576552.5	0.0725931195421056	0.11665884260863471	1271533.5	0.257940618447226	0.3116382936630054	2075499.0	0.449244432867049	0.4617211880703584	5022612.5	0.4574144774642839	0.4699277781403837	6365393.0	0.4854411498412905	0.4898013996901644	6594867.5	0.4842762182562866	0.48879225705733864	6680396.5	0.485226256560634
dermatologic	Ingrowing nail	703.1	1053803.5	0.3773790625040418	0.41126786966903894	2345120.0	0.3689843657153673	0.3997330628583146	3296208.0	0.4271244788637219	0.4460784031063845	4084907.0	0.3239808255586431	0.35658928527396105	8435668.5	0.4418731674949926	0.455956774427104	12492544.0	0.493160556861784	0.4964959422705111	1.33173e+07	0.347311	0.38277370793541515	1.39738e+07	0.33767	0.37451353259972137	693890.5	0.3222152299818451	0.38410035737912657	1509301.0	0.3910262200818918	0.4226953852628774	1961158.0	0.4085439851637856	0.4315605477082243	2602510.5	0.4738305507907651	0.4803548279908483	4915734.5	0.2438726707247642	0.29493626242886645	7016343.0	0.2003029076846088	0.25250154572211914	7600728.5	0.0942632701732329	0.1383344094750042	7968150.5	0.0996065179689977
dermatologic	Diseases of hair and hair follicles	704	2014486.5	0.0413016359859213	0.07315226698046978	3525972.5	0.0022526363963057	0.005159929136618011	5671008.0	0.0053413307106798	0.011001541077417118	7604730.0	0.0096525750007629	0.018348913599581233	14582406.5	0.0079106684260611	0.014530944130140677	18401542.5	0.0239653604935205	0.038241815672662154	19218195	0.00825445	0.01457405182538151	2.03288e+07	0.00673387	0.012134867548424454	1507172.5	0.2377046748421353	0.3065139228227535	2720861.0	0.0811473365938075	0.12805023065131202	4373679.5	0.1022606678908807	0.15410224295766417	5898765.5	0.1757717849447926	0.23516061691524026	11488781.0	0.1489629494974237	0.20176248550527073	14895191.5	0.2713240852042396	0.32082883057483774	15500647.5	0.1648369403264135	0.21602985607211664	16536656.0	0.1367672485472071
dermatologic	Alopecia	704.1	1491902.5	1.3981554166776927e-06	5.429993752078642e-06	3812715.0	1.3600887014653966e-09	5.6727032923619245e-09	5265279.5	1.6432701616239712e-09	6.496052357669763e-09	7397026.0	4.320052719695157e-09	1.5860987783140704e-08	16150825.5	5.224419667294697e-11	1.9058094279286287e-10	21126517.0	3.4709306863760173e-13	1.3199670712422661e-12	23167772	3.35543e-13	1.259189822817941e-12	2.42002e+07	4.81972e-13	1.7894482550133838e-12	1039543.5	0.0002006679654206	0.0007849658647336854	2835493.5	6.818928837514812e-05	0.00024728266463591454	3802319.0	0.0001059346378387	0.0003454390364305759	5025713.5	0.000143862762941	0.0004320282361104546	10281549.0	1.800364983231648e-05	5.601754823987016e-05	13808857.0	1.0230945940981416e-06	3.470968572594702e-06	14858892.0	7.030573323671507e-07	2.4403048021071408e-06	15483319.5	1.543242716832531e-06
dermatologic	Alopecia Areata	704.11	38376.0	0.1698414331601657	0.22622510677024787	70083.5	0.0398650230239562	0.06740690548476379	83007.0	0.0392852484851756	0.06433118360355632	95118.0	0.0400999351874076	0.06422304580408437	514414.0	0.0175766717085027	0.029489592775974946	573823.5	0.0178400614635013	0.029182643712666288	594941	0.0178641	0.02904298845499125	603422	0.0179869	0.029379589141731378	--	--	--	--	--	--	--	--	--	--	--	--	--	--	--	--	--	--	--	--	--	--	--
dermatologic	Telogen effluvium	704.12	56882.0	0.2814769940542164	0.3313675271320895	102101.5	0.0761171321208413	0.11304636387679852	122384.0	0.0764478442772316	0.11228623861909788	393745.5	0.2661527501483036	0.30409494484017197	1276379.5	0.4077670254216136	0.4275775691667932	2118094.0	0.3784635207403531	0.40737685858334577	2194686	0.377877	0.40871583824830277	2.53141e+06	0.421354	0.4438557163931349	56758.0	0.281515646557791	0.3457665790835138	101869.5	0.0761301384513263	0.12092737694499929	122104.5	0.0764640712247613	0.12161903661360901	392828.5	0.2662644992781834	0.3165517412726104	681181.0	0.2009986912222857	0.25377347321406674	1444243.5	0.4399674999950405	0.45903729875643545	1497719.0	0.4408334211691045	0.45982316854254285	1516404.5	0.4405080412624936
dermatologic	Hirsutism	704.2	27223.5	0.1186849952713433	0.1695746371391432	116602.0	0.0991339277134971	0.14034332766408794	502515.0	0.1113699395905524	0.15524294609592154	730718.0	0.1301062638136938	0.17387394257362238	2073630.0	0.0813335431738538	0.11433046231765621	3782496.0	0.2140221397316614	0.25399894031935216	4.60139e+06	0.108685	0.14588805381351583	4662887	0.109538	0.146845753485947	--	--	--	--	--	--	--	--	--	157889.0	0.4702176552472002	0.4776225425990356	556455.5	0.094101860725439	0.14073269349563425	1114719.5	0.3419993975529238	0.3766463953442331	1604821.5	0.3037145851671357	0.3458877190537257	1626316.0	0.3047062656247905
dermatologic	Other specified diseases of hair and hair follicles	704.8	290598.0	0.0330521260799186	0.0608431459486142	886756.5	0.1538245078539122	0.20233683621782672	1417712.5	0.1219521010742353	0.16610434224377685	1956625.5	0.0345836318717905	0.05672831228001772	4272764.0	0.0730878399556966	0.10386694402483096	6562318.0	0.0382990479003378	0.05860148004721294	6.79991e+06	0.038116	0.058601284751183244	7.19761e+06	0.0455443	0.06802410795009727	255335.5	0.068045144237083	0.11885558965239079	731525.0	0.2860823745592934	0.3416499262413247	932012.0	0.1853032365757171	0.24514335910627436	1372698.5	0.0975109420273758	0.1468646396792685	3431909.0	0.1713255804530514	0.22596090335343402	5474716.5	0.1167467173263767	0.16554127800416107	5673586.5	0.1163965391325961	0.164410111524792	6047420.0	0.1334190974872466
dermatologic	Disorders of sweat glands	705	65923.5	0.3465712331499728	0.38625796166261145	298511.5	0.2859900338023512	0.3267991139682118	376527.0	0.1072233270060829	0.15049931613059075	594936.5	0.1371189296424981	0.17970354567837704	1726241.0	0.2207520309549437	0.2622696147583965	2545626.5	0.1801191799023822	0.22028660265056607	3033381	0.142659	0.182820006118277	3.28766e+06	0.133055	0.17241108435804797	65761.5	0.3464423811106121	0.397361842972272	297942.5	0.2861895844165102	0.3416499262413247	375833.5	0.1073120931222433	0.160228622962002	593778.0	0.137214629851993	0.1934313958237642	1445731.0	0.1687748497966266	0.2235155902086983	2118250.0	0.2027313843477349	0.2546104715224348	2589071.5	0.1588064198656428	0.2108894323703663	2837335.5	0.1478349062962362
dermatologic	Dyshidrosis	705.1	155477.0	0.4136188114687422	0.43860549263621745	261274.0	0.192272605484951	0.23968228902918548	310989.0	0.1895218476362121	0.23276226918428	354130.5	0.1937814786115155	0.23686990835085492	1334017.5	0.2407498911007895	0.2821457999778484	1486281.5	0.2434263302082734	0.28340808500225806	2243509	0.419891	0.44406613251287047	2306696	0.252088	0.292612075055231	49022.0	0.2322204964215426	0.30249109646814915	210993.5	0.3720337539897201	0.4133230492301978	251303.0	0.3689424358138299	0.4023701061728011	285637.5	0.3734236119012579	0.40835410566485003	1231976.0	0.3664497233173067	0.40293432377887667	1371738.0	0.3692244216575001	0.4018147365938995	1996427.5	0.4422567463298925	0.46036347084698126	2179174.5	0.3572985458425621
dermatologic	Hidradenitis	705.3	1193376.0	0.1024112858628865	0.15243645557391863	3457669.0	0.0426821369889318	0.07132691005996783	5620781.5	0.0143599992053491	0.026769346369407972	12130965.5	0.1748202675828197	0.21621794436897945	27029690.5	0.4446668072791673	0.45747250480756435	30803258.5	0.2758092476394426	0.31409096835005385	33847355	0.412679	0.43865479118397827	34284200	0.41439	0.4391354619992197	161835.5	0.0343592765227082	0.0712438450838337	247170.5	0.0024214567639169	0.006513035491042894	658319.5	0.0160236324445921	0.033240514113781594	748070.0	0.0166174409842418	0.03385545030399484	3225755.5	0.3900596286718407	0.42061150945836906	3839750.0	0.2494809439427319	0.30062602422658163	4802936.5	0.4332054784412161	0.4551342681556992	4864411.5	0.4335294259243653
dermatologic	Hyperhidrosis	705.8	1943289.0	0.0023391655275275	0.006019370977904636	4417220.5	0.000665085648364	0.0016643768350310744	6159558.0	0.0001379063103139	0.0003643895196808392	7735367.5	4.100832191339575e-05	0.00011004080049056328	13288928.5	2.541379385985469e-06	6.9837375169255875e-06	17523220.5	1.8092245341849083e-05	4.446254633539326e-05	18263544	2.97928e-06	7.798275911490987e-06	18756491	3.31506e-06	8.59126521850153e-06	1273751.5	0.0003074502747659	0.0011683110441104616	2330448.0	1.7012090020301847e-05	6.755627483268626e-05	3132829.5	2.1427188398513317e-06	8.741217024498109e-06	3773896.5	1.7590195819974796e-06	7.079332907875102e-06	6103750.5	3.9823722826281177e-07	1.4768576177274015e-06	8248268.0	3.91673748817714e-06	1.277361806628093e-05	8652912.0	3.639882039693957e-07	1.289811858665071e-06	8770632.5	3.7721517105088666e-07
dermatologic	Acne	706.1	3094448.5	0.0626470424471386	0.10246596127377254	6317544.5	0.0034994670033305	0.007749925819322846	8402930.0	0.0003920029126256	0.0009605495098720573	10979431.5	1.6546678838162895e-06	4.978690052784516e-06	23177899.0	1.99392589416791e-05	5.038310308190134e-05	29476689.5	2.623836326836798e-05	6.299625466737197e-05	3.24551e+07	1.61614e-05	3.935105014460829e-05	32883754	1.6816e-05	4.056768424103754e-05	1956121.5	0.2372699687023007	0.3063777265767572	4189276.5	0.2559969969974448	0.31419299376059323	5454079.5	0.2003389182589289	0.2583736048974282	6691158.5	0.1649704724329898	0.2240677786019309	12645264.5	0.2349242518020762	0.28722490640034865	16068582.5	0.1597784017914765	0.2136719103322524	17905106.0	0.2233241739794477	0.2752977999237555	18139672.0	0.2251122014830689
dermatologic	Sebaceous cyst	706.2	1089102.0	0.2833707361898405	0.3326269775533114	2287805.0	0.4477351755110951	0.46014672555093045	4653928.5	0.470401280435614	0.4774785313950265	5846018.5	0.3128729006855901	0.34699208287594896	12189884.5	0.3350792777827124	0.3696934310786901	16630122.0	0.0924028274952213	0.12586110620917737	1.85402e+07	0.0495098	0.07353624624577876	18806226	0.0232981	0.037127982572763285	498622.5	0.1026962032633826	0.16260232183368917	973765.0	0.0633877569000554	0.10448650837213265	2485075.0	0.1434369090204499	0.20180517502877152	3521959.0	0.3118613472274918	0.3561021429969732	7133064.5	0.0542548733692492	0.08798725498807056	9520648.0	0.0105868032118592	0.02123662310950334	10584448.5	0.0062429465756636	0.01295729932132648	10750428.0	0.0018986255068073
dermatologic	Other specified diseases of sebaceous glands	706.8	1302007.0	0.0009835557903561	0.0027466913122730276	2903427.0	7.381160837514711e-05	0.00021540938770706197	5011072.0	0.0002732796618119	0.0006948719039038781	6409521.0	2.250590807466101e-06	6.751772422398303e-06	12953084.5	2.779812101981404e-07	8.135269315403205e-07	16165367.0	3.1676528143952927e-08	9.539578706936113e-08	17068396	8.51508e-09	2.6533610685104712e-08	1.77489e+07	2.15894e-08	6.532972626217417e-08	752524.5	0.0036710860854261	0.010815763118771422	1903654.0	0.0007938202437209	0.002398934761685035	3356193.5	0.0043629817106814	0.010581858626652759	4414659.0	0.0002450284489269	0.0007139998126001217	9445956.0	0.0006409500613471	0.00164325207054569	12067399.0	0.0003941869290691	0.001001314033389248	12734201.0	0.0001985189218991	0.0005216892598745518	12904497.0	0.0002036693092157
dermatologic	Systemic sclerosis	709.3	5321703.5	3.441807447993931e-19	2.84310648855297e-18	11262630.0	5.138532000921185e-26	4.148121397517828e-25	15628996.5	1.4557908861079203e-31	1.1692542672549327e-30	20330628.5	9.363823509988627e-37	7.870254966659863e-36	39573682.0	9.349362164454817e-50	7.939294428176385e-49	48335142.0	8.055163299272956e-61	7.630436507129473e-60	52558427	1.5693e-61	1.4670129197476675e-60	5.33767e+07	1.20529e-61	1.1167636032709228e-60	1223187.5	2.727549276961632e-09	1.8268693358642297e-08	2239762.5	1.2419676121064928e-10	8.010274330431809e-10	2889567.5	2.9663581090294147e-12	1.9674824192542034e-11	3710114.5	1.4477963546366085e-14	1.0377635184329558e-13	7005108.5	1.832766794212193e-14	1.1029524719660203e-13	7897914.5	3.431359955419792e-15	2.0527248017333785e-14	8398342.5	1.0495628304349271e-16	6.50856950336781e-16	8517436.5	1.1368425436451636e-16
dermatologic	Other specified diffuse diseases of connective tissue	709.6	1249632.0	5.292825441906538e-16	3.770179282169657e-15	2730553.5	2.2100969358326333e-23	1.603121038238019e-22	3932562.0	5.7647308499600666e-30	4.487621246276605e-29	5343504.5	2.2635026598146854e-33	1.7572383244515536e-32	10261297.5	5.543648562660037e-51	4.7860165924298315e-50	12049085.0	2.0850785003617383e-53	1.7107494467534895e-52	1.26814e+07	6.40957e-54	5.242830082506761e-53	1.28686e+07	7.92705e-54	6.484080640794204e-53	119683.5	5.7075656701080016e-08	3.428221702497128e-07	441726.5	4.772427522548471e-10	2.9399377238263343e-09	685179.0	2.1795206574381518e-13	1.5398787253639114e-12	783239.5	2.4859565774701343e-13	1.6383955430038064e-12	1576470.0	4.159477189095814e-21	3.240522926388599e-20	1863837.0	2.9296951582935968e-21	2.1006537624360467e-20	1934425.5	2.9998997356676516e-21	2.1186791883152788e-20	1964774.5	3.1708655573197364e-21
dermatologic	Unspecified diffuse connective tissue disease	709.7	1453057.5	4.1760186342213606e-11	2.280570176355332e-10	2830258.5	1.1935193072621787e-14	6.564356189941983e-14	3976598.5	1.4661390932555648e-17	8.52719978376225e-17	5038690.5	1.630922521916799e-20	9.424137527212411e-20	11310002.5	1.642034312702289e-32	1.0632172174747321e-31	14377181.5	1.1645510611804338e-35	7.399159791158609e-35	1.59904e+07	8.9934e-37	5.741515376376423e-36	1.62185e+07	1.06968e-36	6.787622519363218e-36	346196.5	0.0001483014901636	0.00059769994520519	570878.5	0.0001253212087465	0.0004411490168696154	1034066.0	5.684563064016472e-05	0.00019794460669343074	1285133.0	1.5368022620640637e-05	5.6101852094680687e-05	3945215.5	5.023305836610082e-09	2.1667048780228038e-08	4579898.5	1.6114559447536916e-09	6.7882581672749265e-09	4991297.5	6.843452294743848e-10	2.912046436717362e-09	5062609.0	7.192224720381781e-10
dermatologic	Contact dermatitis and other eczema due to plants [except food]	931	71297.5	0.0765438084936853	0.12061932971378889	253845.5	0.1761131496263249	0.22543383986694532	304734.5	0.1781564368287338	0.22341302858820156	341595.0	0.1736476390160252	0.21542721595104322	973874.5	0.3006631722778441	0.3393105081479809	1815729.0	0.3241394070097172	0.3616201949722969	1.97253e+06	0.209969	0.25009920795502255	2321075	0.261772	0.30251161697800083	71228.5	0.0765869842751586	0.12920306393041767	253519.5	0.176144325758733	0.23807974269218352	304334.5	0.1781995660306481	0.23800626969846847	341128.0	0.173670101013753	0.23298366010314955	695171.0	0.215689952135073	0.26827772511850045	1504793.5	0.2608311553905269	0.3106010578325356	1649877.0	0.1588410080587026	0.2108894323703663	1994073.0	0.2097039687338717
dermatologic	Dermatitis due to solar radiation	938	1841313.5	0.4385430003622399	0.4595818436632002	3034356.5	0.4672098586528381	0.47479905432638675	3657283.5	0.3612453586469673	0.39018278209884355	5371059.5	0.2248689015601961	0.2676375927114822	8309421.0	0.0538255228928452	0.07966177388141092	9259878.0	0.0564552472667778	0.0819308741671066	9.59698e+06	0.0563643	0.08160111721011548	9.72347e+06	0.0569164	0.08219514870654754	1465451.0	0.3756087978340056	0.4176464220493044	2111884.5	0.247379166893598	0.30554639158507524	2530773.5	0.2516653556759015	0.30671715223000495	4173424.0	0.2811347692358454	0.32923486345203506	5905767.5	0.1931070208364674	0.24504110598566894	6582998.5	0.1992799783379105	0.25210955060310014	6823800.0	0.1994013155555329	0.252154850880583	6912937.0	0.2003133025089035
dermatologic	Acute dermatitis due to solar radiation	938.1	94358.0	0.1362966318312957	0.19065215341913017	287540.5	0.2562902045654682	0.30005437984799266	345836.0	0.2606132842370959	0.29834914439812343	388324.0	0.2555021415790844	0.2961494705308296	829136.5	0.1535062139724936	0.1956118544594138	1086404.0	0.1200482987843053	0.15858833059573632	1.12852e+06	0.12141	0.16021991909842767	1.14292e+06	0.12146	0.16016252731879652	--	--	--	94017.5	0.3437985213778805	0.3896112960426216	111487.5	0.3396262835115393	0.3793077049527501	127014.5	0.3434061407441607	0.3827750626682927	578881.5	0.3351840943572358	0.3793411705162393	809648.5	0.254770457868563	0.3062698369858707	840903.5	0.2565983648383907	0.3059326342797695	851386.5	0.2564011693215541
dermatologic	Chronic dermatitis due to solar radiation	938.2	1395502.5	0.2507070701409691	0.3050852263853717	3459907.5	0.0431782059118999	0.07167725392671953	5783351.0	0.1178429558117207	0.1618142079802732	7201192.0	0.0546110867579246	0.08392555909023972	17466252.5	0.0009842327625393	0.0020809492693688327	23450714.5	0.001377324815956	0.0028195922558472302	2.62047e+07	0.00216342	0.0042180660123742044	27636172	0.00274088	0.005314260622465874	577566.5	0.4795862046114513	0.484660942157992	1718211.0	0.3871098130425058	0.41992668118785803	2327594.5	0.380598069871468	0.41140035268811675	3365923.0	0.4746036043986411	0.4803548279908483	7649450.5	0.1896913701998811	0.24223612077621415	10087663.0	0.2476702610264727	0.2991572686950585	10899890.0	0.3166542288774004	0.3578192786314625	11239394.5	0.29921632152759
dermatologic	Atopic/contact dermatitis due to other or unspecified	939	13773063.5	2.346271493228153e-07	9.898647544391735e-07	30736315.5	4.931622703188142e-07	1.732124324874151e-06	44459370.0	8.59433749684304e-08	3.073310793924083e-07	57022119.0	2.67865087549135e-09	1.0015396839612882e-08	105293529.5	1.4491189408186593e-12	5.643936927398989e-12	139768368.5	4.4531817943178685e-11	1.54673847655974e-10	155366211	6.20527e-10	2.0366523184946057e-09	161520932	1.97569e-09	6.345251425227039e-09	7473632.0	0.0248954029296527	0.05625635953278321	16547797.5	0.3033278403660407	0.35679076449420466	23561856.5	0.2462417504925381	0.30268083070226787	30215637.5	0.2023225036137596	0.2600532703517172	53299844.5	0.1778684080223467	0.2297657455815662	69444587.5	0.1757344374637657	0.22807126607941874	76416950.5	0.2992148250623913	0.3419117720094965	78859940.5	0.3193669121608277
dermatologic	Urticaria	947	5096419.5	0.0102831090853561	0.02226496967159702	9556071.0	0.0471602114418682	0.07735088539837168	13922031.0	0.0456389354020277	0.0729646171040317	16837955.0	0.0045506011962779	0.009311793594798083	34007317.0	0.0693848147724375	0.09942277746092025	46235313.5	0.1542609352132636	0.1936625234846033	5.09626e+07	0.127301	0.16577578634224588	53109056	0.178007	0.2177255494578438	3351356.5	0.4759054510564281	0.4832470502294566	5593421.0	0.1337191125885015	0.19208380747017928	8129196.5	0.0835384116579427	0.13167711588364114	10202409.5	0.1479651227586413	0.20610177382834863	19675747.5	0.0403166649842799	0.06890858555986623	27453558.5	0.0165148899084926	0.03168226508061869	30844080.5	0.0241907277960016	0.04377574763084289	31612086.5	0.0148964083751714
digestive	Disorders of tooth development	520	2267.5	0.0456016655427538	0.07891978385304055	3252.5	0.0455955949044997	0.07519141762669566	3907.5	0.0456137300390564	0.0729646171040317	294979.0	0.3938361783650533	0.4176552590169544	1115548.5	0.4864221829991668	0.48973117744133804	1715505.5	0.1074568934778626	0.14419231254557177	1976804	0.0959751	0.13016315198531553	2003330	0.0964985	0.13121286113250458	2266.5	0.0456032137198292	0.08863589138446976	3250.5	0.0455964281089253	0.08136687820911617	3905.5	0.0456149675718305	0.07950999347427411	294759.5	0.3938880623312495	0.42134866798397286	1114476.5	0.4862496876173595	0.49015139022612464	1713754.5	0.1073340959284129	0.1545794458456203	1974742.5	0.0958447498137888	0.13944794071619918	2001234.5	0.0963711436407029
digestive	Disturbances in tooth eruption	520.2	707611.5	0.3413489253267172	0.38435967193145826	1365184.0	0.0418976099975834	0.07025043150348588	2011402.5	0.084054105356788	0.12186641063190479	2339877.5	0.0261319147960977	0.04436754148185543	4274382.5	0.0015672255912359	0.003247291425040888	5731389.0	0.002639717054913	0.005170272878231934	6.15806e+06	0.00259058	0.004985911542152179	6.72657e+06	0.00628085	0.011476531859855161	283605.0	0.2844295856206363	0.34737425490598645	807388.0	0.2000805371153884	0.25983431914579497	1257143.5	0.4156829280978109	0.4362657210929662	1492682.5	0.3044158265296606	0.3496331481311424	2440879.5	0.0335945544906749	0.058717438718484026	3285050.5	0.0555399831664373	0.08941229774087281	3619244.5	0.0529003208341186	0.0849915107240106	4152730.0	0.1096283836664552
digestive	Dental caries	521.1	7451241.5	0.2012552724579835	0.25593005540258446	14824274.5	0.4392299942455696	0.45186970631019036	20385497.0	0.1631288311240271	0.2079173515082059	24894407.0	0.0426362596461634	0.06775168134398159	45843059.0	0.0221673517529076	0.03633762091141188	55863825.0	0.006142970802284	0.011190516741223759	5.95799e+07	0.0031297	0.005957816427680857	6.17612e+07	0.0028629	0.005530359386902672	4807141.0	0.2132461884859967	0.2857309996593221	8976306.0	0.4064956999893702	0.43260505834970625	12666307.5	0.3177423030879108	0.3619144223255994	15174528.0	0.1379112073832723	0.1940240768629992	27501124.0	0.1176606508627847	0.16892707731014098	34018018.5	0.0638227114850847	0.10066265415198233	36366472.5	0.0319258069368808	0.05569218808714891	36998967.5	0.0214075262698426
digestive	Dental abrasion, erosion and attrition	521.2	83468.0	0.1049748951921836	0.15517341650213015	123596.5	0.0230183009883666	0.042046203082764584	148186.5	0.0231564827335968	0.04047385237720215	225573.0	0.0110356855447102	0.02036895135929287	301463.0	0.0104864773741404	0.018570924033520453	823038.5	0.0921489727668194	0.1256796199254265	1.32359e+06	0.262671	0.3032152225103123	1340538	0.262816	0.30338346859187987	83401.0	0.1050350922640377	0.16574181508104938	123490.5	0.0230317050168973	0.046100408442599085	148059.5	0.0231692760523323	0.044910624554719746	225370.0	0.011042275090943	0.02362421381112443	301166.5	0.0104935096740191	0.021699541609854375	822043.5	0.0921809976088394	0.13526123161471218	1321992.0	0.2627534438098617	0.3107212236681737	1338907.0	0.262899353816114
digestive	Pulpitis and necrosis of tooth pulp	522.1	481653.0	0.074262968056545	0.11755313623121377	841653.5	0.0428559551099176	0.0713790533527913	1331728.5	0.0298391740606978	0.05058164849150113	1493844.0	0.0276322068977993	0.046372862071059284	2023231.5	0.0267783650201858	0.042812324322395914	2240342.5	0.0257388454090784	0.040821730466148794	2.32544e+06	0.026114	0.04155228394939944	2354989	0.0261221	0.04118956433222134	481025.0	0.0743304716594203	0.12628041809292026	840480.0	0.0428860753266879	0.07803677416876513	1148589.5	0.0188086308482331	0.0379618973906099	1287732.0	0.0173829761441583	0.035051504257830664	1742904.0	0.0167691859658701	0.03247212311310122	1928627.5	0.0160488383651485	0.0309644572274145	2002032.5	0.0162908019772193	0.031142378967729527	2027721.0	0.0163157678413739
digestive	Periapical abscess	522.5	3229250.5	0.4835389059293518	0.48984732688269517	6707711.0	0.3857526873397798	0.4121552620622205	9520616.5	0.4978493662228629	0.49784936622286297	11723843.5	0.4819095054947505	0.4842904813124123	20885457.5	0.415521643739539	0.43264364111976117	25786958.5	0.4375594322269132	0.456850629639723	28675327	0.408442	0.4359216382940814	2.99755e+07	0.445627	0.46103895396372124	2757853.5	0.4799757128567869	0.484660942157992	5858921.5	0.4537221169097349	0.4683695566167226	7969729.0	0.4250047235554077	0.44366124782282923	9829932.0	0.4311570470234871	0.44994284822217256	17275950.0	0.4127257874924907	0.43708052310848594	21443246.0	0.4216341020090095	0.4440334136782381	24145299.0	0.3909257845244214	0.4198220938345687	25378288.5	0.4316794037315934
digestive	Gingival and periodontal diseases	523	1491201.0	0.0911876038965047	0.13942904587390703	2956112.0	0.1684815774957646	0.21733255035213972	3966762.5	0.1765338883465541	0.22180960526828372	5523645.5	0.1485106611090011	0.19101155169054154	10040720.0	0.4600937097173558	0.4686893640778571	13465698.5	0.4830545595475294	0.4886823796587628	1.42155e+07	0.391917	0.4208587738356851	14923089	0.394467	0.4218357156111454	1240484.5	0.0894871998796322	0.1474695953291723	2505614.0	0.2015446460674476	0.2604673335074573	3422988.5	0.2100400045606555	0.26804843513958004	4186206.0	0.2121207530509437	0.2698219941658377	7822196.0	0.4030099224847847	0.43133649850607947	9941842.0	0.3136466972722026	0.35509161359708497	11170251.0	0.4540097060003503	0.4682838448299759	11828394.0	0.453848812223275
digestive	Acute periodontitis	523.31	144592.5	0.35391944745973	0.39134175124062387	208597.0	0.3573951659720211	0.3897086722636091	250705.0	0.3612660739393443	0.39018278209884355	281521.5	0.3560630525832181	0.3854044480089267	381641.0	0.3543579392316077	0.38684386200626514	423024.0	0.3520953889043402	0.38545422158098264	438910	0.352888	0.38688378101309007	444438	0.352825	0.38681456802174397	144404.0	0.3542121748025116	0.40167056606715995	208312.5	0.3577573033208806	0.40023838008308066	250342.0	0.3616061043406136	0.39525330911670215	281082.0	0.3564170414392223	0.3945902307703679	380996.0	0.3547147921451866	0.39304119747068644	422277.5	0.3524142448436004	0.3860138694874106	438119.0	0.3531969363013496	0.3887459785914205	443629.0	0.3531302567503912
digestive	Chronic periodontitis	523.32	632995.0	0.3606870456684865	0.39659436900684814	1190567.0	0.2507811085898322	0.29533163493932013	1735222.0	0.2883671378336309	0.32389294504731914	1980766.0	0.1716251578090804	0.21363866033272316	3772267.0	0.1043430588930057	0.14261135753714238	4201837.0	0.1066734272603788	0.14342414349072877	4695907	0.136638	0.17618242847687623	4.75677e+06	0.137059	0.17650755493807427	628203.5	0.3620601287999875	0.4066079371686229	898340.5	0.3545247611742257	0.3975476026702811	1385030.5	0.3979484669480147	0.42265768548400257	1582457.5	0.2370004471353613	0.2942281151541401	3122011.0	0.1909405478322868	0.24266432080669667	3477668.5	0.1941906771480646	0.24726294029810242	3943437.0	0.2408797757490543	0.2905987330211011	3994122.0	0.2411903267141686
digestive	Other diseases of the teeth and supporting structures	525	1000788.0	0.0319872916108981	0.05943952297450447	2042287.0	0.09793815140067	0.1388613166459925	2876844.5	0.0608664070558549	0.09262677284289503	3722079.0	0.0348416315320903	0.05705948352356833	7108834.5	0.0053669766937368	0.01014632820202814	8970180.0	0.0165203905489939	0.02741122126122884	9291460	0.0162714	0.0267023657911733	9848381	0.0261945	0.0412415833951096	756505.0	0.0835679421386809	0.1389317038055571	1439915.0	0.2069261449599385	0.2658503012118996	1733375.5	0.1140677037543677	0.16902129355700382	2010312.0	0.032802587644477	0.060435536710837665	4246484.5	0.0149586228948288	0.02930490450156538	5297331.5	0.0247921358336724	0.04467887580720652	5488092.0	0.0245342144019024	0.04431846544713098	5978386.5	0.0427145695916997
digestive	Cysts of the jaws	526.1	329549.5	0.1886464353672788	0.2433588529737994	544730.5	0.1353476376136352	0.18408014300441422	652093.0	0.1360087975955664	0.18049377138747807	734704.0	0.133748521868747	0.17700213743196802	1467470.5	0.1818926604442011	0.22274325794348981	2287949.5	0.1657249963229263	0.2046036092043711	2.37067e+06	0.165344	0.20438646374136513	2400386	0.165177	0.2044211485786168	195758.5	0.2410239621399132	0.3101470191531171	280765.5	0.2400216814391854	0.29856253647750164	335405.0	0.2391797040440979	0.2964645145176911	379951.5	0.2406881016232209	0.2976772239219181	882569.0	0.4747971229028018	0.48101926261826194	1034517.5	0.2524628855899021	0.30385711587070363	1071157.0	0.2513940326158189	0.3011398482571117	1084579.5	0.2512524531314059
digestive	Diseases of the salivary glands	527	39704.0	0.1767592334840615	0.23275957755360022	57837.5	0.0304057235211406	0.05349056106267454	68437.0	0.0299845272386231	0.05074304609613147	542773.0	0.2650073207694145	0.30316360542462834	1458127.5	0.3660804400051276	0.3963002464423325	2168930.5	0.4238703582365559	0.4452347916154146	2.24777e+06	0.423611	0.44619774083168673	2276824	0.42409	0.44491176047611136	--	--	--	--	--	--	--	--	--	197250.0	0.1622085221835671	0.22123440108925407	895383.5	0.2185673369139382	0.27018471537331845	994820.5	0.0778865090986205	0.11752725477418716	1031673.5	0.0780930487634664	0.11818546219113893	1044658.5	0.0780461254897389
digestive	Disturbance of salivary secretion	527.7	1082748.0	7.419750749950639e-08	3.285412156397062e-07	2887685.5	4.7746813388099635e-09	1.958793450880645e-08	4329992.5	1.3062470433164963e-09	5.184007873867821e-09	6338628.0	4.380256833915403e-09	1.6024176978748074e-08	13736527.0	2.5279788701297617e-08	8.083290461279115e-08	17323676.5	2.099025770263909e-08	6.414031825850419e-08	19699332	4.42594e-07	1.2194632985428452e-06	20613770	8.7536e-07	2.3743577302385595e-06	989926.0	7.489979531425615e-05	0.0003213442831224538	2000668.5	2.9708711400457363e-05	0.0001160572018530062	2595099.5	2.3266082872902792e-05	8.496041498531918e-05	3921625.5	1.4823250295036149e-05	5.451847112256741e-05	7784131.5	2.164553561415458e-05	6.652527000680537e-05	9672811.5	8.551811620994789e-06	2.6934210432478913e-05	10539768.0	2.7113279689900268e-05	8.015757396694352e-05	10680372.0	2.777219215253569e-05
digestive	Other specified diseases of the salivary glands	527.8	1563118.0	0.0018789262854286	0.0049252921028702995	4170436.0	0.0022874506450165	0.005226000724197207	6083227.5	0.0001863321716979	0.00048725622159777223	7368966.0	1.158212523453534e-05	3.2538733048404536e-05	14221439.5	4.1036886568620995e-08	1.288309529851253e-07	18637017.0	1.1114697397010558e-08	3.446879371334822e-08	2.05254e+07	7.47342e-09	2.3427166886890167e-08	20820945	3.79122e-09	1.2065055893891144e-08	1021937.5	0.0010057893896588	0.0033442497206155274	2280706.5	0.000173896765151	0.00059471455982259	2820114.5	7.284657647382204e-07	3.1427173478750663e-06	3462574.0	3.0325348770399124e-08	1.4248561001211454e-07	6542338.0	8.071846973214434e-10	3.704203747981967e-09	8105277.0	3.945298543453677e-10	1.7649101006334815e-09	8794628.0	4.3241872689110965e-11	2.0454411406895745e-10	8943257.5	1.753396509297251e-11
digestive	Stomatitis and mucositis (ulcerative)	528.11	1379096.0	0.0010845665051493	0.002961469096005039	2423084.0	4.000061997677408e-06	1.3171256775246991e-05	3120414.5	1.2859222836185495e-06	4.21149951787046e-06	4176305.5	1.2571256774258425e-06	3.793759091816267e-06	7239326.0	9.096739236014982e-07	2.596204365981135e-06	8457228.0	9.24095441553907e-07	2.527316141992575e-06	9412498	2.45131e-06	6.448554668468805e-06	9.54374e+06	1.02704e-06	2.750148729035743e-06	921815.0	0.0137103937969282	0.03367909399720362	1708845.0	0.0002227985481772	0.0007383082924080188	2267934.5	7.29879346223688e-05	0.0002462395718228705	3198398.0	6.257126585468036e-05	0.00020278872300097725	5766896.0	0.0001287540089809	0.00035943827507184536	6815951.0	0.000122675935272	0.0003334941856054006	7063108.0	0.0001213533255221	0.0003273642760108113	7162580.5	5.143997431414288e-05
digestive	Oral aphthae	528.12	1006672.0	2.315459205307745e-06	8.822079065184163e-06	1718160.5	1.7509342395616854e-08	6.955099896036694e-08	2268426.5	4.1600834905683847e-10	1.6907648564077132e-09	2960598.5	4.1164047836103226e-12	1.7664066096758223e-11	4541803.5	1.6131605295743672e-12	6.259304526737995e-12	6116945.0	1.4965212907673692e-12	5.490757693590136e-12	6835054	3.13212e-12	1.123059497784744e-11	7.38976e+06	5.10535e-12	1.805844549609044e-11	569960.0	0.0001048304719021	0.00043376519707074	954471.5	4.443043147952517e-06	1.8809535088909114e-05	1177086.0	5.012327684272276e-07	2.26250902415068e-06	1657012.0	7.829589173293633e-09	3.8443282840871735e-08	2702139.5	2.4878006494712013e-08	1.0205059807014518e-07	3964295.0	1.276023581981591e-07	4.725493924481277e-07	4599577.0	2.411006954403692e-07	8.725957553838273e-07	5119667.5	3.4975323996781705e-07
digestive	Cellulitis and abscess of oral soft tissues	528.3	617349.5	0.3194945641969826	0.36392022781649347	1335256.5	0.2901737081398481	0.3289511685707678	1702749.0	0.2530902219152224	0.2910537552025058	1913707.5	0.2428691894568431	0.28488808036633156	3761945.5	0.1814035555954302	0.2226707151621632	4738822.0	0.2175701061086673	0.25791587095020635	4.91521e+06	0.219068	0.25946219298671863	5.4155e+06	0.304846	0.3420944396415101	508906.0	0.2582777052893954	0.32647644757519845	1176520.5	0.2435325029062288	0.30237045903473636	1511470.0	0.2098142291253852	0.26804843513958004	1698566.5	0.2011615770651129	0.25889995894880846	3093983.5	0.1746576858827511	0.22821015483830617	3993441.0	0.2151720907790415	0.26670012114023633	4141717.0	0.2162209453760413	0.2678400748446213	4629884.5	0.3094833032583599
digestive	Cyst of the salivary gland	528.41	43255.0	0.0334795273237928	0.0614122307733238	62468.5	0.0337374650989916	0.058026121244141936	74972.0	0.0339017781460029	0.05642861757196541	83711.0	0.0333263228928334	0.05502089347729165	347388.0	0.0722364319780549	0.10308118943424918	977935.0	0.1984305559874917	0.23875824404037693	1.49969e+06	0.438755	0.4593769111337766	1.51829e+06	0.438315	0.45663249781041976	43172.5	0.0334437288656685	0.06981190935860405	62360.5	0.0337098944557734	0.06366485335486528	74842.0	0.0338768715885141	0.06279458136654234	83569.5	0.0333040494862394	0.06110283747308221	112145.0	0.0327387975616901	0.05742145122076541	715821.5	0.1621599306422055	0.2153936225676545	742413.0	0.1625523055843205	0.21358616896544438	751786.5	0.1625181574909774
digestive	Diseases of lips	528.5	1339434.5	0.2920117294033797	0.3397012189390796	2200559.0	0.2141042915746736	0.2607279755063848	4060653.0	0.3387351292086357	0.3701943312733686	5286693.0	0.4893918678409639	0.49035618679237464	8381703.5	0.3124967125035268	0.34999631800395004	10210672.5	0.4793845155386354	0.48638623679771964	11067613	0.46595	0.47548687834248093	1.12144e+07	0.367058	0.3992982330394466	1325765.5	0.4419881925026105	0.4628695244318677	2178566.0	0.3334745604752563	0.3837080078538518	3587213.0	0.4544107993107389	0.4668604102507592	4347401.0	0.426643648997831	0.4466907149548343	7045914.0	0.4440852647627679	0.4605837885310441	7943618.0	0.2741730904006914	0.32268800278824095	8324223.5	0.217069811239897	0.2682381507059238	8946019.5	0.3127490058709232
digestive	Sialolithiasis	528.7	197613.0	0.0719998592211684	0.11508270181204641	883781.0	0.3143748575591583	0.35121566117937214	1587676.5	0.4652620759503113	0.47513386507076566	1958993.0	0.4650369701732996	0.4743656957535062	3739704.0	0.2855607230287245	0.3258159791385007	5248600.0	0.1420962723329754	0.18189719382181863	5.51548e+06	0.0975752	0.13216206088081067	5.58499e+06	0.0974815	0.1320350326071871	66677.0	0.0131837098963455	0.03255711913394629	550978.5	0.1450129961489669	0.20433649457354425	880813.0	0.2609274496056282	0.3129331192956675	1157545.5	0.2702244228237204	0.31940411455444695	2376418.5	0.2385584101022052	0.29060751776086813	3865547.0	0.4111270838030406	0.43523505939777385	4348362.0	0.4668735080398441	0.47903044400302475	4402987.0	0.4665519843134734
digestive	Diseases and other conditions of the tongue	529	1682307.5	0.4564343343199375	0.4746985115607392	3222828.0	0.4077442388848258	0.4291818960291385	4590731.5	0.213175110266939	0.2550096026990206	5821869.5	0.1420434321676032	0.1852027827108365	11475226.0	0.4987466941425006	0.499184971524808	13949800.5	0.3874087086742612	0.4144557232428955	15197386	0.464306	0.4747345353447518	15651812	0.464317	0.47521017345775957	1373933.0	0.2273284820623458	0.300202577021339	2663350.0	0.2209913404649194	0.280416594849057	3917036.0	0.0978126539936837	0.1491273308027726	4810105.0	0.0751987907156395	0.11902023705872034	9184994.5	0.2979679189530558	0.34659462794886703	11139604.5	0.2825666810545217	0.3299069025880796	12485699.5	0.4376389854681572	0.4577519498920328	12640364.5	0.4362436024434357
digestive	Glossitis	529.1	1966.0	0.045017299454437	0.07832213338710013	292838.0	0.021399444631381	0.039449068279949255	348216.5	0.0208613670061846	0.037103169438064756	397650.0	0.0053850629373517	0.010909579695790346	541084.0	0.0054247144138713	0.01023680169903594	602310.5	0.0054591308044034	0.010050201940262227	623706	0.00543447	0.009982259268691084	632243	0.00546123	0.010138134919609862	1957.0	0.0450088332181775	0.08794200425633511	291984.0	0.0213531450135586	0.04301964854932881	347159.0	0.0208108969102029	0.04115745332139529	396367.5	0.005368526053317	0.012516076211850797	539268.0	0.0054061762201195	0.011862897600917391	600333.0	0.0054417328185849	0.01171233335407073	621675.5	0.0054171397865598	0.01140627569965096	630197.5	0.0054440682706866
digestive	Glossodynia	529.6	153362.5	0.1141349953932009	0.16621437106891343	495494.5	0.0828618439055047	0.1203841883155446	681326.5	0.0615414749718022	0.09337327237101037	763833.5	0.05854399477457	0.08923995808392571	1836612.5	0.1562943865137173	0.19750541790209655	2073707.5	0.0779242800194885	0.10869759006734543	2.15112e+06	0.078441	0.10935779028294586	2236751	0.0404945	0.06118003616883211	126625.5	0.2640263980178333	0.3301659458684072	306005.5	0.0966320273702845	0.14799619028852237	368153.0	0.0989268505058798	0.15023937576827548	412684.0	0.0958234691099209	0.14476714871683435	1257099.5	0.3870898762193244	0.4178574925890666	1433273.0	0.2040113119080104	0.2559000450856061	1486800.5	0.2049061226930353	0.25681272229025864	1505590.0	0.2048484684076786
digestive	Diseases of esophagus	530	1178282.5	0.464879790791867	0.47850977418681173	2277232.0	0.4341839778171321	0.4477872849514598	3497217.5	0.4807872076490755	0.4859017484863347	4197455.5	0.4108328743511829	0.4320755255585863	7619962.0	0.2676259279985997	0.30840985695945417	9595168.0	0.428236674057482	0.44846493906321233	9946549	0.428764	0.4505313628611278	1.00703e+07	0.427793	0.44745164500856455	518571.0	0.3165461686386236	0.37934430473310843	1146848.0	0.4275944063433972	0.4483792306303279	1923894.0	0.419748108586738	0.43911416939063264	2418185.5	0.3455071840833725	0.38424468263858647	3583504.0	0.1549332659515981	0.20900393594812902	4270199.5	0.1789388498197059	0.23133910123749704	4426757.0	0.1789070167002113	0.23060638274285794	4482529.5	0.1784620684594091
digestive	GERD	530.11	52695559.5	1.94607201491345e-68	3.750958413058671e-67	113715276.5	1.9930637405672022e-105	4.0715444985872844e-104	165210863.0	2.0805995610314424e-129	4.479929267582595e-128	215009536.5	2.1747865711836984e-146	4.705867963603875e-145	428157565.0	1.970642915232317e-200	4.343800128044001e-199	546356723.5	4.086799550915929e-220	9.46321140456533e-219	5.95287e+08	9.97787e-228	2.271049932265934e-226	611112206	1.48121e-229	3.371352113885735e-228	16241813.0	5.836260968004658e-17	5.84253651743262e-16	35412733.0	4.505731385011456e-24	4.557903011574746e-23	51577172.5	1.5360850256041176e-26	1.5440029896536234e-25	66475212.0	5.950378399974164e-28	5.962522029361866e-27	126525050.5	5.5978991622081405e-33	5.462027823319594e-32	156145022.0	3.0873899899726668e-37	3.121351279862366e-36	170257474.5	2.926872965872437e-38	2.9471582240517518e-37	175149079.5	2.8729646913546274e-38
digestive	Esophageal bleeding (varices/hemorrhage)	530.2	1791738.0	0.0001451947625302	0.00047734599186375796	3698429.0	0.0035419297820867	0.007809409056979739	4548195.0	0.0016675443863379	0.0037252867968521008	5792936.5	0.0090901975812401	0.01747586189058832	9560924.5	0.0032663682425075	0.006433379276117517	11456630.5	0.0027026704174381	0.005273750140394336	1.22994e+07	0.00447402	0.008320241446178118	1.24622e+07	0.00455102	0.008569989572641892	193652.5	0.019906118269945	0.04575949656621942	581485.5	0.0294181547429155	0.05676876848984296	699666.5	0.0095865126463548	0.021437728968339422	1111225.0	0.0474749168201364	0.08150414041498952	2349074.0	0.0305585344413548	0.054452707648158946	3071144.5	0.0154553024718111	0.029933545591956125	3183802.0	0.015449453931852	0.029701502171443277	3226237.0	0.0155405445019813
digestive	Stricture and stenosis of esophagus	530.3	3240767.5	0.4986930073399487	0.4986930073399487	7131469.0	0.4289045489078412	0.44582913131541957	10688931.0	0.4161832974733745	0.43645336481145597	14569473.5	0.4244643612620594	0.4445728685927028	25401120.5	0.4920935731413383	0.49496013764507424	31001226.5	0.4952672797177208	0.4981356230365493	3.36615e+07	0.429133	0.4505313628611278	3.44063e+07	0.441952	0.4581420221043756	743276.0	0.1223274910756826	0.18488132173938399	2531387.5	0.4713338144019407	0.4788073949685677	4125540.0	0.4186656661673693	0.4384522282633567	5963602.5	0.4172638550478373	0.4390812266663585	9719539.5	0.347719165741796	0.3882321840455347	11841725.0	0.4651824595915073	0.47601160591803027	12507644.0	0.4560534358124539	0.4694396196571515	12670808.5	0.45753442173629
digestive	Disorders of esophageal motility	530.5	4129551.5	0.0144769801154064	0.030086408992483236	9645341.5	0.0006477315220386	0.0016290936019112423	14565048.0	0.0003327258463895	0.0008264318189789121	19004987.5	0.001965875338861	0.004336865986164256	35517140.5	0.0044020986401253	0.0084926893690314	43035573.5	0.0062528756851856	0.011351039135824812	4.54541e+07	0.00724979	0.012997483837137055	47120728	0.0111909	0.01923946501837889	1733075.0	0.0305600631653933	0.06536903705907579	3544277.5	0.0245672154187458	0.04877911987069156	5237265.5	0.019103003225025	0.03824523232936222	6853960.0	0.0365364477539832	0.06571207270038738	10718729.5	0.0330251750485121	0.057822823908980275	13357513.5	0.0853854088323192	0.1267615981343242	13844066.5	0.0850882605444243	0.1263281182097512	14841891.0	0.1368404898952075
digestive	Diverticulum of esophagus, acquired	530.6	334256.5	0.2004296977244684	0.25521035344967935	572732.0	0.1737120065009971	0.22293040834294633	1050521.0	0.3048896758471739	0.33795000214385545	1194402.5	0.3138574818607494	0.3473265060417652	2338206.0	0.3744627706729322	0.4032675991862347	3399393.5	0.2631527463403076	0.30232101619250334	3526487	0.148654	0.18868771582029695	3.5707e+06	0.148465	0.1885167700550087	27200.5	0.1186734796139352	0.18084407626451826	38811.5	0.1179816676808078	0.1717884585473581	46023.0	0.1170708772850914	0.17164527120746492	52804.5	0.118689141483289	0.17216061585906914	428982.0	0.4550735530051569	0.4690758161745463	474549.0	0.4505556777176615	0.4652827274489844	494352.0	0.1370408575135527	0.18582740278837756	500543.5	0.1369742588037746
digestive	Gastroesophageal laceration-hemorrhage syndrome	530.7	40013.0	0.1783940687484325	0.23319331061131535	151151.5	0.1734585805562613	0.22293040834294633	179113.5	0.1699306318827622	0.21469388197922015	204470.0	0.1736974602555117	0.21542721595104322	405938.5	0.1153168851659036	0.15555767321858874	533428.5	0.0525171312641105	0.07741669878618895	553007	0.052559	0.07739706543203445	576748	0.0147763	0.024753231334310618	39832.0	0.1780537668816455	0.2485427586311762	150557.0	0.1730494862651479	0.23488779138532084	178416.0	0.169531963255724	0.23115568031119638	203669.0	0.1733062294871724	0.23298366010314955	404419.0	0.1149697157653368	0.16601230509218892	531471.0	0.0523213325889871	0.08504319493161733	550992.5	0.0523615124300276	0.08439248516852312	574651.0	0.0147120480355609
digestive	Heartburn	530.9	3587726.5	0.0024077565978154	0.006163606082428506	7845432.5	1.9951065837741914e-05	6.14492827802451e-05	11035692.0	2.2978953648141797e-06	7.453429837153684e-06	13924278.0	2.821025373425603e-07	9.25478324120593e-07	25272489.0	1.438385704501866e-10	5.05141555886079e-10	32347803.0	2.091491388403016e-09	6.747164169399205e-09	3.46832e+07	2.24857e-09	7.241203498366662e-09	36134916	5.77309e-09	1.8097095159287296e-08	1423879.0	0.3979534863774834	0.43075655014313446	3649791.0	0.1895350086304821	0.2508599071475475	5401320.5	0.045123156978223	0.07898577747534553	6748340.0	0.0198677369767159	0.039494165407156064	11113524.5	0.00055511306598	0.0014490613800257491	13370087.5	0.0009275755906942	0.002265166478724358	14521575.5	0.0009192430494569	0.00223653153420515	15072509.5	0.0013345533716218
digestive	Hemorrhage from gastrointestinal ulcer	531.1	1500610.5	0.0251277643284666	0.04852768631607607	2824307.5	0.02759391405544	0.049088642178914156	3852199.5	0.0011223688658521	0.0025873286839234616	4810890.0	4.564213610345509e-05	0.00012151322622307285	9973454.0	4.2613046441012735e-06	1.1437076713183729e-05	12445562.0	4.978138960840145e-07	1.3795799992541038e-06	1.33807e+07	5.97337e-07	1.6372041538241619e-06	1.36608e+07	3.91726e-07	1.0850195470467313e-06	718091.5	0.1996009882735505	0.27088705551410425	1591443.5	0.3315447945554511	0.3824904532626513	2185468.5	0.1096340661284236	0.16294697328538582	2637111.0	0.0133252326998211	0.027782119981368147	5620254.0	0.008553567652726	0.018059528342415268	7176914.5	0.0023728038975045	0.005366677271537137	7919367.0	0.0026224961967309	0.00586171127928654	8024526.0	0.0026605434865039
digestive	Gastric ulcer	531.2	2368277.5	0.0168706214795087	0.0341648068952637	5254291.0	0.1487343734767439	0.19771993074398492	7190873.5	0.0342631247372459	0.056843085629660554	9130119.0	0.0270513372732339	0.045548360938541296	18871003.0	0.0236427835017434	0.0384519995412971	24051439.5	0.016289219780776	0.027114004810812522	25074115	0.00606137	0.011036972913811144	25941115	0.00672559	0.012134867548424454	1522743.5	0.0037000420764367	0.010866685088841095	3005841.0	0.0151294149271213	0.03289449716055119	3910492.0	0.0024382202607219	0.006271773326161217	5022596.5	0.0029270155189563	0.007240124029257259	11722013.5	0.008323529958699	0.017610837070510605	13315132.5	0.0055352570385128	0.01188141160496077	13899188.5	0.0022276380930224	0.005056937367419295	14613312.5	0.0026607582912482
digestive	Duodenal ulcer	531.3	782156.0	0.0779489316015211	0.12181844159665388	1743252.0	0.0286926217951269	0.050744371761346434	2104073.5	0.0142869754669772	0.026725358914197674	2655363.0	0.0058301814506805	0.011694861016453844	4519335.5	0.0104140949205699	0.01847431907142201	5641619.0	0.0091120992775223	0.01593088497848709	6.35575e+06	0.0107714	0.018457652235262082	6440240	0.0109024	0.018774324191114702	302271.5	0.0425521838901519	0.08464975043105023	825649.0	0.100546087137038	0.15216502321054107	1011218.0	0.0471790965943738	0.08170447456396884	1150281.5	0.0495400930722089	0.08445897811963402	1781867.0	0.0565119442135129	0.09072604462393058	2176044.0	0.0520320008005315	0.0847091027525562	2761698.0	0.064091543054105	0.09997101117488466	2798625.0	0.0644933564048717
digestive	Peptic ulcer, site unspecified	531.4	1379316.0	0.0027667006826903	0.006902707540823981	2818641.0	0.0012662097184959	0.00300349746022392	4144030.5	0.0001196435280865	0.0003188989350158579	5350631.5	4.2169349941690346e-05	0.00011285849708078706	14064255.5	0.0011585292440272	0.002439504668317438	19926075.0	0.0031376093619788	0.0060656566886492305	2.11661e+07	0.00122363	0.00250223460427891	21443839	0.00124906	0.002539345221979977	1007949.5	0.0162085543482835	0.038494784375740415	2011994.0	0.0099691330325612	0.023253244767697388	2668376.0	0.0019818167785302	0.005208278595867913	3145478.0	0.0002984074519051	0.0008593434538733512	8313536.0	0.0128593153867446	0.02574424693959838	11613974.0	0.0713943951497723	0.10969564361158027	12176810.0	0.037526882154205	0.06392770377022874	12336458.0	0.0378676948240578
digestive	Gastrojejunal ulcer	531.5	372260.5	0.3104908381415571	0.3565566517443348	1076848.5	0.2529163653340111	0.29679868897930256	1996611.5	0.2687694840862493	0.306300357990185	2688533.0	0.2344022908422116	0.27687239231884925	4609582.5	0.2869622078397649	0.3270548375379499	5561202.5	0.2648635221974778	0.3038244743113099	5.92878e+06	0.228916	0.2689951174966076	6006164	0.229807	0.27156624783811584	305823.5	0.3608936876139261	0.4062032305219024	604146.5	0.0880802844361775	0.13741096321942634	1427934.0	0.1307235565788064	0.18826509256179655	2047936.0	0.1203392901084008	0.17426623417214143	3985149.0	0.4564915332337449	0.469574197441058	4417413.0	0.4481314090115825	0.4642665783581868	4908994.0	0.4930978063595161	0.4952043674883473	4972504.5	0.4938304215908946
digestive	Other disorders of stomach and duodenum	537	3129700.0	0.0023084359913497	0.005955886035424644	6771479.5	0.0064554628151986	0.013604038480029208	10768696.0	0.0351703066835831	0.058157435234944606	13101388.0	0.0098190414953898	0.01863053209106615	22092547.0	0.0077688148479933	0.014295723237160076	25340924.0	0.0038145629336484	0.007279806917329181	2.65634e+07	0.00422856	0.007891810813799591	27032942	0.00346101	0.006623800189832859	2105989.0	0.0092207657612864	0.02418178288382439	4387965.5	0.0416761144606235	0.07628713523173183	6789517.0	0.1615092356959436	0.22116784382520366	8048536.5	0.0991688550838962	0.14863285161505813	13261897.5	0.134231718044452	0.18710523805086582	14814933.0	0.0755137854416745	0.11480366478426003	15365105.0	0.0760716583374402	0.11546996496892048	15678687.5	0.0631124023452451
digestive	Appendiceal conditions	540	490981.5	0.0841500150685913	0.1304723419754342	1355972.0	0.1759114373085966	0.22543383986694532	1626590.5	0.1801252472568318	0.22366472420112124	2065026.0	0.2382652882111973	0.2807830800820252	3555438.5	0.1837313477368007	0.22446424086712918	4108126.0	0.1520321850743918	0.1917887855296808	4.26001e+06	0.152752	0.192456968821686	4312957	0.152373	0.19174781344845435	196338.5	0.018329907059133	0.04255646751135388	449937.0	0.0502535668703547	0.0879666261610399	540003.5	0.0511979371073376	0.08757541873623546	604989.0	0.0487778516658435	0.08331914304862059	1118016.5	0.0319073005438236	0.05635647987090119	1403647.0	0.0253772116565287	0.04557080103863336	1455790.0	0.0254974091447996	0.04590751048716755	1474150.0	0.0254846722693145
digestive	Appendicitis	540.1	2526992.5	0.4521034606731637	0.4712807018469989	5424970.5	0.1208499510468235	0.1668562772384419	7958492.0	0.1448563875693079	0.1903826808053761	10250837.5	0.2513568145334307	0.2924827006641866	21035774.0	0.4626235112021362	0.47034146968146534	27574156.0	0.4490028100236944	0.4664615434144463	3.04234e+07	0.281399	0.32024406427200103	3.22213e+07	0.305549	0.34243083443448663	2257739.5	0.3308445420805637	0.3913802651550252	5346003.5	0.221765465229223	0.280416594849057	7740634.5	0.2609538061940963	0.3129331192956675	9991374.5	0.3951712098827319	0.4222612928235503	19463007.5	0.3017355053670951	0.3491869214695038	26097880.5	0.4415582657175698	0.4602220687015083	28954183.0	0.3447208147317384	0.38106637889367173	30705347.5	0.4270245702361297
digestive	Abdominal hernia	550	7635624.5	0.0494893814359991	0.08425872528249367	16882702.5	0.0951365663473802	0.13565769645830142	25865273.5	0.0202841523079981	0.036140074182560045	34935219.5	0.0033259534862757	0.0070322135042462834	73231194.5	1.513156388700502e-05	3.870691404182025e-05	97138660.5	1.477698263671916e-05	3.674848665265242e-05	105452404	3.1275e-06	8.14549484770846e-06	1.07965e+08	2.8785e-06	7.55335550408683e-06	4018345.0	0.0354353051737928	0.07282620114084144	8336640.5	0.0147632816256653	0.03221827423731502	12910783.5	0.0015945252133615	0.004271049678646937	16872604.0	5.124237307950344e-05	0.00016942764432347602	37165309.5	1.7253493475090515e-09	7.672460594011489e-09	49279070.0	1.4907190584940235e-09	6.32219176576546e-09	54944896.0	1.5206574061082123e-10	6.935016062834314e-10	56791056.5	2.767503051312378e-10
digestive	Diaphragmatic hernia	550.2	9452352.0	0.425166116272616	0.4474714050278175	22342124.0	0.3258242125615077	0.36158540662313654	34939903.0	0.2743287697499977	0.3115832940370345	44009966.0	0.0863026795104839	0.12361947191853832	85615191.5	0.0911679304864327	0.12677849125361662	106347997.0	0.0985476419689543	0.13388089039328613	1.12963e+08	0.0821588	0.11363310377002324	1.16741e+08	0.0963461	0.13117603463327393	4149553.0	0.3201074873606672	0.38256748489445597	10038136.0	0.3400443514893578	0.38856435407999157	15062281.5	0.2685493946093353	0.3181478247194434	18279980.5	0.0698290682956386	0.11310828164716562	33424920.5	0.0214681135419233	0.04047927600306367	42610272.5	0.0423522816745995	0.07220599793089398	44916056.0	0.034248979186095	0.0591361830768399	46387546.0	0.0418169201219238
digestive	Umbilical hernia	550.4	2066671.5	0.0003309339514121	0.000991792909262522	5944300.0	0.0153709671887506	0.029475743593753732	9774828.5	0.048416651292034	0.07635388596438468	13210458.5	0.0033367406218215	0.00704038425807569	32584155.0	0.0032032393164722	0.006321058917838509	42197330.0	0.0251720167218221	0.040044643395631505	4.68265e+07	0.0369734	0.05718044021823684	49144286	0.0579641	0.0833683595641186	959791.5	0.0043237502245552	0.012501277823170504	2742343.5	0.0279822346038314	0.0545378457185137	4761631.5	0.103145895643874	0.15495723921845483	6677802.0	0.0851536424672076	0.13189412760693675	19326048.5	0.1262137201786065	0.17765376579761846	25883187.0	0.479729431017086	0.48522013711415907	28645386.0	0.430375344642073	0.45262846484073244	29895628.5	0.3396516151586231
digestive	Ventral hernia	550.5	6236753.0	0.0912033331606533	0.13942904587390703	14144070.0	0.1195422504559166	0.1655073204790768	21295977.5	0.016388838204571	0.030100733689702088	29088514.5	0.0042086146728732	0.008651442892060511	63054742.0	4.123009229159537e-05	0.00010097961138083404	84618683.0	7.736788568529684e-05	0.00017718096018478968	91824439	2.63487e-05	6.171614759642365e-05	9.41666e+07	2.42925e-05	5.7027391813554645e-05	3171776.5	0.1419329370667731	0.2080938022191587	6779110.5	0.0222386548589965	0.04470993163074416	10509706.5	0.0012042300628076	0.003310651992659582	13700164.0	4.914875221439473e-05	0.000163607032795036	31364595.0	5.1457116262216164e-09	2.2100171728003094e-08	42291839.5	1.1875619555857162e-08	4.764385464671266e-08	47242084.0	2.082939252790016e-09	8.611175691412384e-09	48992493.5	3.824892585178556e-09
digestive	Ulceration of the lower GI tract	556	10842.0	0.0649222370299525	0.10513765897931357	84652.0	0.0540939178779998	0.08663681887340458	100279.5	0.0532164196245454	0.08234712027529044	387585.0	0.0748358401944945	0.10950798486014529	1135724.0	0.0999751656354405	0.13736640795532676	1598654.0	0.1614790613693663	0.20068010004724413	1656894	0.161427	0.20134852252772517	1678435	0.161735	0.20135098583366937	--	--	--	69046.5	0.2251440169000637	0.28319816785466134	81767.5	0.2222631995691801	0.28143716828565013	365635.5	0.2151710759642598	0.27264257625406857	1074886.0	0.4346904300935887	0.4531783010830464	1465078.5	0.4633380095899845	0.47462041107631847	1518762.5	0.4635542139464251	0.4761966015995095	1537850.5	0.4633451050964379
digestive	Ulceration of intestine	556.1	158336.0	0.4297013281970065	0.45127821112997596	228702.5	0.4348144265462726	0.4477872849514598	275249.5	0.4405438239314563	0.4563738648921501	309351.5	0.4353025030532238	0.45219882084282803	636121.5	0.154226596406762	0.19628839542678803	1273853.0	0.1052603556312629	0.14170709375681656	1318724	0.104522	0.14102370223580876	1.50967e+06	0.0299875	0.04665209623380996	157398.0	0.4302076976984836	0.4541081253483994	227230.0	0.4353475228440946	0.45474887984040757	273538.0	0.4411915587009654	0.4581062510473283	307408.0	0.4359119660929789	0.4529794187336564	631103.5	0.1538245082175279	0.20778713811641875	734551.5	0.0563900125364232	0.0904925439274983	760687.5	0.0561470212855153	0.08922112601151432	942995.0	0.0132200129250787
digestive	Intestinal malabsorption (non-celiac)	557	4187529.5	5.25419866756048e-18	4.003780845125544e-17	7717348.5	9.68669141131434e-21	6.421442452136196e-20	10914393.5	3.8962058153903288e-22	2.527538644342957e-21	13965373.0	4.1135810692064086e-24	2.6311395895490046e-23	26690914.0	4.776615835578989e-29	2.910925885682254e-28	31837052.0	2.3071314207589763e-30	1.3208961211158535e-29	3.4773e+07	3.70166e-29	2.1178334930967036e-28	35384027	4.07573e-30	2.34466160769426e-29	870289.0	0.0026118318028529	0.0079205713630493	1399703.5	0.0016262509978461	0.004610109760855829	2071402.0	0.0003202969404376	0.000972864538712638	2444155.5	8.964901322988603e-05	0.0002803672961520639	5397220.0	4.049859999053452e-07	1.4963637128855586e-06	6102244.5	2.4394172816737955e-07	8.74557046727733e-07	6329363.5	2.483484482425016e-07	8.956396165341279e-07	6514748.5	5.0395255420353865e-08
digestive	Celiac disease	557.1	2364490.5	0.4627722114718404	0.4778414746605243	4585061.5	0.16602863181817	0.21547256853447927	7208721.0	0.4216623221078947	0.4412846638812714	9239380.0	0.479461935626872	0.4832634177725757	21071883.0	0.1748500440011874	0.21590541786082268	29773071.5	0.2664570213192905	0.3051079299062645	3.3359e+07	0.361119	0.3938458478745266	3.42813e+07	0.356614	0.3905596920886236	238858.5	0.4264009273833627	0.45060075300103375	341686.0	0.4221323577876422	0.44335431238680234	634722.5	0.308537960557415	0.35391119005115257	713071.0	0.3013511431927723	0.34776763098281205	2902331.5	0.1817950140536708	0.2336368147364952	3419536.5	0.1644520997433084	0.21705100893013685	4175469.5	0.0700881245261521	0.10767314598655094	4228063.0	0.0700241007261768
digestive	Noninfectious gastroenteritis	558	19329072.0	5.616062950250393e-05	0.00019302761818517958	40948497.5	2.946838636793741e-06	9.832618251435116e-06	57377219.0	4.6816366610443296e-08	1.698142043360882e-07	74525062.0	5.8377515728454564e-09	2.1279546055856016e-08	153611364.0	1.101883077293915e-09	3.718406736405525e-09	195158618.0	9.426934641741656e-11	3.23120588707066e-10	2.15756e+08	2.18286e-10	7.348719366926769e-10	2.2556e+08	5.2639e-10	1.727680958175331e-09	9542047.5	0.0003575774723371	0.00133696637247338	18913731.0	0.0002572582029096	0.0008437717849698636	26700687.5	0.0001033593907519	0.0003381725032992954	34425520.0	5.038604701021974e-05	0.0001671591154190398	66543127.5	2.515160573278136e-06	8.568597885235685e-06	88936304.5	8.675511146701725e-07	2.9833135269780423e-06	101211583.5	1.6400051214649849e-06	5.504571645313167e-06	107643789.0	3.717314217959542e-06
digestive	Ileostomy status	559	2146172.5	0.0042526775976454	0.010296507582476582	4315121.0	2.699768136027479e-05	8.239231415132642e-05	6402293.5	1.219464014804462e-05	3.619054495548726e-05	8140244.5	2.678022631161253e-07	8.842691610035695e-07	17236820.5	3.1799747096093463e-06	8.669615260934956e-06	20092187.5	9.32910312708048e-07	2.544744884402581e-06	2.10034e+07	3.89378e-07	1.0813757743452065e-06	21283000	4.06444e-07	1.1228136709420083e-06	1418615.0	0.0527945275494628	0.09694616400108469	2594122.0	0.0065220211975215	0.015948250307425357	3965749.0	0.005538647027169	0.01317117280851171	5109196.5	0.0007581622547218	0.0020854771264337373	11737020.5	0.0174337353172665	0.033564950179794696	13801975.5	0.0071589548569755	0.015015982075523456	14485007.0	0.0036054305405183	0.007868503990787864	14675960.5	0.0036646472123138
digestive	Paralytic ileus	560.1	2009932.5	3.4013255571423675e-25	3.2779441398734776e-24	3649488.0	1.2312208151802864e-32	1.1103171495454652e-31	4837697.5	1.921875890624145e-37	1.768125819374214e-36	7113543.5	3.5551623176552805e-39	3.090256476115744e-38	12028629.5	2.3511084763573423e-53	2.234631542666244e-52	14404553.0	3.734262242786159e-56	3.269832989061494e-55	15276769	1.12607e-59	1.0252174208572391e-58	1.55025e+07	3.72176e-60	3.3304953930484588e-59	1738942.0	4.579390496649884e-21	5.3292656904763024e-20	3046123.5	5.3841331093287215e-27	6.016455718680118e-26	4052898.0	6.172249846632697e-31	6.838572273257817e-30	6122310.0	1.8266543279956975e-32	1.9930828334353056e-31	10306169.5	5.4594338940382263e-45	6.379919841288857e-44	12427696.5	2.2976202391385606e-47	2.669993174447224e-46	13055784.5	2.766856670213459e-50	3.3104626277730444e-49	13251852.5	8.996523440647324e-51
digestive	Other intestinal obstruction	560.4	1013052.0	0.0154890120724964	0.03165425959930149	2162816.5	0.0122582228199404	0.024012683058239555	3105541.0	0.0059362041254824	0.01213623954543084	3727039.0	0.0040307258364678	0.008331805235137843	7478596.5	0.0005427676524724	0.0011813178318518264	8978069.5	5.26443603360186e-05	0.0001229942230272004	9.30701e+06	2.26722e-05	5.3584099097652475e-05	9581550	1.76849e-05	4.2371016864986646e-05	548283.0	0.0853212168331141	0.14159367713302903	1083871.0	0.0120502639420274	0.027120149059223386	1801303.0	0.0060598343610061	0.014271349038601487	2235962.0	0.0037677466467551	0.009041237767729362	5013472.0	0.0012652227056221	0.003063973058193309	6208874.0	9.99736924760674e-05	0.0002761568390527435	6440241.0	4.013736036875989e-05	0.00011530987427974238	6671688.5	3.065733202341525e-05
digestive	Symptoms involving digestive system	561	2858379.0	2.484777330561178e-07	1.0393770706134628e-06	6997743.5	2.0746671294723897e-11	9.526338516522303e-11	10853824.5	2.933215167142532e-12	1.313457411127541e-11	14823138.0	3.9969209922260556e-13	1.7750518118313964e-12	30829328.0	1.2107367803056582e-18	5.8425365055935964e-18	41253691.5	6.672535770030595e-20	3.2040471301252903e-19	43963873	1.56e-21	7.668152159858223e-21	4.56324e+07	7.21121e-22	3.5281023930038725e-21	2038571.0	0.0023427781576814	0.007198437177562578	4854515.5	3.0737169530344686e-06	1.3426554508482384e-05	7710788.0	5.310862865482225e-07	2.386217186103765e-06	10323274.5	1.9983501317714769e-07	8.721688130664844e-07	20899750.0	1.6196027003269112e-09	7.234225394793537e-09	26986185.5	7.544980798450803e-10	3.287920511738691e-09	29097266.5	4.246197062978924e-11	2.0179357070325072e-10	30385035.5	2.2987019066787178e-11
digestive	Functional digestive disorders	564	2468120.0	8.996164697579965e-07	3.537291959088442e-06	4650250.0	1.05537447869899e-09	4.4387808957045765e-09	6616630.5	1.9747174201057945e-11	8.503889485732188e-11	8081266.0	2.4148683530151107e-14	1.1317608824960219e-13	15742855.0	5.3099463905889516e-17	2.4341170179867937e-16	20018251.0	1.990114757318144e-18	8.977054446430762e-18	2.24725e+07	2.15033e-17	9.38080573048435e-17	2.29155e+07	1.68921e-17	7.308254727984088e-17	1106041.5	5.386020858596155e-06	2.6672262868899043e-05	2436476.5	2.2002631663901843e-08	1.2365221654391622e-07	3422610.0	4.3960973067667815e-08	2.1980486533833907e-07	4194925.5	2.77502252556471e-08	1.316459961403162e-07	7009048.0	2.2661711311234242e-10	1.0897138692722687e-09	9398028.0	1.1550519540399846e-10	5.431430351322904e-10	10768640.0	3.5957034503720877e-10	1.569455111170993e-09	10916671.5	3.797480183883642e-10
digestive	Irritable Bowel Syndrome	564.1	2548998.0	1.0760578243900706e-06	4.1974795292676165e-06	6371003.5	2.8124125667950778e-08	1.0996972575632316e-07	9231619.5	2.582986258542535e-09	1.001525706377412e-08	11978909.5	3.02386546551845e-09	1.1264729591326975e-08	22749120.5	2.7784755323767696e-10	9.627092480074694e-10	28555753.0	3.474888908062212e-11	1.2129343395103764e-10	3.21323e+07	2.12313e-10	7.170700150959077e-10	3.3622e+07	3.7116e-10	1.2336663463040146e-09	694432.5	0.0338354001249175	0.0704714933250519	2065944.0	0.0418065931791626	0.0763804867778999	3142086.0	0.0890706231171676	0.1390480224564941	4208666.5	0.0189635370928449	0.037849986636531954	9173541.0	0.0406096735802825	0.06929154829912389	11298852.5	0.0235907564142335	0.042896141609334734	11865842.0	0.019891775630334	0.03678170148372672	12154890.0	0.0160426302713694
digestive	Abnormal findings on exam of gastrointestinal tract/ abdominal area	564.8	12708613.5	0.0039434542213541	0.009642824625848612	27576386.0	0.0004308395034929	0.0011143936511536054	39320365.5	0.0008224632611146	0.0019538329113804077	50089921.0	0.0003084612742972	0.0007522904459478747	84601708.0	1.0115833598270635e-05	2.6531654703312354e-05	99960823.0	5.206860305272755e-06	1.3330585842983318e-05	105516315	4.89103e-06	1.2644216647376935e-05	107384221	7.28169e-06	1.8326751022933615e-05	6107921.0	0.1551078541134184	0.22458073433840212	13562549.5	0.2016521291670637	0.2604673335074573	19115551.5	0.3675827578245358	0.4013361577591517	25283143.5	0.2641251655344527	0.31438898491494865	43050721.0	0.1683744954350972	0.2235155902086983	50529805.5	0.1238069968674039	0.1724089171252691	53230495.5	0.1334452879570615	0.1819220614642514	54393204.0	0.1570568291735229
digestive	Anal and rectal conditions	565	8754652.0	0.0630341184703111	0.10292780474471074	20513188.5	0.0312462690609871	0.054490444825867915	33192911.5	0.1458772044331718	0.19147565614315157	45064232.0	0.4264532723878008	0.44619647944279156	86325662.5	0.028378115573178	0.04509160695370009	107171973.0	0.0028459463853865	0.005542946044061279	1.13955e+08	0.000426246	0.0009239746731292173	116524707	0.000281425	0.0006138585968389695	2698253.5	0.0516441020653399	0.0953981329818085	6600787.0	0.0514647932868767	0.08943520135386726	11035903.0	0.1267456549784083	0.18374164116350436	15114269.0	0.337329102203783	0.3796638882332464	28257019.5	0.0265248440337284	0.04829251495271208	36859608.0	0.0070116778913447	0.014768292133898839	39122488.0	0.0010322260289791	0.0024935246353248505	40202816.0	0.0008336672954106
digestive	Anal and rectal polyp	565.1	415109.5	0.4582796413745081	0.4746985115607392	1063334.0	0.4259298678964623	0.4438294768789689	2005282.0	0.4415599528764124	0.4564439962317971	2464968.5	0.3134043284180168	0.34720283442388145	5532209.5	0.1310114457971988	0.17224347442372845	7445073.0	0.1032714889024816	0.13975180706024135	8317501	0.0271199	0.04308728508079124	8839050	0.0408994	0.061702656391769015	142819.0	0.3533182264765178	0.40129811882719946	296926.5	0.2913982004486541	0.3465763250385601	635242.0	0.3168952442924018	0.3613717698071249	942788.0	0.4320631508146972	0.45040978142254	2187629.0	0.0638430513744273	0.10136219057077328	3049387.0	0.1160116420000548	0.16496170191568976	3310742.0	0.0188464956208722	0.03536325838824179	3765479.5	0.0369257822359071
digestive	Peritonitis and retroperitoneal infections	567	1668976.5	0.0142417513619436	0.029723230549449274	2946414.0	0.0002733303999752	0.0007315607764043715	3701940.0	6.756617684123492e-05	0.000184304503944285	4712847.5	3.566592739689148e-06	1.05136951196054e-05	7916307.0	3.681193060721527e-08	1.1627182960083849e-07	8820449.0	4.0643358757895525e-08	1.2169649375208944e-07	9141475	4.04799e-08	1.2114300342783695e-07	9.2801e+06	1.65056e-08	5.0236383625046636e-08	1190182.5	0.0541339784353374	0.09901519434832846	2146345.0	0.0023024506868684	0.006250438164069438	2746620.5	0.0005736780524704	0.0016646907772579157	3570972.5	0.0001332663375669	0.00040391217126779853	5690814.0	1.830997237891684e-06	6.301891178360077e-06	6343109.5	1.982731270021814e-06	6.615647900963874e-06	6576458.0	1.994295101585639e-06	6.628098425858153e-06	6680691.0	7.929366491710159e-07
digestive	Other disorders of peritoneum	568	2809992.0	3.318208070517403e-07	1.3705035854279863e-06	6440992.5	2.135069398495752e-08	8.414190818481289e-08	8393090.0	9.153442505592627e-08	3.227625022877958e-07	10645860.0	2.6527315011431544e-07	8.787713148738072e-07	18552831.5	6.933874065201321e-08	2.1316004544654506e-07	21905423.5	3.1612133904854664e-08	9.539578706936113e-08	2.2988e+07	8.49525e-09	2.6533610685104712e-08	24006513	1.01737e-08	3.1421559222195486e-08	2630090.5	1.9226315357654363e-06	9.999832177640342e-06	5965514.5	1.2436226739456693e-07	6.460115619793449e-07	7727875.5	6.347222977118359e-07	2.787631712923604e-06	9778787.0	4.615499650876194e-06	1.7844175815592215e-05	17333499.0	1.0470790193573811e-06	3.7053324452611557e-06	20540465.0	4.708245112788526e-07	1.6527902114684722e-06	21572861.0	1.321634875883422e-07	4.887646068267054e-07	22565057.5	1.5248155794634593e-07
digestive	Peritoneal adhesions (postoperative) (postinfection)	568.1	42734.5	0.032925738271712	0.06080219988408895	76307.0	0.0086177183106245	0.017497639003925352	90541.0	0.0085030126646348	0.01687264473845187	103831.0	0.0087122621441159	0.01681284743940396	604345.5	0.0362052518124262	0.05615065999651737	674917.0	0.0369669510060468	0.056897434192467976	700122	0.0371077	0.057303431600126915	709546	0.03724	0.056821193849158895	15278.5	0.0777680436769191	0.13075535168197655	36849.0	0.0187761623104304	0.03863788432617479	43760.0	0.0186535656453257	0.037890055217067856	50138.0	0.0188816577937036	0.0377633155874073	524199.0	0.0774260236339159	0.11898035741909106	585446.0	0.0787347755229902	0.11863019084015371	607345.5	0.0789570048623762	0.11931541447999498	615401.0	0.0791165964847299
digestive	Other disorders of intestine	569	5241517.5	7.642724308888634e-11	4.1279109866140264e-10	9588587.5	3.2106298913694034e-14	1.7372110925733909e-13	13911194.5	1.9936423085875714e-16	1.1024950908691924e-15	19736214.0	1.8807033950657746e-15	9.422046072817205e-15	42244632.0	9.08058798149597e-16	3.986224215605858e-15	50893870.5	1.0913447201822032e-15	4.641555911958595e-15	54389839	1.36531e-15	5.627852730592053e-15	55910588	4.37436e-15	1.7480754187205113e-14	1361259.0	0.0004616156888689	0.0016657527377402477	2448971.5	3.179420204083435e-06	1.3825442606896745e-05	3775818.0	7.091025765307132e-07	3.0727778316330904e-06	5199303.0	8.411471483595714e-07	3.5000275410555046e-06	10561012.5	3.877282927431281e-06	1.3120098794843223e-05	12697753.0	9.513130161505276e-06	2.986886519652743e-05	13568507.5	2.0750479543720667e-05	6.280725504751166e-05	13758377.0	2.155974530164223e-05
digestive	Toxic gastroenteritis and colitis	569.1	918900.0	0.0015541565425246	0.0041402056403840115	1653480.0	9.843372125283742e-07	3.4212553810448004e-06	2772080.0	3.9058537183681894e-08	1.426976159923685e-07	3492313.0	3.3248395393576958e-09	1.2340736538418893e-08	5326999.5	1.7028169252449178e-10	5.959859238357212e-10	6133799.5	1.8760983089146884e-11	6.626760806403748e-11	6356088	1.85822e-11	6.463656707510565e-11	6445749	1.96603e-11	6.861450658219417e-11	325868.0	0.0033700159963809	0.009968755291809269	736219.5	8.999997789116865e-06	3.696152938180046e-05	1399477.0	1.5656192998634858e-06	6.453965948407326e-06	1769595.5	9.911545994124148e-08	4.5060824843657e-07	2655369.5	6.4359335404494835e-09	2.7407259356575127e-08	3121770.5	5.822134799369367e-10	2.5816571412993114e-09	3236024.0	5.879413801957868e-10	2.5229383276755916e-09	3282957.5	6.14507719018745e-10
digestive	Gastrointestinal complications	569.2	7072889.5	1.6531196716884378e-13	1.0220230423080092e-12	14117860.0	4.264619338587367e-16	2.541002355908306e-15	21277971.5	3.5454231435986424e-17	2.0157124838886661e-16	27772128.5	1.1045389867490053e-18	6.206166571954355e-18	57771638.5	1.0208815590487513e-22	5.423760488074391e-22	70138967.0	8.331428394359497e-24	4.3845193873346445e-23	7.66529e+07	1.52111e-23	7.845321200535094e-23	78145479	2.08154e-24	1.0788964668406886e-23	1394898.0	0.0101163892647154	0.02601756465593948	2496286.0	0.0036395637288164	0.009351927121370599	3882839.0	0.0001603128860943	0.0005074839738376198	4791517.0	0.0001518189159524	0.0004545310227600118	9863604.0	2.5714215091292296e-05	7.807488267899927e-05	11561023.5	2.2239493043781704e-05	6.691704603352173e-05	11985822.5	2.241365225711624e-05	6.743989451327579e-05	12161543.0	1.1005601727280848e-05
digestive	Other chronic nonalcoholic liver disease	571.5	7042631.5	3.776259687365978e-16	2.749676498282042e-15	16050063.5	4.1380291430903404e-23	2.9377072143499506e-22	24663976.0	2.590102589646907e-26	1.807712979808738e-25	33276095.0	2.500194461438869e-28	1.7180390319481965e-27	73164078.5	1.565136290802789e-36	1.0955954035619525e-35	96409014.5	9.482208630354127e-40	6.457817903809805e-39	107892169	1.17905e-41	8.121485116523772e-41	1.10624e+08	1.34703e-41	9.278531542013149e-41	3031485.5	2.957586704574849e-10	2.0703106932023946e-09	6556592.5	1.0472327468600872e-11	7.24022064555787e-11	9825216.5	1.588559141970409e-11	9.992549441426766e-11	12581955.5	8.376297138945071e-12	5.046333613769362e-11	25851488.5	2.253324072293132e-16	1.4424144539201258e-15	31850212.5	2.792870275384689e-17	1.7647449052587005e-16	36106198.0	1.343735420239399e-16	8.282296499293752e-16	37237360.0	1.5311205765411254e-16
digestive	Primary biliary cirrhosis	571.6	2966731.0	1.0036408976310202e-09	4.98272223419845e-09	7520300.0	2.109793715961191e-13	1.0999497446235167e-12	11431022.5	6.123925216218278e-14	2.9652690520635866e-13	15580258.0	1.1025513865538077e-13	4.98353226722321e-13	29849285.5	6.456620383034798e-20	3.247115881953423e-19	35434217.5	1.7280739851006514e-23	9.003265462374393e-23	3.91014e+07	5.4928e-23	2.778241832979581e-22	39800439	5.23787e-23	2.649300984820243e-22	1113331.5	0.0509905948318543	0.09532191275306315	2663743.5	0.0021738336871707	0.005951721291655578	3922331.5	0.0042460333604939	0.010349706316203975	4826668.5	0.0034626262339399	0.00837512059539169	7986949.5	9.694309735523596e-05	0.00027678355921026177	9044068.5	1.4931575661167906e-05	4.5606715992268136e-05	10567090.0	2.257151965468003e-05	6.771455896404009e-05	10709028.5	2.3226070043320927e-05
digestive	Liver abscess and sequelae of chronic liver disease	571.8	10566813.5	1.3340335891858789e-05	4.8034982350539145e-05	20777171.5	0.0073736196061552	0.01524998600363936	29908935.5	0.1231438481588916	0.16750211604408385	36162309.5	0.0927731232801571	0.13159032967352832	56513992.5	0.3021026729311809	0.34056405784189714	66417918.5	0.4819039192466611	0.4879921125899134	69448717	0.496307	0.49772895636660436	70315900	0.494099	0.4961692250707327	7936746.5	1.0908651853754968e-08	7.102066346745368e-08	14198658.0	1.8749644060703091e-06	8.341855528859108e-06	20125316.0	0.0002377546144044	0.00072896461963628	24677123.0	0.0001368941161724	0.00041236203092423506	37103752.5	0.0008160801661384	0.0020711125428514287	42547677.0	0.0021428249052747	0.004901348369304891	44700538.0	0.0025202327374133	0.005645543378743136	45268803.0	0.0024984939617508
digestive	Portal hypertension	571.81	9641471.5	6.6513455841583194e-18	5.029440545559715e-17	22134159.0	7.430857998891409e-26	5.856920359756142e-25	31860084.0	4.045231897466563e-32	3.3014311937388406e-31	40826198.0	2.8672717272867547e-34	2.2604770129074645e-33	73719800.5	1.6220711002066732e-45	1.2926658921647023e-44	94470836.5	5.2978618710166185e-46	3.8875859645065607e-45	101694892	1.96063e-45	1.4456173539888294e-44	1.03304e+08	2.30032e-46	1.696080970722058e-45	2468222.5	3.0307462837324527e-05	0.00013697207719198608	5087574.5	7.341920627308177e-06	3.054366113784917e-05	7233286.0	3.788119779207351e-07	1.733998490482238e-06	8764395.0	2.097241408260593e-07	9.112792313769479e-07	15610479.5	3.50047774414684e-08	1.4128434268544474e-07	19344367.0	2.3367731596110923e-08	9.156890171964396e-08	20418096.5	3.93890711598941e-08	1.4947270660303097e-07	20727870.0	2.1436586995363133e-08
digestive	Other disorders of liver	573	12264730.0	8.589713399313592e-07	3.391039466476008e-06	27481552.0	1.7840281870124334e-07	6.614119315553503e-07	39584645.5	4.616166013242097e-08	1.680417268129857e-07	49531937.5	3.3483415252075046e-09	1.238277574958557e-08	90941624.5	7.069826902679649e-11	2.5609582766350057e-10	113788962.0	8.122273581005764e-12	2.918416921175175e-11	121082649	3.53246e-12	1.262280645188849e-11	1.23851e+08	9.08719e-13	3.2921406155157653e-12	6748537.0	0.2809218770548494	0.3457665790835138	14857931.0	0.2244882175823126	0.28311440563858586	21173500.0	0.1936633096947024	0.2533669218631764	26093347.5	0.1487500745107407	0.20690166171323995	46250120.5	0.2160110910377026	0.26834505128911146	54439205.0	0.1629643348230594	0.2156553029282476	57320373.0	0.1294420773897119	0.17789539554775283	58998972.5	0.0734582514983568
digestive	Chronic passive congestion of liver	573.1	447992.0	0.0150536987282879	0.03102261184466881	1531651.5	0.029104551479652	0.05129164794213329	3234617.0	0.0499325028634738	0.07846536164260175	3812766.0	0.0269143261696526	0.045392818763742515	6817725.5	0.0003859926057491	0.0008562919476576889	8476338.0	3.807279649250808e-05	8.97553256678584e-05	9536454	5.49708e-05	0.0001281836103605481	9.66347e+06	5.62381e-05	0.00013084742607598948	81678.0	0.4732590181898621	0.4832470502294566	645438.0	0.3077942342238441	0.3613445908833312	1421476.5	0.2557009728997071	0.3100851350462866	1614012.0	0.2631998519013668	0.31438898491494865	2985805.5	0.0119999720799172	0.024314459557090475	3863587.0	0.0082137263292481	0.016912581097494578	4501997.5	0.0221481109651966	0.04080548705000908	4561920.5	0.0223497837442477
digestive	Liver replaced by transplant	573.2	28319739.5	4.6416566848274e-311	< 2.225E-308	57169030.5	1.4998401993725593e-308	< 2.225E-308	76541892.5	9.363932524563018e-303	< 2.225E-308	96390067.5	2.6169767850433924e-246	< 2.225E-308	159364076.0	5.2884235391523e-310	< 2.225E-308	188305603.0	1.852073292148715e-309	< 2.225E-308	198880866	9.4524e-307	< 2.225E-308	202513395	1.33618e-299	< 2.225E-308	5583191.0	3.7828718741984925e-101	2.0716786558110567e-99	10806875.5	4.174092893335773e-147	2.5070645440597984e-145	14951126.0	1.6561088192264764e-169	1.0091913117161341e-167	18581316.5	2.782726038709744e-183	1.6074335117723347e-181	30282761.5	2.8065608396138366e-216	1.4845229704273193e-214	34854758.0	4.6816003514957654e-222	2.253856169220104e-220	36456666.0	2.799947637972957e-223	1.355974641818332e-221	37033931.0	7.393070332275742e-223
digestive	Hepatomegaly	573.3	11675991.0	4.741445749009871e-16	3.4270890965269874e-15	26353928.0	1.2121289171919889e-18	7.631075761692962e-18	38873712.5	2.386397052833837e-17	1.372178305379456e-16	48147372.5	4.367093421225625e-19	2.4811921840147827e-18	80113530.5	3.8821877335936e-24	2.1168139431594578e-23	96967677.5	2.0022047671901092e-26	1.0923022866031905e-25	1.03739e+08	7.9609e-28	4.410084549751736e-27	105451548	6.64964e-28	3.683688412194584e-27	6613697.0	1.5924570137758428e-07	9.324386665567986e-07	14646844.0	4.034582580157815e-07	1.9386169297658303e-06	21145479.0	6.322202829725134e-06	2.4656591035928026e-05	25683820.5	3.4174479449072823e-06	1.3370254509557574e-05	41276938.5	5.8211976978138756e-08	2.303269167835805e-07	49577800.5	4.004350145497916e-08	1.5570761527301512e-07	52899148.0	1.2241355812248624e-08	4.786435145645837e-08	53628715.5	1.3461461680337472e-08
digestive	Jaundice (not of newborn)	573.5	8945981.0	1.364153603015115e-07	5.830273877234165e-07	15603486.0	1.0603304297385595e-10	4.717292267414659e-10	20614562.5	8.482834530909077e-13	3.849609213130039e-12	24341317.5	5.1285283190139515e-14	2.349420405602337e-13	35418502.5	6.566867261379509e-20	3.2769407341356895e-19	41751349.0	7.294487266754156e-21	3.5853093075272784e-20	4.37375e+07	1.10439e-22	5.559098625606289e-22	44458857	9.02604e-23	4.52165910373114e-22	6769227.0	8.975337228326458e-05	0.0003798199527078151	11534967.0	3.802209720737949e-06	1.631215866798736e-05	14672369.5	1.778336096072049e-06	7.285200393572472e-06	17401345.0	1.3727095824208032e-06	5.593364356586012e-06	25161924.5	1.0985766317506744e-09	4.995789660223656e-09	29996732.0	3.5551044742785716e-10	1.5974269437758383e-09	31493390.5	1.5429867097701478e-11	7.50821762601072e-11	32049455.5	1.2198896003248816e-11
digestive	Abnormal results of function study of liver	573.7	9687654.0	3.599157368527007e-45	5.127495207626157e-44	20886390.0	2.4502330900450103e-61	3.6068872399044934e-60	30932083.0	1.2990643944574331e-67	1.878075953129889e-66	40088651.0	2.308413489257433e-75	3.452436056727661e-74	72804017.5	1.5830881516992972e-90	2.0760497786841415e-89	92938585.5	4.777643705069621e-100	6.222880925853181e-99	1.00707e+08	1.2353e-105	1.6796857118477115e-104	105196402	3.41174e-105	4.4651105839299927e-104	5773683.0	3.785293660988261e-23	4.698811197840095e-22	11618961.0	6.737262414950631e-30	8.19558124147792e-29	17447246.0	2.6044742191402973e-34	3.214382738812393e-33	22192557.5	9.659941485583773e-36	1.1711188319559584e-34	40329604.5	1.7303522171455023e-40	1.9539370541923934e-39	50982413.5	1.4621725853070804e-43	1.6244576744455583e-42	55264690.5	3.9697844692276135e-46	4.485856450227202e-45	57647880.5	1.459874824124717e-45
digestive	Abnormal serum enzyme levels	573.9	12871591.5	1.1771832121884303e-46	1.753289541789738e-45	28247342.0	7.352693268502821e-76	1.2912361336440919e-74	39038322.0	1.2803942200853482e-91	2.2340671564247798e-90	50872175.5	1.0310890954535169e-102	1.8079613966831492e-101	99728932.5	9.802946574174427e-138	1.7510090777318463e-136	123305353.0	2.189616470696589e-149	3.933759245630768e-148	133026492	1.87593e-152	3.328989483464059e-151	1.36638e+08	4.34615e-153	7.712574952627486e-152	12871591.5	1.1771832121884303e-46	2.3825164577118017e-45	28247342.0	7.352693268502821e-76	1.9097130354138407e-74	39038322.0	1.2803942200853482e-91	3.3740117961708497e-90	50872175.5	1.0310890954535169e-102	2.7365661938793334e-101	99728932.5	9.802946574174427e-138	2.8148460877272287e-136	123305353.0	2.189616470696589e-149	6.14917292187292e-148	133026492.0	1.8759348569663757e-152	5.450930712956582e-151	136638409.5	4.3461501643268544e-153
digestive	Cholecystitis without cholelithiasis	574.3	8639646.5	3.882669400465885e-05	0.00013438957819218185	19363746.5	2.333965824893411e-06	7.839932183618471e-06	27394061.5	2.658242832724764e-07	9.088316711883316e-07	33965829.5	3.1119540302628576e-08	1.0951063144558223e-07	67213589.5	1.5818750433667055e-09	5.320852418597101e-09	84743403.0	2.1484170764176476e-10	7.221453527829641e-10	91473546	2.14418e-11	7.433615360554878e-11	9.35997e+07	4.69889e-12	1.673380836400486e-11	6025198.0	0.0001320767746857	0.0005382958526869802	13781099.0	4.163790230108469e-05	0.00015815819806854698	19469938.0	5.190685484746093e-06	2.0489547966102997e-05	24134059.0	1.4045433640207356e-06	5.699428030861002e-06	48087929.0	5.394788392286567e-07	1.9432839907698926e-06	62079062.5	1.1695122538217605e-07	4.3791736615325914e-07	67823823.5	2.8372005548152534e-08	1.097122800093959e-07	69529625.0	8.695476323539723e-09
digestive	Obstruction of bile duct	575.2	27227940.5	1.12694312494191e-13	7.011298049480364e-13	53727877.5	8.079355976145386e-21	5.3916235547476885e-20	69884877.5	2.173307738970521e-28	1.6536747607805773e-27	84596102.5	8.36142654902858e-31	6.073979143115761e-30	134536086.5	2.7511038203210732e-40	1.993107383113729e-39	157500819.0	2.5125634220364105e-41	1.7453940571746266e-40	1.63822e+08	4.47063e-42	3.120500710154928e-41	1.66505e+08	1.40511e-41	9.615363526243202e-41	12903257.5	0.0019723805301986	0.006080418124552875	25755061.5	0.0004686441524995	0.0014527968727486283	33094935.0	1.1877143248956823e-05	4.5771599477205153e-05	39616250.0	6.172088428743304e-06	2.3675745457132522e-05	63286324.5	2.5660846187692672e-08	1.0483394479118347e-07	72874101.0	1.5599297038454153e-08	6.209011537746908e-08	75577652.0	1.0041109912904208e-08	4.004630894675913e-08	76593226.5	1.1020827081086429e-08
digestive	Cholesterolosis of gallbladder	575.6	1036656.5	0.1954720644381127	0.2508473098468209	2460515.5	0.2387246973822077	0.28380453928692384	3828676.0	0.0644042247081136	0.09670189229170773	4477422.5	0.0636234628242624	0.09643079238789104	11044555.0	0.004031955148554	0.007866488764410486	14798555.5	0.0007472524143711	0.0015858187693987241	16663055	0.000337397	0.0007374846229341764	1.72295e+07	0.000463281	0.0009960068325261583	335665.0	0.2092690782809797	0.2815455373982545	883870.0	0.3244460704979274	0.3756538237933834	1209199.0	0.0320231202537062	0.05992810412161926	1358243.0	0.0301922224165375	0.05625951122018951	3391036.5	0.0135772567472527	0.02686051777753738	4956850.5	0.0092258892534634	0.01880518958720066	5275307.0	0.006817434025159	0.014035081788637131	5340633.5	0.0067776664029321
digestive	Other disorders of gallbladder	575.7	1666280.5	0.4276724867562037	0.4496278657554526	5208865.5	0.4486108836562522	0.4605738405537522	7907471.5	0.4965866233955824	0.4975699632438905	9401919.0	0.4779411767182916	0.4822085086532764	14298581.5	0.3761765529767165	0.4042727270579651	17373135.5	0.4537404920188608	0.4690452308369573	1.84864e+07	0.442126	0.460602703712262	18724960	0.44341	0.4591991783313292	439021.0	0.3411277984868198	0.397361842972272	1214686.5	0.2184082670225594	0.27800045643533716	1926815.0	0.3020614894394108	0.348600476607519	2255282.0	0.233489176152584	0.290972552007408	4312387.0	0.2424179425919819	0.293884236797276	6111167.0	0.4482863815888956	0.4642665783581868	6519522.0	0.2942237271445655	0.33739187547802424	6606159.0	0.2953062295108567
digestive	Other disorders of biliary tract	575.8	5433512.0	1.543146880546171e-10	8.025996738502044e-10	12272169.5	8.745166269911989e-13	4.3551798189959704e-12	17592926.5	5.963297098791444e-14	2.9013733961427606e-13	22336022.5	1.8524263045905213e-14	8.762407217528187e-14	38646621.0	2.4487929983348884e-16	1.0841664727670703e-15	46867885.5	2.8297155862128983e-19	1.3163230539436786e-18	4.94755e+07	6.16547e-20	2.8947294160718143e-19	50403063	1.6359e-20	7.750177592628131e-20	3104679.0	0.0005957857042089	0.002069688397830288	6841531.5	0.0002881674843791	0.0009292917868735969	9906597.0	0.0004294561794265	0.0012844164875487397	12504684.5	0.0001352072476704	0.0004085338991149353	21399567.5	0.0013082729282748	0.0031454887390340055	25933593.5	8.098364387918354e-05	0.0002280625737099013	26894681.0	8.151003057762761e-05	0.00022711150985601995	27505453.5	2.8978382131782536e-05
digestive	Nonspecific abnormal findings on radiological and other examination of biliary tract	575.9	3299766.5	0.0027446868520204	0.006865209098056362	9415837.0	0.0196951485003667	0.03670604088583456	14618132.0	0.0011203090188678	0.0025873286839234616	19552259.5	0.0057241061582383	0.011527556362234402	35516709.0	9.569250528964423e-06	2.5161785654840463e-05	44302172.0	4.576553469913411e-07	1.2716716575066064e-06	4.64739e+07	3.24763e-07	9.091624372646668e-07	4.7214e+07	1.53727e-07	4.3618523472606797e-07	1952266.0	0.0435173475235328	0.0856546523137613	5851519.5	0.196747452029777	0.25689443125083655	9331199.0	0.1449213879527238	0.20330698309914488	12389665.5	0.2381330052816433	0.29526087271032037	23739922.5	0.0378037522990493	0.06516770336285516	29799135.0	0.0171045219133679	0.03262768236682076	31375645.0	0.017058266857632	0.03242664933497531	31913519.5	0.0102051507537896
digestive	Diseases of pancreas	577	2428521.5	0.0854519019486346	0.13193064229763732	5525798.0	0.0758654059828579	0.11283992776945145	8102101.0	0.0460366455992656	0.07336863834087694	10371030.0	0.0910548551842418	0.12933350240555028	16423460.5	0.0281544181176236	0.044804880445250515	19430574.5	0.0076484129836718	0.013646654672921272	2.11805e+07	0.00886836	0.01552704951423771	22163685	0.0132315	0.022308110289576227	1311826.5	0.1252361459224178	0.18866480882487216	3095419.5	0.1323359581717926	0.1906669502295243	4847336.0	0.1712674423774461	0.23240109542870316	6617046.0	0.2806374541547515	0.32923486345203506	10459751.5	0.3518031629639248	0.3911557384023326	11670801.0	0.3627114743670616	0.395578533533009	12839080.0	0.4535757754247415	0.4682838448299759	13316186.5	0.4758274606694477
digestive	Chronic pancreatitis	577.2	3085881.0	2.1550169612879185e-06	8.274928409945406e-06	7126424.5	4.115546382071111e-08	1.584485357097378e-07	11203220.0	6.737281550268356e-12	2.9644038821180766e-11	13711547.5	2.073473810203937e-12	8.973288787137892e-12	26866636.5	7.221608187573445e-17	3.267068158221e-16	34564080.5	4.082961236027794e-18	1.8259423210047047e-17	36812021	2.86067e-18	1.2799681690623375e-17	3.82697e+07	4.54076e-18	1.9975532490535114e-17	853089.5	0.0018171396324947	0.005658050160042318	2430153.0	0.000780800990705	0.0023670339181942495	3965016.5	0.0001030804741872	0.0003381725032992954	4976719.5	7.301716074878529e-05	0.00023204806425665747	9519511.0	1.0251232204091335e-05	3.302079604202498e-05	11630188.5	1.0065212230485957e-05	3.1504425897898764e-05	12353004.0	1.3410888683551666e-05	4.158193229015867e-05	12720335.5	1.2847172357934244e-05
digestive	Cyst and pseudocyst of pancreas	577.3	6888066.0	5.465566222821342e-06	1.9898709618642146e-05	16764405.5	2.9206290567482785e-07	1.0565637964920579e-06	25287153.5	4.757651408365955e-07	1.599582466865896e-06	31945337.0	3.481499584537272e-07	1.1204699612260776e-06	70845412.0	9.52598633854008e-08	2.89411197851247e-07	97909720.0	1.9244887917998938e-07	5.539550610650523e-07	1.08414e+08	1.71644e-07	4.883453827368213e-07	112373302	4.52204e-07	1.2426705220985605e-06	3233378.0	0.0005336284918286	0.0018962142209636317	7642681.5	0.0003020491927442	0.0009708002482515579	12048331.0	0.0049784667148005	0.011985197646742083	15098827.5	0.0044382505963891	0.01050207731482918	31895471.0	0.0306629393295159	0.054542042524183175	41047212.0	0.0359175388191131	0.06207287477969811	43487477.5	0.0340799546980537	0.05894441144204199	44061744.5	0.0348511586105214
digestive	Hematemesis	578.1	2353982.0	7.053651589282322e-12	3.984907765669265e-11	4398004.5	2.4627272832519396e-14	1.347098366412673e-13	7363364.5	2.755169701021241e-16	1.4990493212008044e-15	9387513.0	1.7458689054470346e-18	9.755761960657331e-18	17673562.0	2.1991457469934608e-24	1.2054576687223415e-23	22308450.5	1.2067496323539991e-32	7.185332096644955e-32	23600610	2.08387e-34	1.2759135895813054e-33	24348020	2.91148e-35	1.8037403775714439e-34	1302152.5	1.578988015869108e-09	1.0652448136044492e-08	2842270.5	4.530674939735415e-11	3.0591051132071573e-10	5053889.0	1.9443301900470184e-11	1.2074662008253777e-10	6576987.0	6.51670094522259e-13	4.23801346238979e-12	12970600.5	8.502344961954458e-18	5.696571124509488e-17	15768162.5	4.867732279650455e-23	3.756700255516497e-22	16818017.5	8.494200890296542e-25	6.748908051118423e-24	17430809.5	2.8919209312928187e-25
digestive	Blood in stool	578.2	8643323.5	2.828693384668943e-15	1.9444794385521476e-14	17123539.5	3.217227496643405e-25	2.4964687784031384e-24	23941548.0	1.8739075084524943e-30	1.4932239358692317e-29	31446999.0	1.8496118872585933e-35	1.5169800720499914e-34	63496209.5	4.727950060907857e-45	3.682824257970331e-44	80803284.5	3.598317290560314e-46	2.6781761548313193e-45	88210544	2.48786e-47	1.8605660373077385e-46	90640716	2.70569e-47	2.0234664097553222e-46	4267517.0	1.3123041275941394e-11	1.0014386416312653e-10	8147165.5	9.432571152628876e-21	8.800680463763447e-20	11860105.0	2.4320883134786095e-23	2.237062363812872e-22	15958154.5	8.766925715966381e-26	7.971408382480543e-25	31997588.5	3.937996779201659e-29	3.5654835703582587e-28	41200933.0	3.274534127361622e-31	3.0095945479659998e-30	45654506.0	3.389546068328628e-32	3.1625397720093712e-31	46874483.0	3.7399196166120477e-32
digestive	Hemorrhage of rectum and anus	578.8	11852577.0	0.0030149219339667	0.007484010760326578	24951022.0	1.6201091296844667e-05	5.036426207497364e-05	36333699.0	1.1235020453436792e-06	3.7035311722729748e-06	47034117.5	1.920661041460607e-07	6.383373461324958e-07	94508613.0	1.1936966666765085e-07	3.5949701938280897e-07	128129228.5	3.092136969903454e-07	8.731725535608127e-07	1.4216e+08	2.49982e-06	6.559672527654898e-06	146620192	8.72743e-07	2.3734069185842887e-06	7577911.0	0.0687690473077915	0.11958454229203033	15682896.0	0.0109244822727007	0.025205866133421875	22089970.0	0.0021082454718236	0.0055108293164290246	28729592.5	0.0012014437783246	0.003223545875176986	52857358.0	0.0012197902022885	0.0029682546084744584	69578586.0	0.00232319113363	0.005266247166143358	77340634.0	0.007171287791035	0.014704031619924715	79701826.5	0.0067104919442864
digestive	Hemorrhage of gastrointestinal tract	578.9	15255928.0	1.2297957073619355e-43	1.7026608173757502e-42	30628740.5	1.7539763977048217e-61	2.620493095675413e-60	41722834.5	7.055693365743261e-74	1.0818729827472999e-72	51786220.0	4.2761426234087926e-82	6.795057887510534e-81	93975825.0	2.7195148394783e-108	4.205100557760476e-107	115432200.0	1.1504710344682078e-122	1.8163497241149584e-121	122735762	9.44378e-125	1.4540639347993523e-123	1.25801e+08	2.20621e-126	3.447611994229636e-125	8007975.5	3.19269557542515e-28	4.436417284657932e-27	16030447.5	2.75940239318629e-43	4.143415156018788e-42	22140488.5	7.4543272645707375e-53	1.2113281804927448e-51	27180376.5	3.830277964283498e-57	6.268888268210659e-56	49615731.5	7.185496301615049e-72	1.146257743352877e-70	61605851.5	4.264479622103871e-83	7.307438810079685e-82	65821469.0	7.407768104450737e-84	1.2350328134797374e-82	67900393.0	1.4115460026601748e-84
digestive	Splenomegaly	579.2	4051810.5	3.933716896245982e-15	2.6485230883628772e-14	10057917.5	1.603409100664697e-13	8.447434261922955e-13	15365454.0	2.398946514914889e-16	1.3194205832031892e-15	19861331.5	5.352191226939364e-17	2.805762101957388e-16	31357405.0	5.106480948393348e-21	2.6319971455400538e-20	37538700.5	1.479635086254107e-22	7.484367766392134e-22	40511788	5.87083e-22	2.899412245331842e-21	41386361	1.80444e-22	8.911539492215407e-22	1853712.5	5.133526406282515e-10	3.4885496965321324e-09	5068527.5	7.5053549759054e-07	3.5012845300218884e-06	7481035.5	2.534569438450581e-08	1.2738171146852148e-07	9402890.0	2.148816425263347e-09	1.0990300675044827e-08	13941284.0	1.9448192065467903e-10	9.396842800863097e-10	16000626.0	1.1755588805692438e-10	5.502268649331045e-10	17520745.5	4.4857472940575925e-10	1.9495747854942615e-09	17767239.5	4.839623397069089e-10
digestive	Nonspecific abnormal findings in stool contents	579.8	2347620.0	4.116638167953317e-07	1.679110090912079e-06	4629351.5	6.531276354769784e-09	2.668492910663083e-08	6923930.5	1.0651085936316323e-10	4.472572185706274e-10	8230182.0	4.147255081983477e-11	1.7007090396682242e-10	15181520.0	5.3356653039616465e-14	2.2110997019617062e-13	19234596.5	3.180646060307585e-16	1.3752004957844414e-15	20746323	1.09425e-16	4.657223546102854e-16	2.14765e+07	1.375e-16	5.852116193369696e-16	1649488.5	9.03888185756703e-06	4.337731448141704e-05	3154028.5	1.4026950679541355e-06	6.418999810971068e-06	4902370.0	5.585932713636542e-08	2.764611368424177e-07	5762937.0	4.118659853706977e-08	1.9259637982572627e-07	10258711.5	5.697578343743244e-10	2.638740200673714e-09	12618589.5	2.4196744619076525e-10	1.0920941432984984e-09	13214087.0	1.7204799308695122e-10	7.776569287530196e-10	13529476.5	1.2940582826378086e-10
endocrine/metabolic	Simple and unspecified goiter	240	6117337.5	0.3976498608582418	0.42580589675779046	13069476.0	0.3508177781541722	0.38379081522658626	20892748.0	0.3140086529229846	0.34616204439875864	26875625.0	0.2641158224238225	0.3024839993299859	61671849.5	0.0943954524026407	0.13074022552023504	83831503.5	0.1370626242049709	0.17675650299700454	9.36525e+07	0.147838	0.18845310343113705	9.85253e+07	0.153313	0.19269979937646503	3051127.0	0.2313798858249252	0.30249109646814915	5669834.0	0.1696796374601587	0.2312938036868263	9790204.0	0.0373704131498565	0.06836051185949375	13365518.0	0.0369455530245469	0.066326385868565	28770901.5	0.0010808379132705	0.0026623580951885464	39383649.5	0.0008434350282852	0.002074727040380403	44724377.0	0.0006696115714069	0.0016529004080602788	47225437.0	0.0006724891152471
endocrine/metabolic	Nontoxic uninodular goiter	241.1	19992713.0	0.4831264537437636	0.48984732688269517	47172510.0	0.0222933631774812	0.04094615879019959	74207339.5	0.00128118239717	0.002926764302338761	95240486.0	0.0002047513706351	0.0005078832778924933	196486529.5	1.383921715246001e-07	4.1318239106480034e-07	252683296.5	8.5834676822542e-09	2.6939678689484566e-08	2.74947e+08	2.74628e-09	8.79313862255309e-09	281363344	4.43102e-10	1.4588935723476574e-09	7532187.5	0.0151157921686127	0.03664792320046484	17617814.0	0.0006999328357693	0.002128593212577013	29171398.0	0.0003536488266867	0.0010708310745950207	36927840.5	3.1541086349697055e-05	0.00010944645510742934	70781946.0	3.297251771676729e-10	1.5630839766675061e-09	90801109.5	1.21701237467433e-10	5.670043828551833e-10	99313112.5	4.988330659972027e-10	2.149632322538793e-09	100938392.0	1.0054308416395037e-10
endocrine/metabolic	Nontoxic multinodular goiter	241.2	11602319.0	0.388537727327245	0.41878573022223897	26310813.0	0.2039633733903517	0.25051206964876327	42809467.0	0.0507683241359575	0.07940887793754099	57365259.0	0.0089744482091955	0.017286011039302794	131690275.5	0.0001042768871521	0.00024331273668846205	172363487.5	8.958287433227982e-05	0.0002032968753619996	1.89494e+08	4.99996e-06	1.2862306441414656e-05	1.94356e+08	9.0294e-07	2.4365427000805763e-06	2691667.5	0.3469980433259475	0.397361842972272	6583010.5	0.0565679534575144	0.0953715846888972	10741154.0	0.000688351992164	0.001968161854428098	14780871.0	0.0004637003123945	0.0013047384148179096	33320562.5	2.8735238364059173e-08	1.1691868241246747e-07	41815841.0	6.894251382096186e-11	3.30335931151623e-10	45343382.5	5.3611716607912416e-12	2.6596641848900944e-11	46302633.5	1.1401810005628106e-12
endocrine/metabolic	Secondary hypothyroidism	244.1	5205744.0	0.0007993735398341	0.00227763533233903	11850432.5	2.1097315620578586e-07	7.735682394212148e-07	17677132.0	6.74665144229193e-08	2.421138744538806e-07	24117021.5	6.278383940836316e-09	2.2722834405090868e-08	54051771.5	9.740694250114964e-09	3.2138086761525806e-08	71082466.5	4.286615074500323e-09	1.3701389287206553e-08	78794675	3.62598e-09	1.150425159046972e-08	80523024	1.37814e-09	4.467227394984422e-09	1963828.0	0.0092743039690256	0.02425386796394063	4492179.5	0.007398969897261	0.01791035282435231	6630974.0	0.0062223852093111	0.014618856817056422	9499896.0	0.0083727220669702	0.01847643386463991	21259942.0	0.0356627304288994	0.06222403486292345	25776044.5	0.0184933556747751	0.03475238399107376	26989394.5	0.0132738142170744	0.02591068917229319	27707830.5	0.0074819877150028
endocrine/metabolic	Acquired hypothyroidism	244.2	7096812.5	4.370967019489314e-17	3.2305718647804483e-16	15602103.0	2.44977335700282e-23	1.764189302417139e-22	23965933.5	2.72786518109977e-28	2.060148927815647e-27	31392763.5	6.744198706257928e-32	5.080629692047639e-31	59839402.0	4.512228752853089e-43	3.36307121435669e-42	73152151.0	1.929782470302703e-48	1.4571256043879828e-47	78462995	1.23607e-50	9.515902345405439e-50	8.16846e+07	2.00014e-50	1.5398128494459401e-49	3277102.5	6.267204354182707e-06	3.087178441134445e-05	7679027.5	7.089009666513452e-07	3.3231894095216717e-06	11603930.5	4.0777663929738145e-10	2.338718960676159e-09	15057126.5	1.5162904097222002e-10	8.365152709815734e-10	28971464.0	4.24872204999954e-13	2.412409977542112e-12	34171569.0	8.453576479354832e-14	4.748092122570963e-13	36242772.5	8.117173653454354e-15	4.66393537037462e-14	37409807.0	2.3529730419241712e-14
endocrine/metabolic	Hypothyroidism NOS	244.4	38986560.0	7.06320291587934e-98	2.103978323124058e-96	81216423.5	1.7021550452590218e-146	5.324553750950877e-145	116121369.5	5.22541014075785e-169	1.510890017841984e-167	151596052.5	9.044745583113473e-189	2.705443017066589e-187	270611105.5	5.094040903007223e-277	1.5992201137925707e-275	325444808.5	1.852073292148715e-309	< 2.225E-308	3.47045e+08	9.4524e-307	< 2.225E-308	356111835	1.33618e-299	< 2.225E-308	10820562.0	3.0916703603211566e-36	4.962663974929305e-35	21924653.5	1.0559781944896384e-47	1.749646629145763e-46	31931826.5	6.950163450981006e-48	1.0588139632353877e-46	41119204.0	1.7240469060097606e-47	2.384526847467021e-46	71302922.5	1.350462278500271e-65	1.966977666511264e-64	84771109.0	5.091233558941289e-71	7.353195897270919e-70	89383042.5	1.2585970319494258e-73	1.8823429139596561e-72	91516477.0	7.455469258714772e-75
endocrine/metabolic	Congenital hypothyroidism	244.5	309558.0	0.0464487504143626	0.08024450203395159	662041.5	0.0058227746737864	0.01237494150416192	1224347.5	0.0014534549994024	0.003290596106029805	3078115.5	0.1029390643789661	0.14360634907189107	6560550.0	0.0430710222542239	0.06581353842975807	7700193.5	0.0378894010104862	0.058145443082366195	8.44384e+06	0.0628262	0.09048009084912954	8.55434e+06	0.0632838	0.09039302783781626	309226.5	0.0464152536362689	0.08956570837305732	660603.0	0.018548006934483	0.03833254766459824	1176123.5	0.0084123094547363	0.019208434937629873	3021185.0	0.2490699266263967	0.306115979908788	6061535.5	0.3663353073746866	0.40293432377887667	6759917.0	0.3769291165495598	0.4066972644947759	7008120.5	0.377635864194057	0.4094410169353475	7098944.0	0.3785642087173471
endocrine/metabolic	Thyroiditis	245	349048.5	0.0082385693547194	0.01836397658886449	896945.0	0.0009740667209405	0.0023326334633049237	2055456.5	0.0238407786487621	0.0414550996435521	3060135.5	0.0506867302920607	0.07882119565265423	5824872.5	0.0302438988495028	0.04776323050012956	7001891.0	0.0367080213206266	0.05675038310993021	7.25484e+06	0.0364737	0.05657483433921847	7.35082e+06	0.0368391	0.056496499197939636	195426.0	0.0701024744505438	0.12108609223275753	473177.5	0.0203245703373318	0.04129368307436767	1030700.0	0.1317249093385402	0.18942741387179454	1172328.5	0.137236428958699	0.1934313958237642	2689271.5	0.1775829743342887	0.2297657455815662	3049865.0	0.1087921133883765	0.15579153914397836	3160364.5	0.1084670460556787	0.15471386513131175	3202374.5	0.1090673311548768
endocrine/metabolic	Thyroiditis, acute and subacute	245.1	31437.5	0.1365631573901512	0.19065215341913017	158720.0	0.1935719550461517	0.2407025180139104	190567.5	0.1952953182214173	0.2375467091827817	213559.5	0.1915124365428368	0.23466041923381334	1031476.5	0.1576691317051183	0.19847535898724492	1585716.5	0.1538361273326587	0.19336217693682797	1645448	0.15489	0.19491503209182784	2.05576e+06	0.248788	0.29006822368225443	--	--	--	--	--	--	--	--	--	--	--	--	556773.0	0.300239832699992	0.3484307527292055	1059644.5	0.2779574688730749	0.32600348147410524	1099286.5	0.2789525291538706	0.3268372374994083	1502165.5	0.4236168429156325
endocrine/metabolic	Chronic lymphocytic thyroiditis	245.21	6133868.5	2.6092905281798813e-07	1.0868358428817049e-06	12658543.5	9.905632236454662e-10	4.201499096903016e-09	19704494.0	6.835141074212873e-13	3.129937903666709e-12	26045149.0	2.5165691434347996e-14	1.1686533419512287e-13	51902518.5	1.1910683970592992e-18	5.7931777434433516e-18	66985365.5	1.8682593356807254e-21	9.314479558752708e-21	7.36273e+07	6.8945e-21	3.326516235602374e-20	7.77594e+07	2.97154e-20	1.3951561905424973e-19	2709723.5	0.0081352636490052	0.021639801306353915	5528408.5	0.0024344009481022	0.006513035491042894	8831422.5	0.000112304989351	0.0003637786199910867	11005815.0	6.134199475446265e-05	0.00020012571046140306	20652434.0	4.593869917351639e-06	1.538946422312799e-05	26830566.0	1.0542877831908849e-06	3.5648326047022897e-06	29486547.0	1.342111096876671e-06	4.564973195731019e-06	31450667.0	7.39280372678779e-06
endocrine/metabolic	Other disorders of thyroid	246	3186274.0	0.000957009088083	0.0026878283816731546	7299599.0	0.0002871135376921	0.0007603191831476688	10695820.0	0.0002947629803298	0.0007420401395369193	13657272.0	6.775335175930833e-05	0.0001766798942031194	24261705.5	1.6643487835324932e-07	4.92647239925618e-07	28385559.0	1.1428406277187317e-07	3.326368530957872e-07	30609747	1.76193e-08	5.393967445795577e-08	3.11866e+07	1.56052e-08	4.7634649037128875e-08	1158837.5	0.011923418464828	0.029760596758056156	2125568.0	0.0015420407153978	0.004463557612943796	3195511.5	0.0024443834501961	0.006271773326161217	4233430.0	0.0017576805919317	0.0046274593599919525	7187671.0	4.290443275768795e-06	1.442105515768441e-05	8185783.0	4.390091034825449e-06	1.422558344938631e-05	8856258.0	3.764650626447558e-06	1.2232107626508521e-05	8976543.5	3.892939007601732e-06
endocrine/metabolic	Abnormal results of function study of thyroid	246.7	573122.0	0.000103322020701	0.00034428998762405286	2316488.5	0.0005715853591953	0.001452174986179097	3361959.5	7.96126476905482e-05	0.00021599999855987878	4578702.0	2.40981549993384e-05	6.605882381220257e-05	8059991.5	2.151696760806507e-07	6.314894742763574e-07	11253211.0	2.612450553022472e-07	7.434414904133924e-07	12106090	1.12808e-07	3.244788530064695e-07	1.25797e+07	1.72727e-07	4.874546345516689e-07	308010.0	0.0137546019926883	0.03369877488208637	1190087.5	0.0255883031208786	0.050597447117622096	1639380.0	0.0080978793801325	0.018621302819880375	2410683.0	0.0034008671877243	0.008246053279864949	4830954.0	0.0001214271460051	0.00034087788194187	6645067.0	0.0001485663840157	0.00039841011734739295	7083149.0	0.0001373658409363	0.0003666694494283978	7485956.0	0.0001999179435568
endocrine/metabolic	Type 1 diabetes	250.1	5698119.0	1.2709866955837778e-10	6.645637881696029e-10	11301741.5	2.267664112630559e-13	1.1761304542710827e-12	15808772.5	1.0971946720110385e-15	5.753165844949071e-15	21365612.5	3.690836501663838e-15	1.8133240203826683e-14	36987847.5	5.297583048075653e-22	2.7718666857607963e-21	44827809.5	3.650484235538408e-23	1.883071571005456e-22	47718991	4.12559e-25	2.1706015546731164e-24	49435769	3.31834e-26	1.7726017513439806e-25	1055175.0	0.0001874312536857	0.000739400411785862	2047779.5	0.0001629074489522	0.0005618745460926648	2775379.5	5.7566299346544254e-05	0.00019974071837324073	3831092.5	9.256188534168389e-05	0.00028764484622004297	7140386.0	0.0004665595419863	0.0012339272097269861	8850737.5	0.000321287294527	0.0008223327968780753	9604224.5	0.0003297889365581	0.0008448245553642855	10232599.5	9.59794498974826e-05
endocrine/metabolic	Type 2 diabetes	250.2	34964358.5	4.6416566848274e-311	< 2.225E-308	72355222.5	1.4998401993725593e-308	< 2.225E-308	100930178.5	9.363932524563018e-303	< 2.225E-308	129589241.5	2.6169767850433924e-246	< 2.225E-308	232274243.0	5.2884235391523e-310	< 2.225E-308	292510951.5	1.852073292148715e-309	< 2.225E-308	317074460	9.4524e-307	< 2.225E-308	3.28586e+08	1.33618e-299	< 2.225E-308	6349430.5	8.664137535779826e-117	5.761651461293585e-115	12698497.0	2.4234508806024279e-172	1.5526241975059554e-170	17950579.5	2.9213349608499065e-204	1.898867724552439e-202	22690716.5	1.0439422660246267e-220	6.83434203490789e-219	37627585.5	2.4931577171900273e-283	1.7897310755542695e-281	44997008.5	1.3033109009646e-310	9.41176657768021e-309	47916206.0	5.971127341947263e-294	< 2.225E-308	49276219.0	3.867666696235696e-303
endocrine/metabolic	Other abnormal glucose	250.42	9265940.5	1.0842088276460107e-79	2.422221085400065e-78	18469645.0	2.1597144187759883e-114	4.913350302715373e-113	24757091.5	9.57325483365707e-137	2.2018486117411262e-135	30085335.0	3.135140585488686e-151	7.08541772320443e-150	49029204.0	3.650476430104869e-209	8.795101352531732e-208	60604677.0	9.534164003411843e-237	2.3103718352453814e-235	65308661	8.73487e-246	2.1774790569263116e-244	67452996	1.06074e-250	2.6442833254393897e-249	4837019.0	2.6333991468873825e-50	5.97974294085891e-49	9537218.5	2.105159227357538e-68	4.495684483312431e-67	12809175.0	4.786394383694209e-83	1.0606214827504213e-81	15706416.5	2.992930944740674e-93	6.835019041244981e-92	25526353.5	7.868722170306029e-136	2.196684939210433e-134	31850996.5	6.416874424542672e-155	2.0273312635039504e-153	34353671.0	3.561074522838163e-163	1.1682621902343263e-161	35444248.5	3.5000361922137836e-166
endocrine/metabolic	Glycosuria or Acetonuria	250.5	90826.5	0.0262472633092653	0.05039269498634345	144933.0	0.0072565647727964	0.015038967572607104	410888.5	0.0441502901471286	0.07137395148385646	473735.5	0.0130495994895564	0.02365676057197661	1251466.5	0.0022125591265905	0.004510184215186588	1925880.5	0.0017320580880474	0.0034909178486373154	2081570	0.00089031	0.0018458500849351876	2.22883e+06	0.000558067	0.0011780161813661752	36309.5	0.1597253776105013	0.22860902206427744	51760.0	0.1583963418824434	0.21945918508640297	285310.5	0.4755263769778712	0.48245392045101404	346489.5	0.1822601741634953	0.24024092755510398	1075593.5	0.0243253695149493	0.045048967517201076	1214425.0	0.0083316397982754	0.01712050373182209	1343760.0	0.0041482875303946	0.008923422682887164	1480886.5	0.0025513382535532
endocrine/metabolic	Hypoglycemia	251.1	3503435.0	1.312492183093487e-07	5.633972995549771e-07	7036451.0	4.0825259410642033e-16	2.447070938326507e-15	9743746.5	3.4771968445963244e-17	1.9880922071929268e-16	12834076.5	7.151159740451375e-20	4.108886698327145e-19	21851709.0	8.112003372802909e-35	5.4219583833702016e-34	26682335.5	2.1114147442239838e-38	1.4103167714624303e-37	2.8234e+07	6.66704e-41	4.503478641967263e-40	29176600	6.62443e-41	4.47469289062219e-40	2279316.5	1.5389436956893775e-05	7.199781812496535e-05	4171895.0	1.2840886877603465e-12	9.209024096549946e-12	5563059.5	1.8360161169670891e-13	1.3162615544433176e-12	7693542.5	3.4883102212241903e-16	2.5950913918501173e-15	13233766.5	2.170637088756676e-28	1.9135879598249643e-27	16348019.5	6.242342549343358e-31	5.6348288548090494e-30	17414705.5	9.392810358545262e-33	8.844896420963455e-32	18199917.5	9.556104845451392e-33
endocrine/metabolic	Abnormality of secretion of glucagon or gastrin	251.8	38376.0	0.1698414331601657	0.22622510677024787	54701.0	0.1683591140073605	0.21733255035213972	64757.0	0.1663935581684097	0.21105410889972515	74218.5	0.1690623875103825	0.21070643149271942	101470.5	0.170297410922681	0.21129115894119466	113379.0	0.17130688814401	0.21049737906374816	117688	0.171602	0.21013669112629	119364	0.171913	0.21150708831848145	--	--	--	--	--	--	--	--	--	--	--	--	--	--	--	--	--	--	--	--	--	--	--
endocrine/metabolic	Disorders of parathyroid gland	252	36487.5	0.0268491453414035	0.05144777752553538	325991.0	0.122523232993051	0.16846944536544523	871257.5	0.2444653208355867	0.2846937913528351	1241941.5	0.1922518062305546	0.2352828964337835	3752544.5	0.1770524561380522	0.21810504703807626	5256393.0	0.2354842772858045	0.27539238712885333	5847345	0.30336	0.3418927002407745	6356519	0.391076	0.41866735115484116	15463.5	0.0778071587882008	0.13075535168197655	239662.5	0.4806087416625341	0.4846432326733424	408618.0	0.1478805978439386	0.2071154358876943	458842.0	0.1441985179885658	0.2014266638190208	1295538.0	0.0308322661212813	0.05464978386576322	2358928.5	0.0437262728528686	0.07404901483123995	2445805.0	0.0438599100252348	0.07353851828672522	2568268.0	0.0257449007576795
endocrine/metabolic	Hyperparathyroidism	252.1	11978607.0	0.1763422630110765	0.23275957755360022	30615757.5	0.2272654109753999	0.27244631902559924	47475501.5	0.0138461151683336	0.02614229207155538	65316821.0	0.029388915296937	0.049078040816067287	130212130.0	4.8578376398760936e-05	0.00011841693635086194	165478172.0	5.7976035653621415e-05	0.00013514771622164095	177677927	1.52956e-05	3.741698733928487e-05	181026087	1.03877e-06	2.7744609632032157e-06	5290435.0	0.4789271695656156	0.4846534726799871	11042085.0	0.0008225039107116	0.002477825260795928	16583443.5	8.330318566304066e-08	4.0010150749489965e-07	21730753.0	1.906683685647785e-09	9.854544101611184e-09	41730123.5	2.058060121510631e-17	1.3607568566567002e-16	52557060.0	3.59957958733522e-19	2.3631006251921478e-18	56159458.5	3.102452381349903e-20	2.1175799139817797e-19	57106229.0	6.573303562231237e-22
endocrine/metabolic	Hypoparathyroidism	252.2	1245848.5	0.1564591369051164	0.2129323558024347	3594744.5	0.4167873600906494	0.4364060119777615	4535884.5	0.1822494584226008	0.22492250234594158	6676812.0	0.0726189176498428	0.10687907272053564	12259520.0	0.0311611636119866	0.04891358409396688	15609843.0	0.0156085628854863	0.026106135676848715	1.75156e+07	0.0199876	0.0322450696076125	18250709	0.0208189	0.03358617702919541	487582.0	0.2058548323403027	0.2789677567814	1570923.0	0.4800470702075295	0.4846432326733424	2105848.0	0.251250282912895	0.30659452545691185	3494996.5	0.3868432651832591	0.41745064440655	5738644.5	0.139836241710853	0.19198828267678592	7825917.5	0.2243209041275023	0.27556310336926476	8411526.0	0.2421371906643596	0.29142428746231214	8579302.5	0.1809863320840643
endocrine/metabolic	Disorders of the pituitary gland and its hypothalamic control	253	2966675.5	0.1202722622312321	0.17134439677290023	6135568.5	0.1771767205444218	0.22621670569510996	8686674.5	0.0757334222502432	0.1113985804029741	11486503.5	0.0651424807385609	0.0977137211078414	25315076.5	0.0025214229037625	0.005091996351458068	35709604.0	0.0127008567491932	0.02158938455572491	3.80992e+07	0.0145654	0.024167972559474858	39576441	0.0198943	0.03234371953900205	1214072.5	0.2342696695781155	0.30376749634711075	2312020.0	0.349972249011643	0.3938212310306662	3123811.0	0.0617579343863972	0.10275424236644591	3991786.5	0.0639921606122744	0.10508411659072485	8711877.5	0.0065731301770054	0.014206442640624645	11664861.0	0.0301295327063695	0.053084351874817776	12365221.5	0.0323982016475299	0.056226913098187656	12676791.5	0.0271650389404567
endocrine/metabolic	Pituitary hyperfunction	253.1	1177992.0	0.1706943130313876	0.227053463748111	3303676.0	0.2556205725562166	0.29962083504540143	5706986.5	0.2067138055420552	0.2490409181054285	8005975.0	0.1886842585138204	0.2317534914354534	17287942.0	0.0429411374457275	0.06573405757601875	22363699.5	0.0225301601602335	0.03611757982609754	2.49538e+07	0.0354752	0.055189450840631656	2.53981e+07	0.0206477	0.033361269239158914	264331.0	0.2332510395142443	0.30286850458544146	1133038.0	0.3785981381815109	0.41670203982944526	1516681.0	0.4103840977286355	0.4324370274275085	2256445.0	0.482617212232925	0.48613444348883444	4487558.0	0.1695355552059471	0.2241884644499695	5826268.0	0.140610398864633	0.19158640600019403	6041043.5	0.1411618328547396	0.19090636171977424	6246497.5	0.0641454575379539
endocrine/metabolic	Acromegaly and gigantism	253.11	314988.0	0.394505591387691	0.42336134970971645	830489.0	0.0384923966745952	0.06541746871183342	1116994.5	0.0141497505114019	0.026566878511203568	2376515.5	0.0003136725092683	0.0007613483100858198	7861301.5	7.354479432425911e-08	2.2409531447038953e-07	10359782.0	1.1763040573230116e-06	3.1754114708046064e-06	1.07412e+07	1.19285e-06	3.21885795113969e-06	1.09994e+07	8.06525e-07	2.204781280762712e-06	314855.0	0.3945630424920102	0.42818259883962695	739994.0	0.2647691031884998	0.3220798837520865	886508.0	0.2670321586989146	0.3171290077719187	995882.5	0.2589781635872037	0.31358391694529475	1844746.0	0.3219601030207994	0.3672757134346237	2042988.5	0.315576097661062	0.35647758070987	2116734.5	0.3149608644775393	0.3563016676013988	2143222.0	0.3146885224826542
endocrine/metabolic	Pituitary hypofunction	253.2	2010843.0	0.0004012881207877	0.0011810365950130754	5413702.0	0.0001985571572092	0.000540097049908821	7742017.0	9.208983396273392e-05	0.0002491842566050448	9701663.5	6.765367241911184e-05	0.0001766798942031194	20763530.0	6.599992087968852e-05	0.0001579120508807328	30650572.5	4.976332230272968e-05	0.00011652445357178501	38316975	0.000679931	0.0014294936560068335	39746135	0.000641958	0.0013496582394855931	420219.0	0.0303352301229086	0.06507396139269105	733639.5	0.0142467168690883	0.03154630163869566	1095433.0	0.0336069329090542	0.062412875402529384	1352578.0	0.028275516568174	0.053294735642892326	2145623.5	0.0026242458548891	0.006076882682404689	2391601.0	0.0027171490272107	0.006077516961305381	2725866.5	0.0033088448728112	0.00726802426706063	2763057.0	0.0033518611081445
endocrine/metabolic	Diabetes insipidus	253.3	1629260.5	0.0202547668625008	0.03966222276063406	4399752.0	0.0012310352046072	0.0029269981943275568	6026312.5	0.0002817575709644	0.0007137217714159537	7560590.5	0.0006504158753731	0.0015136680669440173	12556475.5	1.3760900390789544e-05	3.537541638922573e-05	16533840.5	2.527133974181924e-05	6.0814632819805195e-05	1.72826e+07	9.72868e-06	2.4310084939695962e-05	17917038	1.72395e-05	4.1398480750476394e-05	521112.0	0.2826432594879571	0.34587185548726485	2061817.0	0.4777686238667441	0.4833006816167801	2838027.5	0.2737767480128608	0.32355433856065363	3867154.0	0.4154522421011343	0.43778600018775776	5783769.5	0.1477210927062346	0.20062121374292677	7622850.0	0.3260287430897968	0.36502221402412466	7896783.0	0.3241998865399393	0.36383437506911775	7999840.0	0.3253884854975162
endocrine/metabolic	Other disorders of neurohypophysis	253.7	1505567.5	0.0536541789724585	0.09000351182581363	3172936.5	0.0007684398792681	0.0018761178515790703	4319663.0	0.0008973216382991	0.002111836041764461	5241004.0	0.0006114727153403	0.0014395086840303098	7824788.5	1.102113953238669e-06	3.1111445655456704e-06	9189498.0	9.2944162500918e-08	2.7281075303086344e-07	9.55665e+06	4.04967e-08	1.2114300342783695e-07	9685542	4.19949e-08	1.252668216054766e-07	414520.5	0.0279551441813137	0.06167355268436752	1038177.0	5.255756877607618e-05	0.0001942608599761893	1234845.5	1.3804641891607414e-05	5.2576272829364176e-05	1563195.5	2.241314146329803e-05	8.003529060712242e-05	2508063.0	6.497085286118888e-08	2.540688993209915e-07	2848401.5	2.022635188195899e-09	8.449934608537412e-09	2951939.0	2.014309562787583e-09	8.36144010348968e-09	2993812.0	2.079735581094736e-09
endocrine/metabolic	Diseases of thymus gland	254	1074.0	0.0433236540581311	0.07604848560561228	379390.5	0.216399243619591	0.2625146103223306	874021.5	0.4897424309527013	0.4921741212752073	1044914.0	0.3247766120578833	0.35707871833823496	1943276.5	0.226697750406466	0.26709222938298005	2163085.0	0.2285286168250966	0.267872617750164	2.24044e+06	0.227523	0.26765849370491845	2.27032e+06	0.228455	0.2705796711416447	1073.5	0.0433244808548921	0.08563975343393022	278171.0	0.2329167557397843	0.2916569573516164	562408.0	0.4452606721259147	0.46131289524390107	690756.0	0.260716106448195	0.31438898491494865	1346695.0	0.2537438929074843	0.30577051843168074	1498977.0	0.2553428188536482	0.3065933371271239	1552901.0	0.254708094297554	0.30403536608053106	1573597.5	0.2555073419527632
endocrine/metabolic	Disorders of adrenal glands	255	3716339.5	0.2666831200695817	0.3185291701438625	10132303.0	0.4033919519926606	0.42504773046805605	15170315.5	0.2286425316228912	0.27029167062001114	18650675.5	0.1210904381582319	0.16399929555934206	33329048.0	0.0012046778675832	0.002531534017882903	41316541.0	0.0013229453750432	0.0027189528220810943	44027633	0.00189751	0.003755570175179635	4.46047e+07	0.00133727	0.0027081619586098267	1648206.5	0.0155424357744378	0.03739020079070183	4346288.0	0.0342536736658091	0.06454466743694623	6267578.5	0.0019290487918591	0.005083304248818131	8058364.0	0.000425578117116	0.00120587946041999	13269283.5	1.027147901720575e-07	3.98565112443698e-07	17253082.5	2.234493450956767e-07	8.067036466414689e-07	18901475.5	1.612400656629161e-06	5.429839297324029e-06	19168782.5	8.448587116902861e-07
endocrine/metabolic	Adrenal hyperfunction	255.1	334693.5	0.2015456458408092	0.25596817811565303	760996.0	0.3021691818522949	0.33947401911801034	989073.5	0.2213595335465621	0.2629293990013156	1165713.0	0.1280273189437186	0.1717728012740921	3919894.5	0.4055644787840357	0.426563248751534	6980610.0	0.486768080770193	0.4910090417836797	8.61348e+06	0.407444	0.43530003914906834	9280217	0.423895	0.44491176047611136	144398.5	0.353452693274225	0.40129811882719946	300354.0	0.2918631802396007	0.3467002672561883	438610.5	0.1917309684965181	0.25193759337480487	499743.5	0.1974368403059844	0.2553802723465626	2145581.0	0.4009462647003576	0.4300437524267443	2687689.5	0.4486532611829362	0.4642665783581868	3223977.5	0.394693739513255	0.4232166407757974	3563312.0	0.4232860570392677
endocrine/metabolic	Cushing's syndrome	255.11	540046.0	0.0001875135814353	0.0005984605537367829	1106870.0	2.1713574563615146e-07	7.932586911744073e-07	1987049.0	3.5897860509359976e-06	1.1460137172073278e-05	2375613.5	1.15908296766342e-06	3.529303527286521e-06	6500333.5	0.0002221230265854	0.0005068710474504678	9221404.5	0.0013047675050128	0.0026922133469770193	9805204	0.00138832	0.0028061269245003274	10001191	0.000848788	0.0017493712267298033	199023.5	0.0755689209011037	0.12815057442427613	398100.5	0.0018434973349882	0.005120233927525039	851688.0	0.0112730946562376	0.024425038421848323	1081271.0	0.0032263361939582	0.007900903098421388	3425976.5	0.070403301665711	0.10957494970675002	3978774.5	0.0594656292443991	0.09467677348990163	4125724.5	0.0597382875992664	0.09433825852244401	4179759.5	0.06001416981822
endocrine/metabolic	Hyperaldosteronism	255.12	291679.0	0.109853241750585	0.16069306047741827	764970.0	0.1404557009006278	0.18922766702762922	1432984.5	0.1328358812964147	0.17745094478066217	2571390.5	0.1553814284683561	0.19750480078808982	8149935.0	0.4109513004750121	0.4296433001887541	11771905.0	0.1685867946080264	0.20764472811059523	12202789	0.168898	0.20755443976871463	1.23623e+07	0.17002	0.2096717328127508	--	--	--	191606.5	0.2977933525216228	0.3515717589352329	507948.0	0.3241627318533151	0.36665738231668477	1143332.0	0.253415349678404	0.3091352464399911	2989275.0	0.0117879993930781	0.023933210888976778	4026844.0	0.006475186237011	0.013724136867123957	4173995.5	0.0064801955333529	0.013395038328089273	4226523.0	0.0064691069435544
endocrine/metabolic	Glucocorticoid deficiency	255.21	674120.0	0.0200246339742104	0.03928985069191382	1938659.5	0.0524551840464125	0.08441742641552893	2533732.0	0.0194076505593776	0.03482365667746494	3038436.5	0.0104214932444576	0.019554720718843944	4935579.0	0.0113493246789732	0.0198278252401624	5676797.0	0.0021423848270188	0.004252123790006921	5883152	0.00213615	0.004180467797399589	5961912	0.00216928	0.0042612272324727835	587517.0	0.2678853350095155	0.332978967815566	1636952.0	0.4189489767711885	0.4410044905325448	2126569.5	0.4497338394018803	0.4635206061488724	2417306.0	0.4632446652548132	0.47386068883356935	3607258.0	0.3732452358800469	0.40906375360899355	4036484.5	0.247355828343068	0.29913485939574375	4184315.0	0.2471992947439436	0.297165109638996	4239708.0	0.2481505658120386
endocrine/metabolic	Adrenogenital disorders	255.3	38376.0	0.1698414331601657	0.22622510677024787	106558.5	0.0827117818321708	0.1203841883155446	249123.5	0.0229861561678512	0.040245657511877884	285172.5	0.024019737481712	0.04105558490571616	1281169.0	0.0783916751656912	0.11049493261449818	3052827.0	0.1048804724551217	0.14137833415037113	3727268	0.134334	0.17385420638190724	3777028	0.135206	0.17443859198748313	--	--	--	--	--	--	92076.5	0.2596928512993143	0.3122980259507022	105120.0	0.2632212269053749	0.31438898491494865	248478.0	0.1360099435436358	0.18879833323391437	632725.5	0.3191111107355703	0.358658879817109	655494.5	0.3186650290495029	0.3584981576806908	664120.0	0.3190902606280339
endocrine/metabolic	Ovarian dysfunction	256	201201.5	0.26006191276538	0.3148286456260697	381004.5	0.0711377316938165	0.10789222640228838	959420.5	0.0290458517240905	0.04948552515956164	1133669.0	0.0148196338779452	0.02672263768416729	2318076.0	0.0175912821771742	0.029489592775974946	3355002.0	0.030191313460499	0.04723625919795804	4231187	0.076375	0.10676186440986377	4.28802e+06	0.0770541	0.10728139610384627	81874.5	0.4748176442265902	0.4832470502294566	116904.5	0.4710178890639203	0.4788073949685677	409963.0	0.424310425840967	0.4434112167148369	460804.5	0.4180367898640905	0.4390812266663585	1489288.5	0.4076084358514611	0.4334883365404428	1951109.0	0.458067872688928	0.4703706048897707	2019576.0	0.4554874830774222	0.4693320874262801	2046275.5	0.4564999360671772
endocrine/metabolic	Polycystic ovaries	256.4	2324140.0	0.0410305867386018	0.07280336961019071	4861846.5	0.0104460825171376	0.020829738246324246	7032243.0	0.0019278454789577	0.0042784640892659705	9031871.5	0.0022928408468619	0.005003903736606443	17476601.5	0.000182028284481	0.00041721527150962297	24482749.0	0.0002276260733514	0.0005068084795560193	2.77677e+07	0.000244967	0.0005399583569810396	2.88729e+07	0.000263745	0.0005764957739180106	735406.5	0.2361891845212081	0.3054057372072845	1421189.5	0.0691739209835552	0.11229077375877805	2071367.5	0.0293210962563602	0.05540323420533183	2953081.0	0.0344300087601935	0.06249587542053617	6487055.0	0.022291492481438	0.04171871497922765	9622708.0	0.0185687207919577	0.034764771704943194	11471053.5	0.0594779279259598	0.09407317682846218	11757611.5	0.0490345756890506
endocrine/metabolic	Testicular hypofunction	257.1	2206120.0	0.3515445273851477	0.38915345767973003	4643389.5	0.3795353110067999	0.40831536500147914	7253393.5	0.0659077789200776	0.09881284780313862	8839003.5	0.017564632945366	0.03085186823046157	15913681.5	0.0096404331496835	0.01737969736217861	20261274.5	0.0063063261549709	0.011428159745182132	22824989	0.00202352	0.00398237676701374	24317013	0.000736974	0.0015401425716617962	630455.0	0.0806272400865144	0.13452322673932776	1415169.5	0.137260540584457	0.195418340002464	1935564.5	0.1225235623640454	0.17910115937772758	2174393.0	0.1154051597540429	0.16889398938669173	4343670.5	0.2806334250508074	0.3306407880141401	5365410.5	0.3100209507621776	0.35256600812211647	6887740.5	0.4719443464264451	0.47989559345751315	7496602.0	0.4733034717136412
endocrine/metabolic	Iatrogenic endocrine disorders	258	240971.5	0.1538190623801857	0.2100057476662814	605607.5	0.0885433046727983	0.12775253267202907	890413.0	0.1188796526081436	0.16277950092754764	1191539.0	0.147873089261306	0.19060447627217778	2900784.5	0.3029978035590945	0.34120187444263256	3524838.0	0.3412577454769352	0.37869070371348934	3.64982e+06	0.338955	0.3763375794328822	3.69787e+06	0.340073	0.3763805355110161	--	--	--	116940.5	0.1007999656564957	0.1523093820690132	138714.5	0.0991058944369539	0.15027721162679641	335196.5	0.1664267289074663	0.22573349141869045	1500880.0	0.4216822276969005	0.44283243347480156	1664904.5	0.4179813987519591	0.44110563062445796	1727422.0	0.4197588811817	0.44375756981474934	1748859.0	0.4192984480136345
endocrine/metabolic	Other endocrine disorders	259	1124101.0	0.0015251570834531	0.004073992970202341	2196460.0	0.0004772740233112	0.001225003326498781	3316249.5	5.522092649643362e-05	0.00015227132864956627	4678661.5	0.0002733859708569	0.0006715785805833567	12275440.5	0.0041414706538012	0.008019745041753406	19400334.0	0.0113647790022326	0.019573718545994098	2.41593e+07	0.015303	0.02531151852225858	24709598	0.0101491	0.017581031801498965	563866.5	0.4333055158031498	0.45634325250309105	921927.5	0.4221314026037935	0.44335431238680234	1280598.5	0.138674957257215	0.19680943715543622	1945903.0	0.1767036273129357	0.23563516193674455	3832499.0	0.1575767309226143	0.21171739916741636	5919887.0	0.1757058463883471	0.22807126607941874	6319803.0	0.0953866997262231	0.13917973259909464	6402611.5	0.095977671817431
endocrine/metabolic	Carcinoid syndrome	259.2	167296.5	0.1488844951557343	0.2043680768593035	238822.5	0.1461494575522779	0.19558236231260723	283698.5	0.1431644687981518	0.1884036962597265	675877.0	0.2375439641002457	0.28025778595121803	1562481.0	0.484771929670115	0.4885444738698824	2433658.5	0.4402545621331464	0.4592044582009395	2825679	0.478144	0.48322062613833744	2862697	0.479092	0.48464653581132555	85028.0	0.1092946946875602	0.17044114029165586	121343.5	0.1078431444296673	0.160181239253339	144142.5	0.1063264116560306	0.15900038552857348	163856.0	0.1075878911013831	0.15901560073967086	222427.0	0.1073928345516442	0.15710305491179397	247426.0	0.1075258209055193	0.15463528440324337	420898.5	0.0840359045702411	0.12531453804682585	426746.5	0.0843375906164638
endocrine/metabolic	Delay in sexual development and puberty NEC	259.3	210449.5	0.2964719783161352	0.34395744613739687	300671.5	0.292024542631136	0.3306012281086258	670099.0	0.3699715194501882	0.39788648000381566	868161.0	0.1242282913212692	0.16733797652149776	2573365.5	0.3882094159250179	0.41334527738778887	3968415.0	0.4757618968765926	0.4845981393405763	4.32937e+06	0.448658	0.46417472485705963	4382948	0.447826	0.46285703899374075	43747.0	0.1991221391254892	0.2706316956581467	62424.5	0.1975119517573686	0.2571937474780911	386718.5	0.3595009782290542	0.3941010100502571	493059.5	0.1877630347788344	0.24617263037759068	1716450.0	0.4107414218488122	0.43589770745306894	2458184.0	0.4633534576976521	0.47462041107631847	2547336.0	0.462904451690139	0.4760099366722663	2580512.5	0.463630782089005
endocrine/metabolic	Precocious sexual development and puberty NEC	259.4	994287.0	0.1382553559477077	0.19168549350718855	2846015.0	0.0314204740344522	0.05469894697128123	3967473.5	0.0196491571864038	0.03519459658874457	5361401.0	0.0326277653438844	0.05395518269061875	12277651.5	0.0504112317532089	0.07525365431747036	22211397.5	0.0115855264349232	0.019920987698333406	26913954	0.0116413	0.019822056602066936	2.86594e+07	0.0217192	0.03493094604154503	116770.0	0.2205972747941009	0.2925584940645412	429621.0	0.0392191517153655	0.07248000922781986	964948.0	0.0828238137823284	0.13088041886186425	1400247.0	0.0934342099022979	0.14181204655959287	2742074.0	0.2046445382870811	0.25676374653997075	4378527.5	0.0961671178650381	0.14029575203687386	6125700.0	0.2168560850957259	0.2682381507059238	6847169.5	0.2731090438298711
endocrine/metabolic	Protein-calorie malnutrition	260	9030301.0	3.7561874434334006e-08	1.693730393071116e-07	16824506.5	1.927999156377413e-12	9.414278807481903e-12	20919838.0	4.534530497567993e-16	2.4152341387046356e-15	25379360.5	8.668129838626621e-19	4.89749335882404e-18	36981578.0	2.9328252010990027e-31	1.8526871392308335e-30	42394029.5	6.308934203790044e-35	3.913041333541206e-34	4.42778e+07	5.95221e-36	3.754193042958628e-35	4.48763e+07	7.11228e-36	4.4324724179367197e-35	2302462.0	1.399513449855099e-16	1.3861138529947843e-15	4773828.0	1.0612895516098624e-21	1.03020127181523e-20	6365683.5	1.1035885575008116e-24	1.0549008270228346e-23	8274455.0	4.799233228481309e-26	4.488425743208233e-25	12488721.5	7.174461075886286e-36	7.433333382748162e-35	14536510.5	6.991795084748056e-40	7.212964112939066e-39	15402333.0	4.5161618855850876e-41	4.734986224371169e-40	15626414.5	5.368757385605811e-41
endocrine/metabolic	Cachexia	260.1	2218881.5	0.0041854736655585	0.010183961913970339	3485946.0	0.0001430159652185	0.0003987715353308725	4680860.0	1.8291787421655e-06	5.971383506682212e-06	5487854.5	2.8061001733731318e-06	8.344455778714837e-06	8057472.0	5.525321627303807e-07	1.5900647794129843e-06	9200389.5	9.79581875959089e-08	2.859171749998237e-07	9535303	9.75885e-08	2.8225190779460633e-07	9662915	1.00657e-07	2.87160346685331e-07	757909.5	0.066572574644249	0.11694163583735064	1128634.5	0.0055390795777025	0.013826118114732935	1652390.5	0.0001429686586543	0.0004570309579933661	2039398.0	0.0002091748947618	0.0006149992414853282	3353094.0	9.920477542554948e-05	0.0002824385249367627	3955550.0	1.3623342482234263e-05	4.188173955279015e-05	4102779.0	1.3774556096613105e-05	4.257970683968245e-05	4158487.5	1.4027878019830944e-05
endocrine/metabolic	Anorexia	260.6	11758154.0	8.803066152341738e-50	1.352095941836239e-48	23157643.0	2.509989272952011e-67	3.925780097226505e-66	30779373.0	1.1560793463453694e-75	1.8280504664086153e-74	36605702.0	8.160087382503853e-80	1.2573952830312755e-78	54216388.0	5.6383858662158025e-92	7.586191892726714e-91	61638983.5	7.461632475226542e-97	9.255977427602448e-96	6.44526e+07	2.09376e-98	2.6097275046346457e-97	65560788	3.77386e-98	4.70384123472048e-97	7551313.0	2.3988922314562164e-32	3.489638542946465e-31	14395100.5	1.0306605788535706e-40	1.4783056959377337e-39	19272764.5	4.870951463643015e-46	6.984084819194029e-45	22676216.5	6.454494568075378e-48	9.18596183456525e-47	33923086.5	9.548028994169267e-55	1.2462037843039111e-53	38476067.5	8.387269441870297e-57	1.1012375851598533e-55	40411486.0	5.95945404299648e-58	7.871123067178467e-57	40987959.0	8.235678684879743e-58
endocrine/metabolic	Polyphagia	260.7	27223.5	0.1186849952713433	0.1695746371391432	101313.5	0.0749940284995174	0.11213111561261038	120014.5	0.0736387517714278	0.10863326063073613	158394.5	0.0202958946634903	0.035344049439674154	490898.0	0.0034104577879853	0.006704429351713221	655277.0	0.0020295713449706	0.004035903323395892	679673	0.00203755	0.004002473109435303	689653	0.00205972	0.004053622122870884	27223.5	0.1186849952713433	0.18084407626451826	101313.5	0.0749940284995174	0.11931996918549048	120014.5	0.0736387517714278	0.11808845884398378	158394.5	0.0202958946634903	0.04018259790231359	490898.0	0.0034104577879853	0.007737043063036841	655277.0	0.0020295713449706	0.0046954156287536755	679673.0	0.0020375531684135	0.004731030986932897	689653.0	0.0020597201235599
endocrine/metabolic	Vitamin deficiency	261	229710.0	0.0366557307860792	0.0663583487342834	983531.5	0.0083395628158547	0.01700183783843307	1343839.0	0.0015235250818308	0.003435854431991422	2268285.0	0.0071932949029087	0.014095531630555344	4728566.5	5.535804170619961e-05	0.0001339975028215486	6504596.0	6.104247247171166e-05	0.00014197825070429363	6741927	6.10389e-05	0.0001420171274525138	6979756	6.94021e-06	1.750940581600205e-05	37596.5	0.0280839572886249	0.06179104135208001	506583.5	0.031354740765614	0.059904385438877016	603199.0	0.0304961089418218	0.05740097725535971	1382690.5	0.1905013255684358	0.24909760547031154	2310409.0	0.0997775524855769	0.14790035434808974	2959628.0	0.0379376668047935	0.06522955976130314	3068069.0	0.0379828195916903	0.06459619987416232	3221234.0	0.0103860485596691
endocrine/metabolic	Vitamin A deficiency	261.1	92274.5	0.0272994109010953	0.05210741925393533	157546.5	0.0092612162458535	0.018652872157141624	186892.5	0.0090382092515494	0.017760519927316656	290772.0	0.0058998342929012	0.011811282432835676	525083.5	0.0046901953257341	0.008981594006396636	585319.5	0.0047514876166977	0.008809697680781284	606852	0.00475824	0.008817487752854299	1067202	0.0270493	0.04252343466814682	--	--	--	--	--	--	--	--	--	--	--	--	--	--	--	--	--	--	--	--	--	73702.0	0.1061360414123151
endocrine/metabolic	Vitamin B-complex deficiencies	261.2	8857259.5	2.322917218161216e-13	1.427142265907797e-12	19677531.0	4.1413973010071316e-24	3.0481902193442195e-23	29253644.5	2.3176694419206523e-27	1.651747517763169e-26	39950878.0	2.2202456575467907e-31	1.6602866424449164e-30	71968385.5	1.4922165992111713e-44	1.1451380716909435e-43	89199548.0	5.8299718221920335e-56	5.020521189028181e-55	96392163	7.07938e-59	6.335137423221426e-58	9.87474e+07	2.34385e-60	2.115527886151382e-59	4105753.0	0.0121231374570517	0.030097709260040517	9093200.5	0.000220446770446	0.0007330427211027391	12920283.0	4.102398383629179e-05	0.0001459795045269507	17289135.5	3.628082760642108e-05	0.0001232540800693317	30204322.0	4.335422189485333e-08	1.7290076589018887e-07	35605744.0	6.620372481880769e-10	2.897487696615349e-09	38137078.0	6.731767838086655e-11	3.126122324810104e-10	38979416.0	5.175334261934733e-11
endocrine/metabolic	Vitamin D deficiency	261.4	21754556.5	5.078126789652903e-87	1.2799483677509753e-85	45654732.0	1.5961877975780625e-149	5.3259466179188014e-148	67173359.0	1.7185405773889366e-183	5.797210214392014e-182	91679920.0	4.1317999234862474e-222	1.5563113045131529e-220	183427779.5	5.2884235391523e-310	< 2.225E-308	239937214.0	1.852073292148715e-309	< 2.225E-308	263360369	9.4524e-307	< 2.225E-308	272519016	1.33618e-299	< 2.225E-308	6639996.5	2.1393280699799622e-24	2.728375935823761e-23	13042933.5	8.048008183413067e-39	1.1373729212147e-37	19469321.5	6.900390829291891e-47	1.0193759179635746e-45	26241921.5	2.813804810264915e-51	4.2510097287386873e-50	55854361.0	8.046212263901524e-70	1.2252186856395504e-68	72607570.5	4.20365909699296e-75	6.34313335382072e-74	78170706.5	6.524825436657251e-79	9.904100700120037e-78	81690464.0	6.721994047979656e-79
endocrine/metabolic	Rickets or osteomalacia	261.41	126865.0	0.0146132085686821	0.030305451525347072	180930.5	0.0142819552072785	0.027545736343903397	399915.0	0.010242189438917	0.020009837282208603	456689.0	0.0107916429650846	0.02006416982722322	1022313.0	0.0169385900676379	0.02872075173498027	1186523.5	0.0068891227300196	0.01237666531841465	1.23006e+06	0.00689968	0.01239101212147258	1.24702e+06	0.00695803	0.012495802460828598	115637.5	0.0500469204894399	0.09433070498895112	164941.5	0.0491333173830917	0.08663691377091963	334452.0	0.0687522721729579	0.11213067190498233	381527.5	0.07120540637389	0.11425442656725489	548281.5	0.0235879883646519	0.043899867234213415	610912.5	0.0238276009420434	0.04309428363578882	633086.0	0.0238076657682645	0.04315935131252242	642126.0	0.023975764033045
endocrine/metabolic	Mineral deficiency NEC	262	13514476.0	3.336662898918136e-07	1.372359677672187e-06	28700504.5	8.072118243870169e-12	3.775789888838336e-11	40866920.0	3.3752411464191755e-15	1.7516636103467723e-14	53613251.0	2.0316989401630766e-19	1.160807765250477e-18	102706050.5	4.0574643715690696e-28	2.4297879126852924e-27	127408918.5	3.023014739538497e-36	1.9444329374068605e-35	134872851	1.48584e-38	9.662605031716918e-38	1.37845e+08	1.25356e-39	8.306790301957002e-39	3198055.0	4.695709692604936e-06	2.350379421406019e-05	7330703.0	2.1721570637779114e-07	1.0760015145827694e-06	10542045.5	1.270364158920156e-09	7.037528721290637e-09	14027028.5	3.438532111119633e-11	1.9862579606585174e-10	28589529.0	6.156493699387276e-19	4.3881391261590155e-18	35849857.0	6.385184418853888e-24	5.0432980058291257e-23	38022980.0	2.7449674565561843e-26	2.307133804394743e-25	39408218.5	1.4989400116192304e-26
endocrine/metabolic	Other nutritional deficiency	263	3297952.0	1.7496276066905852e-14	1.1465892915845633e-13	6766458.0	2.0678365561263512e-19	1.335422188827405e-18	9391667.0	1.8566840318083185e-24	1.2610498256308848e-23	11351555.0	1.6236268141286059e-28	1.1309784040882138e-27	20094857.0	1.4184346213893999e-35	9.66775176157512e-35	23751306.0	6.174882185764319e-43	4.407004957237273e-42	2.47639e+07	1.4133e-43	1.0275837679918218e-42	2.5143e+07	1.91905e-44	1.4050690397655514e-43	2171327.5	4.347574810987483e-07	2.4530861509268766e-06	4354561.5	5.316953509727483e-09	3.041424001695304e-08	6269431.5	8.770075413807734e-12	5.700549018975027e-11	7485246.0	6.4654614123891415e-15	4.70302452367862e-14	13345065.5	5.3366982102986015e-20	4.032617820563981e-19	15607005.0	2.5012368504872903e-24	1.9911420912146854e-23	16331835.0	5.899400104430677e-25	4.724165280477164e-24	16598183.0	8.076963887102138e-26
endocrine/metabolic	Delayed milestones	264.3	319437.5	0.0163584010909244	0.033223777422270034	702501.0	0.0002349372866142	0.0006321833975830701	1335273.0	0.0001388082559114	0.000365817591099983	1858298.5	0.0003275823155528	0.0007913330520599271	3762423.5	0.0002972454404744	0.0006738430554300863	4975065.5	0.00010092046097	0.00022811089008859412	5.84117e+06	1.81611e-05	4.344752767193033e-05	5919732	1.85534e-05	4.4249318470778147e-05	65718.5	0.3461011796742138	0.397361842972272	100968.0	0.074839295321431	0.11927124843100369	383667.0	0.3532205942349056	0.39135236293071923	435690.5	0.3578310368118884	0.39526442986420074	795434.5	0.1292423135979	0.181408554700963	886038.0	0.1305388250260958	0.18004741077951278	934016.0	0.0453837410795098	0.07517144084342259	946666.0	0.045594221653524
endocrine/metabolic	Proteinuria	269	27223.5	0.1186849952713433	0.1695746371391432	54231.0	0.02800403145329	0.04966880677460171	64320.5	0.0277153834523551	0.04745849078474342	73763.0	0.0282159646201734	0.04727452391880797	101455.5	0.0286536037283635	0.04545962245418788	527111.5	0.1853642684360827	0.22537872544970627	546664	0.185695	0.2251307817349893	755161	0.164565	0.2039047980379646	27199.5	0.1186653000986199	0.18084407626451826	54180.0	0.0279983410048769	0.0545378457185137	64249.5	0.0277068246448207	0.05255671990019494	73670.5	0.0282032640948606	0.05326077950221761	101323.5	0.0286409411140434	0.05149221076853967	113267.0	0.0288408106183939	0.05133461185773987	117621.5	0.0289100832184859	0.051222220615331285	320663.5	0.0374363149670364
endocrine/metabolic	Disturbances of amino-acid transport	270.1	39861.0	0.1775886909106817	0.23275957755360022	57617.5	0.1789499853559202	0.22674548777376724	69188.0	0.1798194704962588	0.22355934169805153	320240.5	0.4672259907882583	0.4761210747812212	588182.0	0.3491689936237193	0.38238803107206476	651327.5	0.3454026685191813	0.381523977645565	675506	0.345992	0.3818110360040173	684226	0.346212	0.3815617710165783	--	--	--	--	--	--	--	--	--	--	--	--	--	--	--	--	--	--	--	--	--	--	--
endocrine/metabolic	Disorders of amino-acid metabolism	270.2	19338.0	0.0147826894957688	0.030592386893348984	27477.0	0.0146718073450267	0.028243229139176575	520718.5	0.1307424128109323	0.1754792065844344	592085.0	0.1342092697142026	0.17700213743196802	807980.0	0.1368782327340426	0.17837213724838766	978235.5	0.0213312549570247	0.03451423550499974	1212844	0.0207232	0.033328938224886306	1229409	0.0208627	0.033604991365820895	--	--	--	--	--	--	--	--	--	--	--	--	--	--	--	--	--	--	--	--	--	--	--
endocrine/metabolic	Disorders of urea cycle metabolism	270.21	65923.5	0.3465712331499728	0.38625796166261145	181943.0	0.2635969839944906	0.3061027621560152	287302.0	0.1488039050685641	0.19404171095397785	328239.0	0.0399313833867632	0.06405396988065967	1841870.0	0.3182802780069068	0.35570481986532415	2134233.0	0.2098405234707364	0.24960482358048788	2.21305e+06	0.210417	0.25016563959659144	2.24167e+06	0.210755	0.25160853284382717	65670.0	0.3459341993473082	0.397361842972272	181690.5	0.2641978749369026	0.3217923419700424	217827.0	0.2656194342661009	0.31698769695158924	250605.5	0.0685571536493673	0.11146212729085879	389237.0	0.0245946189781403	0.04543675013424834	428730.5	0.0237965760731145	0.04309428363578882	443585.5	0.023645734972025	0.04294234369026689	449215.5	0.0236459894637385
endocrine/metabolic	Paraproteinemia	270.32	19319687.0	0.1026581216581222	0.15243645557391863	42709641.0	0.180587131717729	0.22853061801447122	61559459.0	0.242127508089524	0.28327518865502693	81620744.0	0.4811568907966313	0.4840124213058101	150119340.5	0.2515648654605696	0.29316220541861654	192110453.0	0.3529220181785332	0.38549031143941964	2.08799e+08	0.411457	0.4378000913493106	2.11686e+08	0.385857	0.4143512775610192	5960097.5	0.0002578333623921	0.000996028466336419	11681549.0	8.84206191840341e-05	0.00031706050386513714	15919342.0	3.012132650902684e-05	0.0001091758116962869	19968305.5	6.829350062640233e-05	0.00021936861510826243	33589128.0	0.0002740736223461	0.0007424366319619644	40082324.5	0.0002766720946502	0.0007117442434895206	42333597.0	0.0004779089971999	0.0012030530944363853	43374897.0	0.0007399205119308
endocrine/metabolic	Amyloidosis	270.33	15616781.5	0.0010023710717438	0.0027913052791053044	28710389.5	7.528426997453081e-06	2.4231367924278242e-05	37222357.0	2.295220593379112e-06	7.453429837153684e-06	48316588.5	1.4792621007028821e-07	4.981488597400103e-07	80816014.5	1.3246793267656878e-11	4.9188809409650624e-11	96695364.0	1.3702459570427572e-13	5.30779288936265e-13	1.02363e+08	9.98364e-15	3.9594220186521077e-14	104264750	4.51404e-15	1.7970332155077036e-14	6428554.0	0.2695113748912687	0.3345534533650283	12793185.5	0.3743875502382704	0.41402351643150503	16469418.5	0.266293331009646	0.31701587024957856	20515860.0	0.2532071710330195	0.3091352464399911	32813419.0	0.0986958489442565	0.14651304016097175	37776637.5	0.0663070139248439	0.10313290935079572	39615131.5	0.048908375327194	0.08009632481120185	40132623.0	0.0496386636886839
endocrine/metabolic	Macroglobulinemia	270.35	8124225.0	0.4482137622556967	0.467792165724278	15813121.5	0.3869209261682027	0.4122191890486016	22793769.5	0.0809838420671785	0.11792179593091325	28697189.5	0.0858148977019065	0.12326800983451827	48148639.0	0.0337825564061919	0.05255064329852074	59081228.5	0.0424137518314617	0.06433061049255188	6.1193e+07	0.0407268	0.06206835451656802	62580508	0.0446075	0.06672013602800889	4324816.5	0.2958636457513518	0.3581912278212075	7912520.0	0.4698496110716426	0.4788073949685677	9784323.0	0.3265803048171188	0.36858778453479396	11483676.5	0.37145421341973	0.4071071847970702	16247849.5	0.1751485240779737	0.22821015483830617	18100656.0	0.1830169521423998	0.23521332062744385	18747951.0	0.1802812681200167	0.23149753747229426	18992755.0	0.1816812804873199
endocrine/metabolic	Intestinal disaccharidase deficiencies and disaccharide malabsorption	271.3	243112.0	0.1590364130350665	0.21563144001857987	582790.0	0.0705246815951932	0.10728754753311319	945088.5	0.0700136884945393	0.10405762011040671	1180559.0	0.0573957228682066	0.08777661677739278	2400087.5	0.0260079884766678	0.04177407141368668	3106403.0	0.0268203485299688	0.04234364116398116	3.73126e+06	0.0331535	0.05196364056820922	3.78067e+06	0.0333916	0.05148903892311198	149209.0	0.3833245607280083	0.4212914710725791	447327.0	0.1509840135941175	0.2115096750203308	533186.0	0.1487233940939443	0.20774399604813143	606609.5	0.15302432775407	0.211647732189432	1242611.0	0.0665186156363183	0.10429205727691092	1431200.5	0.0301526706647041	0.053084351874817776	1566920.0	0.0156531446487544	0.030036317184496703	1588301.5	0.015781163244423
endocrine/metabolic	Other disorders of carbohydrate transport and metabolism	271.9	1889767.0	4.174584764592835e-12	2.3858237346481142e-11	3157912.0	7.202079673382257e-16	4.191442879683511e-15	3792729.5	2.461260526514526e-16	1.3463760285582164e-15	4351645.5	1.3876393133488882e-16	7.200148886101119e-16	7192403.5	5.074946455309521e-15	2.1815952397098186e-14	9696365.0	1.7697997078317717e-12	6.425544583835213e-12	1.09326e+07	2.3526e-11	8.12928985288435e-11	1.15314e+07	8.47291e-11	2.889620207576605e-10	--	--	--	--	--	--	--	--	--	--	--	--	--	--	--	--	--	--	--	--	--	65754.5	0.0969309342987349
endocrine/metabolic	Hyperlipidemia	272.1	49286012.0	5.865769269507742e-275	4.435423993789316e-273	106893059.5	1.4998401993725593e-308	< 2.225E-308	154006611.0	9.363932524563018e-303	< 2.225E-308	203023140.5	2.6169767850433924e-246	< 2.225E-308	431337685.5	5.2884235391523e-310	< 2.225E-308	602812699.0	1.852073292148715e-309	< 2.225E-308	682917777	9.4524e-307	< 2.225E-308	7.14227e+08	1.33618e-299	< 2.225E-308	9372257.0	8.120677454026312e-89	3.7801753548492478e-87	19224055.0	1.5345388313525747e-129	8.192732316276802e-128	27090846.5	2.109835847070489e-151	1.142827750496515e-149	34396318.0	6.86030388188632e-166	3.742676895562425e-164	63901509.0	7.039131459912832e-222	3.930181731784664e-220	78883419.0	1.5163497365056558e-239	8.5168310200401e-238	85696581.5	2.7629633282300555e-243	1.4789124762157718e-241	88432442.0	1.1071805001597302e-245
endocrine/metabolic	Hyperglyceridemia	272.12	2294101.0	5.1828996461294815e-15	3.442425913611676e-14	4941734.5	3.2495022498704073e-23	2.323394108657341e-22	6660337.5	1.8740817992111684e-27	1.3450856601430513e-26	8399292.0	3.809973269115592e-32	2.8915991154407137e-31	17816947.5	1.1747298304853298e-51	1.040188123404104e-50	24301731.0	1.5443434210572371e-59	1.4240759687979123e-58	2.78494e+07	3.95825e-64	3.837299451224308e-63	29781368	1.82096e-65	1.8157595286668525e-64	1212879.0	1.3219200441879806e-05	6.247246503243706e-05	2352858.0	8.45882376654075e-10	5.112534364557019e-09	3219842.0	6.756467680139654e-10	3.80783583129258e-09	4031308.0	6.912340516395281e-13	4.436547965424945e-12	6784681.0	3.061906413938127e-19	2.229866627541897e-18	8536681.5	4.918941356424642e-21	3.502147684045995e-20	9268526.5	2.11419035205466e-21	1.5035885231046076e-20	9892242.5	5.396635969070163e-21
endocrine/metabolic	Mixed hyperlipidemia	272.13	15006010.5	9.724352079821435e-77	2.1242306876587713e-75	37434057.5	6.7567068867822416e-136	1.8279631334240607e-134	53948731.0	2.1013568305875484e-169	6.254626801631173e-168	71930203.0	1.4352538592690651e-204	4.708558628634321e-203	159724880.5	1.05768470783046e-309	3.652537857707862e-308	226635827.0	1.852073292148715e-309	< 2.225E-308	2.57102e+08	9.4524e-307	< 2.225E-308	2.70629e+08	1.33618e-299	< 2.225E-308	5072832.0	1.760043126755372e-27	2.37478282754964e-26	12995157.0	9.781077060940515e-45	1.540920500912104e-43	18730440.0	1.1138007633120152e-54	1.8723374900503703e-53	24036536.0	8.759317305398061e-65	1.5639362898001628e-63	48524186.0	1.1206930998811262e-98	2.2525931307610637e-97	64721697.5	1.4380716244141478e-111	3.028938358922298e-110	71439738.0	5.528156114942892e-117	1.1712780768535252e-115	74370816.5	2.0836724447545724e-117
endocrine/metabolic	Hyperchylomicronemia	272.14	203538.5	0.2690409648000418	0.32056638593750436	291980.0	0.2681122281649431	0.3100381882416189	348713.0	0.2670401440256034	0.3046726333189522	426618.0	0.108177419403079	0.15009063510631834	1245359.0	0.0650662457483272	0.09421474163165308	1388286.0	0.0662655609906817	0.0938161882503946	1439069	0.0663051	0.09381273741572754	1.45856e+06	0.0666807	0.09396321813507356	148538.0	0.375665030402492	0.4176464220493044	213468.5	0.3762756174139142	0.41563318199399035	255615.5	0.3773144961141621	0.4087573707903423	286864.0	0.3714542073830616	0.4071071847970702	1173996.5	0.2902539558113399	0.33840513409558776	1308598.5	0.2936475674938947	0.3377448131243772	1356340.5	0.293644622027757	0.33739187547802424	1374398.5	0.2944426992816813
endocrine/metabolic	Unspecified disorder of lipoid metabolism	272.9	54462.5	0.2651128009662887	0.31742494926901565	140219.5	0.1468500601953432	0.19611962059988494	258209.5	0.0260770753326381	0.04495741096529784	305246.0	0.0071372099016882	0.014012630250997875	1386220.5	0.0175230193025164	0.02947457125273293	2273491.0	0.0040279967080887	0.007617373084988215	2.45719e+06	0.000769616	0.0016019644542892267	2490447	0.000778632	0.001614311385953947	--	--	--	61755.5	0.1970820312603087	0.2569821330273496	118625.0	0.0733864017196979	0.11787766338831217	135886.0	0.0752663617245064	0.11902023705872034	887726.0	0.494180025761018	0.49565960667647013	1060653.0	0.2884965077667613	0.3341007667264555	1099582.0	0.2887375625211383	0.33432207528018026	1113738.5	0.28893262800994
endocrine/metabolic	Gout	274.1	4528694.5	2.4918128447073578e-21	2.2067135372498494e-20	11267194.0	8.384905354356919e-30	7.235595051475238e-29	16688388.5	3.8618426783834544e-35	3.3403288807897914e-34	22083221.0	9.061299810677096e-38	7.743984796183705e-37	40537544.5	8.944929548285517e-53	8.274059832164103e-52	51862885.0	9.040958382205399e-57	8.051862080562417e-56	5.64868e+07	2.6489e-58	2.3305910884369022e-57	5.91015e+07	4.77116e-59	4.128430768018014e-58	1433863.0	3.7188975455476798e-09	2.473066867789207e-08	3767269.5	1.737333325972928e-10	1.1056803485165454e-09	5408939.0	1.051641596075912e-12	7.120489973430653e-12	6939520.5	1.0399644345779314e-14	7.509154961437711e-14	13321043.0	3.4223775171070134e-20	2.6056737914337483e-19	17176262.5	2.836248401418932e-20	1.9775497474720966e-19	18507958.5	5.530847768774346e-20	3.749914787229007e-19	19931282.5	5.762024792524177e-20
endocrine/metabolic	Crystal arthropathies	274.2	20976.5	0.0953310043679245	0.14439195268670238	29916.5	0.0948271734298422	0.13540941598184322	35499.5	0.0942689470169776	0.13474600901296813	40715.0	0.0953033742614551	0.13452058130274014	402200.0	0.3968505062933639	0.4199562048211695	448596.5	0.3996440148127593	0.424927615749893	464850	0.399434	0.4271782592675891	470756	0.399459	0.42589943616493153	--	--	--	--	--	--	--	--	--	--	--	--	103890.0	0.1753122649444257	0.22821015483830617	114361.5	0.173285495707641	0.22576241773250652	118750.0	0.1736574263330154	0.22469415086600084	120459.0	0.1740036969277148
endocrine/metabolic	Disorders of mineral metabolism	275	1955502.0	5.0418801700713936e-17	3.6986329904329706e-16	3972955.0	4.47396054116279e-25	3.444949616695349e-24	5839919.0	2.7786362173350986e-30	2.1798293425915655e-29	7224515.5	5.521485388218642e-34	4.3195004921679685e-33	11964535.5	1.14351759367845e-50	9.790778735957638e-50	14705057.0	2.4487884821833563e-53	1.993466873777388e-52	1.5504e+07	3.34208e-54	2.7552414003753104e-53	15930805	1.33303e-54	1.1076858434229006e-53	982157.0	3.3123552375773308e-12	2.635728825798714e-11	1726893.5	3.179808059348747e-15	2.4643512459952787e-14	2602844.5	2.9006878801016605e-17	2.290321874327069e-16	3088276.0	1.1635680148669197e-17	9.068442782534246e-17	4866834.5	1.1310416581946077e-22	9.166910213593392e-22	6037044.5	2.1847209671924734e-23	1.7122115487066596e-22	6265756.5	2.319514000795388e-23	1.760407267767843e-22	6359703.5	2.5907381964359186e-23
endocrine/metabolic	Electrolyte imbalance	276.1	1386125.5	4.7952855921880297e-26	4.713765737120833e-25	2875569.5	1.9816300745470784e-37	2.0240935761445157e-36	3976093.0	2.7026283048591825e-44	2.681431220115189e-43	4722550.5	1.229544054677165e-46	1.2259277486339969e-45	7359205.5	4.736035923751674e-61	4.810326683339936e-60	8558620.0	2.950366724491299e-63	2.984739929048479e-62	8.90069e+06	2.18395e-64	2.157165452321287e-63	9.04007e+06	6.59142e-65	6.449738292248364e-64	1020049.5	3.112496286203387e-20	3.449683383875421e-19	2041835.0	1.6771047405538762e-28	1.965484945941799e-27	2792270.5	1.5970839745663827e-33	1.8989717990271015e-32	3312964.0	1.1385245543438356e-35	1.3634525760556665e-34	5235106.0	2.6632340935826484e-47	3.224759354277785e-46	5944612.5	4.8403274184956095e-48	5.690198860580304e-47	6175146.5	1.2844901850850471e-48	1.518984323524992e-47	6274042.5	3.6475350914928815e-49
endocrine/metabolic	Hyperosmolality and/or hypernatremia	276.11	726843.5	2.382707128850973e-23	2.2096236864721757e-22	1725311.5	1.4557770219082978e-41	1.5669169880969957e-40	2339535.5	2.744620762844495e-52	3.0861735688873656e-51	3070809.5	4.041018119620474e-57	4.419048846939809e-56	5469828.0	7.110189699756665e-88	8.666066504644593e-87	7031934.5	3.22854488035152e-102	4.369017877047121e-101	7468783	2.74909e-105	3.6901224013672445e-104	7671676	4.17653e-106	5.535223427661237e-105	589570.0	7.916280000790413e-20	8.670654918512794e-19	1275850.5	6.336601067909507e-32	8.012465297711892e-31	1692932.0	1.5054602478512294e-41	2.0107174543218473e-40	2122217.0	5.760305964771303e-44	7.346260334292753e-43	4048035.5	4.06185323429825e-72	6.584133065273776e-71	5053921.0	1.6390479868648483e-80	2.6727056689038092e-79	5261339.5	5.418728198289542e-83	8.610697777594475e-82	5426357.0	3.336493477467234e-83
endocrine/metabolic	Hyposmolality and/or hyponatremia	276.12	6687510.0	1.6551650383693771e-99	5.0844601022409305e-98	13432248.0	1.921683568449308e-148	6.205178232315347e-147	18381878.5	1.3325945376817549e-188	4.650295421151503e-187	22843484.5	7.496175539376406e-209	2.5412035078486016e-207	39033503.5	2.3006197152739243e-268	6.6206722917327375e-267	45669093.0	3.9280651056065595e-290	1.1062280648762255e-288	4.83862e+07	3.41786e-297	9.671607296598205e-296	4.94189e+07	2.67236e-299	7.5620558677453075e-298	3143858.5	1.4037398012529397e-66	4.215747596666087e-65	6563892.5	3.739721960759951e-98	1.1979576014301044e-96	9204891.5	5.3383116295053416e-123	2.081941535507083e-121	10963620.0	4.7196450707571294e-133	1.8538765837934004e-131	19321412.0	3.3633495374731007e-169	1.3520665140641865e-167	22613063.5	1.005710325481542e-183	4.067092556247355e-182	23907766.0	1.0602893950742002e-188	4.147362749194083e-187	24480189.5	4.117467979244956e-190
endocrine/metabolic	Hyperpotassemia	276.13	17510863.5	9.2833133696547e-311	7.604580868642167e-309	33131483.5	1.4998401993725593e-308	< 2.225E-308	45003866.5	9.363932524563018e-303	< 2.225E-308	55152467.5	2.6169767850433924e-246	< 2.225E-308	89664642.0	5.2884235391523e-310	< 2.225E-308	104344731.5	1.852073292148715e-309	< 2.225E-308	1.10114e+08	9.4524e-307	< 2.225E-308	112532218	1.33618e-299	< 2.225E-308	6793356.0	4.081806828422263e-158	3.1668017977176055e-156	12506389.0	7.196085925118862e-218	5.7628654783660214e-216	17109529.0	6.839163989851798e-252	5.556820741754586e-250	20606948.5	3.73658006417362e-274	3.0577680191820794e-272	33552980.5	1.2465788585950136e-283	< 2.225E-308	39684840.0	6.516554504823e-311	< 2.225E-308	42398206.0	5.971127341947263e-294	< 2.225E-308	43616243.0	3.867666696235696e-303
endocrine/metabolic	Hypopotassemia	276.14	14053166.5	9.99611071928268e-130	3.93047073482195e-128	29808988.5	6.970788580927319e-176	2.5843553220400913e-174	38031581.0	1.0858672925592967e-202	4.069991481740771e-201	44805779.5	6.241806315483627e-213	2.188936904429948e-211	67040385.0	2.2996821473761887e-256	6.439110012653329e-255	77072252.0	8.89010262949446e-271	2.3158717349833074e-269	8.04319e+07	6.32131e-276	1.65460331855589e-274	8.16733e+07	4.2448e-278	1.1110752310165861e-276	7531610.5	4.487512259667657e-69	1.4406461771553754e-67	16230851.0	4.493309105607163e-94	1.3929258227382206e-92	20741948.5	1.4784592312349542e-110	4.649992743400258e-109	24486996.0	1.9675370205152632e-116	6.0378792317062135e-115	36456663.0	1.4579006687447185e-142	4.8839672402948067e-141	41794061.5	6.357445632413681e-151	1.8904051571677147e-149	43548151.5	3.8127972746987873e-153	1.140474949520196e-151	44225872.5	4.425609102522944e-155
endocrine/metabolic	Acid-base balance disorder	276.4	192549.5	0.0002130360685323	0.0006669250170934677	362088.0	5.536338532885126e-05	0.0001639607950123672	437864.0	1.3832747134511093e-05	4.093198859685739e-05	523096.5	4.727021901521324e-06	1.3814314005308007e-05	785725.0	2.8725655641311198e-08	9.156855152122584e-08	878179.0	3.0048339850628315e-08	9.10185178033567e-08	911848	3.05115e-08	9.209934042601973e-08	929538	7.34799e-09	2.2828917872867415e-08	172787.5	0.0005641159850857	0.001981288547852077	332955.0	0.0001436889363826	0.0005003082168974087	402940.5	3.576774038397575e-05	0.0001286846748131969	482706.0	1.2052155128438038e-05	4.500082257082188e-05	685430.0	1.9532574122971226e-07	7.379788343453413e-07	766396.5	2.0361199480406706e-07	7.378198091287161e-07	795984.5	2.0665566523083434e-07	7.532932313252994e-07	811758.0	4.927633943098909e-08
endocrine/metabolic	Acidosis	276.41	3331504.5	1.0954003885449534e-75	2.291018259446147e-74	6601930.0	5.041560785836464e-111	1.097087466657022e-109	8974402.5	1.3255675364233356e-136	2.916248580131338e-135	11610326.0	8.010191793421906e-152	1.8514466031613814e-150	20120999.5	7.844057486011331e-204	1.8058763456683862e-202	23937958.0	2.9465788047712154e-219	6.674641553416536e-218	25481544	1.71574e-228	3.9919614248105524e-227	2.5977e+07	1.09716e-229	2.5527261723532863e-228	1751944.0	7.791361822087353e-49	1.6119461903029612e-47	3159887.5	3.981177071906835e-68	8.31719818717928e-67	4160154.5	9.01361582983199e-80	1.9104946595839545e-78	5195577.5	5.6873966821340994e-89	1.2411163426345969e-87	8821223.0	1.9497003089270345e-119	4.453292751071975e-118	10379735.5	1.144836403196303e-127	2.6305218264351417e-126	11162145.5	4.3479065003465966e-136	1.1054552277131224e-134	11365552.5	1.793937307499899e-136
endocrine/metabolic	Alkalosis	276.42	210616.5	4.032863686581611e-06	1.5073403056690962e-05	368579.0	1.720406492016615e-07	6.401958730515358e-07	473531.5	1.5203863417880043e-08	5.677605084462953e-08	584544.5	1.622714298396985e-09	6.227548835734845e-09	1153127.0	2.6357097469624386e-12	1.0113315917974395e-11	1622628.0	8.604280465300165e-13	3.2020215160152755e-12	1.6844e+06	2.05759e-13	7.805436651633161e-13	1709931	2.13758e-13	8.108861081665018e-13	160860.0	9.351339053885145e-05	0.0003921665161786968	266499.5	9.427415846591531e-06	3.855211331308282e-05	351351.0	8.160089464157509e-07	3.4742738984950093e-06	423118.5	2.701941701332843e-07	1.164509643851191e-06	870338.5	4.195266415223675e-09	1.8331490205651276e-08	1299812.5	1.2587175314911448e-09	5.415163507819351e-09	1349696.0	3.007469811148224e-10	1.324067877895127e-09	1369927.0	3.090889408628792e-10
endocrine/metabolic	Polydipsia	276.8	124303.5	0.0610515634696542	0.1003573359375754	216230.0	0.0262176468677561	0.04720119517018689	507243.0	0.0360429745474678	0.05950324672436784	579022.0	0.0379875122513153	0.061616108388497126	1468176.0	0.0030384401542742	0.006041888675293902	1635184.5	0.0030946347702153	0.005993697826327946	1858901	0.00250018	0.0048296896072711785	1.88508e+06	0.0025377	0.004938612121526915	123957.5	0.0609935742087914	0.10899235621570995	176872.0	0.0598592123827963	0.0993518188253321	459892.5	0.075072208950355	0.1199924651255675	524678.0	0.0783348218127883	0.1227571006959935	1391708.5	0.0059941944525505	0.013039319101327456	1549775.5	0.0060830782638204	0.012974666929794298	1769857.0	0.0048686202037638	0.010293943341430002	1794686.5	0.0049340759203082
endocrine/metabolic	Other disorders of metabolism	277	10860878.5	1.6094123263145014e-101	5.103394570216629e-100	20984729.0	2.12370894627089e-136	5.905090708936557e-135	27492776.5	8.911330480263914e-152	2.1472062966731144e-150	34064878.5	2.8727297629625964e-162	6.956109926030859e-161	58552647.5	1.6233180263520098e-185	3.503661406876422e-184	69252152.5	3.1857568699968354e-197	6.774609507217759e-196	7.26351e+07	1.8256e-198	3.822801114600601e-197	74738615	5.09038e-197	1.0659254282066314e-195	6730519.5	2.0018377995172037e-77	7.168119197501986e-76	12767952.0	3.748950754478953e-102	1.2866934553765265e-100	17044984.5	3.443830167798116e-114	1.157839452966608e-112	20931540.5	2.893772359460629e-122	9.798911920656336e-121	36557825.5	4.581881429227188e-138	1.354350245992154e-136	43115926.0	2.4193270572065165e-147	6.6106477157724005e-146	45017928.5	4.135522746493612e-148	1.1067964824168427e-146	46638480.5	9.919428192880656e-147
endocrine/metabolic	Disorders of porphyrin metabolism	277.1	544913.5	0.065308911193911	0.10558990082831347	787726.0	0.0684311310469167	0.10473939170942456	1976646.5	0.0696885379736977	0.10386568546300758	2219504.5	0.0647479818835096	0.09740931594013216	3015450.0	0.0647338673296106	0.0941914136987031	3344277.0	0.0630548790654075	0.0906250813602134	3.4734e+06	0.0644947	0.09262824448499676	3.51694e+06	0.0643945	0.091854326682472	82183.0	0.4747173676166044	0.4832470502294566	117345.0	0.4708518814589543	0.4788073949685677	139387.0	0.4664019246666923	0.47475618694807237	158489.5	0.4702397101605488	0.4776225425990356	215006.0	0.4692491605175886	0.4763589962830066	239186.0	0.4696986715260173	0.4777317473971866	247521.0	0.4686510937625772	0.47903044400302475	250859.0	0.4691744886465501
endocrine/metabolic	Disorders of bilirubin excretion	277.4	9526753.5	3.7026390580688524e-23	3.401583358954842e-22	17272786.0	9.512028115498088e-33	8.655945585103261e-32	22518597.5	1.728595995936351e-38	1.6048983008143003e-37	27609590.0	5.554268703616182e-40	4.954992343489173e-39	42548162.5	5.586381450107443e-52	5.032601028096792e-51	49136424.0	3.9363844607403915e-53	3.179622176815107e-52	5.27296e+07	1.3761e-53	1.09983039141356e-52	53446591	1.77216e-53	1.4163736720152265e-52	6750369.0	9.50023082033708e-22	1.1195841637637748e-20	12204025.0	1.4754675767003624e-25	1.6112776604648275e-24	16368166.0	2.8631046079567547e-30	3.136547182873973e-29	19860341.0	6.900551199735561e-31	7.208873700149278e-30	29837030.5	4.950664902834019e-40	5.4674925575254823e-39	33908953.5	1.5200015300718494e-41	1.6176016283185683e-40	35823013.0	8.954304282124247e-43	9.687795164808893e-42	36314750.0	1.0867102657057077e-42
endocrine/metabolic	Other disorders of lipoid metabolism	277.5	2199806.0	0.0006904206011537	0.0019902740496601343	3370377.0	0.0007034273167583	0.001742897881373981	4607571.5	0.0023525992140178	0.005153312564039006	5750868.5	0.007583795287984	0.014775325302451703	9598003.5	0.0211908277873054	0.03490253988497375	11467705.0	0.0438252857673687	0.0660867550934851	1.20551e+07	0.0380036	0.05851439176478999	12213297	0.038405	0.05844479183533466	2172972.0	0.0006714389292441	0.0023238276696146204	3144219.0	0.0003480336803639	0.0011111640094012465	3823620.5	0.0002292295159913	0.0007050434640113409	4622772.0	0.0006170497086443	0.0017020865558671956	7012371.0	0.0011857121959309	0.002892331934249097	8194256.5	0.0022266918091797	0.00507023743036194	8497549.5	0.0022576950414715	0.005113754693043498	8611020.0	0.0022966226682128
endocrine/metabolic	Lipoprotein disorders	277.51	412882.0	0.0080492278242327	0.01799410479331148	730613.0	0.0003533508430531	0.0009211046716048097	1018958.5	1.1775829676956146e-05	3.5153804227373506e-05	1226908.0	7.360154261079408e-06	2.1026058661566735e-05	1924764.0	4.454655888650849e-06	1.1925125324657055e-05	3461274.0	1.6949393684643747e-06	4.516948393708129e-06	3721818	3.56619e-07	9.930324408856765e-07	3774681	3.69452e-07	1.0260372686311434e-06	191224.0	0.2288782496035226	0.3009684327413554	351260.5	0.050741161870647	0.08849774329889613	482881.5	0.0079210441283928	0.018300990581002534	550590.0	0.0083467368878957	0.018460575729535293	755381.0	0.0088360264207076	0.01861678522601918	843948.5	0.009099850198277	0.018585754647390172	992547.0	0.0055149096728645	0.011540459130253514	1006463.0	0.0055633852282484
endocrine/metabolic	Overweight, obesity and other hyperalimentation	278	170611.0	0.1580958792869077	0.21465227809258328	487816.5	0.0238420134364777	0.043313712250297995	945106.0	0.0700229637304219	0.10405762011040671	1390260.5	0.0861961970417465	0.12361947191853832	2643196.0	0.0052501095268418	0.009961746281699978	3884560.5	0.0082987561504403	0.014706299164555825	4109913	0.00482667	0.008928488867625074	4.16441e+06	0.00487314	0.00912732828915737	21606.0	0.0160848637967483	0.03829925369507094	129091.5	0.0011064644141883	0.003281828092700642	376312.5	0.0076325305769796	0.017718374553702836	690800.5	0.0322867513456862	0.059709208703321845	1514329.0	0.0130272245148876	0.025976906026710527	2623050.5	0.0221502561812693	0.040716198180478794	2802062.0	0.0124953619541583	0.02453239982119498	2839023.0	0.0125704859801523
endocrine/metabolic	Obesity	278.1	25543944.0	2.9486983345606583e-76	6.301240136680711e-75	53541760.0	2.6669625704601475e-117	6.208440774489785e-116	76566448.0	2.06688980697323e-152	5.10168898696807e-151	101054212.0	4.219078713260129e-181	1.1291586977330397e-179	204748653.5	4.0945143528029384e-276	1.2476226086776012e-274	251074894.0	4.097227914545775e-308	1.2198032819876279e-306	269793582	9.4524e-307	< 2.225E-308	277725925	1.33618e-299	< 2.225E-308	7541224.0	1.210641380131093e-13	1.083756850867353e-12	15721853.5	4.859437333157641e-20	4.405584223740088e-19	21391427.0	2.349905527554412e-29	2.5177559223797267e-28	29694733.5	3.9375759854870756e-35	4.603213830652749e-34	56974349.5	6.598791164104949e-56	8.842380159900632e-55	69611172.5	2.0297040505413528e-63	2.7730145879693347e-62	74664185.0	1.0979384878899925e-65	1.5089235705190845e-64	76716135.0	5.818753530036375e-66
endocrine/metabolic	Localized adiposity	278.3	118988.0	0.2287585373074056	0.28428526191299586	254205.0	0.0115945917710473	0.022846823548855144	304637.0	0.002735647970553	0.005940935077681696	601402.5	0.01354771663235	0.02447251832166969	1365585.0	0.0049273559708854	0.009403709348733386	1602887.0	0.0025374524471219	0.00498390345734447	2036147	0.00660433	0.011921954193269862	2063546	0.00665855	0.012061415558305092	--	--	--	29822.5	0.0948361850291205	0.14582011810077578	35381.5	0.0942662758559009	0.14496785324842815	293829.0	0.3932639883496266	0.42127001110767975	944186.0	0.1021689770918256	0.1509997382018894	1051999.5	0.103397581094996	0.14933564926720141	1089774.5	0.103082157305224	0.14807140392572432	1104360.5	0.1034566387475078
endocrine/metabolic	Abnormal weight gain	278.4	1345110.5	2.8923514921803393e-08	1.3162877392654043e-07	3070819.5	4.552050272514293e-11	2.0433194272586578e-10	5301466.0	3.81273429863997e-14	1.874299345488533e-13	7003459.5	1.391668098376994e-17	7.568590674060978e-17	15948823.0	5.9273369428579416e-24	3.1982922254170975e-23	21734722.5	8.419879621521596e-27	4.642071198743652e-26	2.27453e+07	3.40279e-28	1.9052010141685623e-27	23149401	2.13654e-28	1.2091649631374556e-27	1345110.5	2.8923514921803393e-08	1.7715652889604578e-07	3070819.5	4.552050272514293e-11	3.0591051132071573e-10	5301466.0	3.81273429863997e-14	2.816224197859069e-13	7003459.5	1.391668098376994e-17	1.0760772225245732e-16	15948823.0	5.9273369428579416e-24	4.923118700472918e-23	21734722.5	8.419879621521596e-27	7.093748581131945e-26	22745263.5	3.402794552526468e-28	2.8838683832661815e-27	23149401.0	2.136537900481655e-28
endocrine/metabolic	Disorders involving the immune mechanism	279	3873495.5	3.5474265794857204e-45	5.127495207626157e-44	7974358.5	4.996538928981778e-70	8.066992690178645e-69	11496713.0	3.850562660879264e-94	6.83643756633301e-93	15552816.0	5.7997912419677354e-117	1.0922940172372567e-115	35538712.5	2.8516842795527673e-224	7.205719301504067e-223	46336038.0	1.4008570166151162e-282	3.841297398191977e-281	4.99537e+07	1.96266e-292	5.268975100098704e-291	50849815	4.57517e-292	1.2282576423743925e-290	838192.0	7.717891336184905e-21	8.870810906158205e-20	1831837.0	6.940224926799889e-33	9.012913722506344e-32	2638029.5	2.849990325738919e-40	3.755054821074927e-39	3850212.5	2.4778690616058488e-48	3.5783344389660936e-47	7639859.0	5.187000049540008e-70	8.019900076596474e-69	8672583.5	8.382349605335899e-72	1.2281964421731296e-70	9028072.0	2.681843355499994e-72	3.896335275062134e-71	9182411.0	3.7841077465134083e-72
endocrine/metabolic	Immunity deficiency	279.1	35595867.0	4.6416566848274e-311	< 2.225E-308	75371424.5	1.4998401993725593e-308	< 2.225E-308	102973561.5	9.363932524563018e-303	< 2.225E-308	131917704.0	2.6169767850433924e-246	< 2.225E-308	228790256.5	5.2884235391523e-310	< 2.225E-308	277384943.5	1.852073292148715e-309	< 2.225E-308	293854520	9.4524e-307	< 2.225E-308	299159217	1.33618e-299	< 2.225E-308	14085168.5	1.372970007274336e-305	< 2.225E-308	29323957.5	4.1935187618022125e-279	< 2.225E-308	39381885.0	5.135826050911458e-305	< 2.225E-308	49452829.5	8.301554417809775e-308	< 2.225E-308	82161273.0	1.2465788585950136e-283	< 2.225E-308	98631574.0	6.516554504823e-311	< 2.225E-308	104179972.5	5.971127341947263e-294	< 2.225E-308	106115610.5	3.867666696235696e-303
endocrine/metabolic	Deficiency of humoral immunity	279.11	14208287.5	1.0300811709933995e-37	1.3323286724822526e-36	30901802.5	2.347334372404106e-51	2.974280641489253e-50	44916582.0	5.55597247327079e-53	6.3893683442614084e-52	63177923.0	1.8871551438232086e-66	2.3694281250224725e-65	108800367.5	1.1787088171424284e-79	1.3273286245212565e-78	126447876.0	2.9655670619286187e-83	3.3588270418800224e-82	132500302	6.57802e-83	7.32679817362713e-82	1.34308e+08	1.1451e-82	1.2754513646855956e-81	2447806.5	1.3910142308608987e-06	7.400195708179982e-06	5522144.0	5.054099981715647e-08	2.728646113724009e-07	7133922.0	4.720715226072756e-09	2.4879445110383445e-08	8642374.5	6.597245292338981e-09	3.2555250638577275e-08	15812827.5	1.5357604335930273e-08	6.4309968156708e-08	18265622.0	8.21899080528141e-09	3.337108314915464e-08	19235663.0	1.1173777949567576e-08	4.387541380196998e-08	19497537.0	1.1813173613648992e-08
endocrine/metabolic	Other immunological findings	279.7	18212229.5	1.8009208006405331e-28	1.989106906774881e-27	34533314.5	1.404733720470994e-54	1.8748512722552866e-53	49900573.0	3.1885487667590667e-60	4.0335141899502195e-59	66548330.5	9.390873063974039e-69	1.2244253725719997e-67	121833311.0	1.338713070151216e-88	1.6510794531864996e-87	145569586.5	1.233245393634762e-94	1.4770594254797956e-93	157140846	4.5092e-93	5.426591153935339e-92	160880379	2.17651e-93	2.6193134548467585e-92	13972593.5	4.722937799774453e-15	4.533046486175274e-14	26224259.5	1.5495406150724538e-25	1.654565034538476e-24	37863167.0	1.4126819245388906e-27	1.4810375015327078e-26	47874380.5	2.269633638134468e-33	2.5478416229866404e-32	88042886.0	1.9449547912188424e-43	2.2467581208907317e-42	106904560.5	1.0267447226513178e-48	1.2212222524711557e-47	116013976.0	6.178440890401648e-48	7.14031180174827e-47	118722899.0	2.0260439583942136e-48
endocrine/metabolic	Other specified disorders involving the immune mechanism	279.8	128253.0	0.2710253359753548	0.32253983688108206	183565.0	0.2689289567388129	0.31013581301330845	245826.5	0.0219436626781319	0.03868813001789125	279052.0	0.0222647658249298	0.0383134802774173	380498.5	0.0225449270944428	0.0368981745179191	424035.0	0.0227370934700441	0.03639332011641472	472778	0.0068402	0.012305309796080242	479142	0.00686142	0.0123434793105144	43833.5	0.2189663828966258	0.2912252892525124	63598.5	0.2216895212337558	0.280416594849057	76613.5	0.2231737334029169	0.2816141444383042	85844.0	0.2212128834543618	0.2785013481438248	116468.5	0.2193524243720355	0.27082209642984734	128766.5	0.2170176633913992	0.26822109741895434	133893.5	0.2175423985820929	0.2684958972791122	135780.0	0.2177663769584925
genitourinary	Proliferative glomerulonephritis	580.11	338464.5	0.0018006103842772	0.0047326203415628725	598061.5	4.662388003091003e-05	0.0001397320476375477	709058.0	4.284501232223434e-05	0.00012057508627693407	930251.5	1.1939983514524861e-08	4.2907997294246585e-08	1416307.0	1.2804899847753382e-08	4.171659195683177e-08	1579995.0	1.3422947870264365e-08	4.1380803789394875e-08	1638808	1.35552e-08	4.1865257128321737e-08	1.66347e+06	1.39997e-08	4.2858754475877266e-08	47215.0	0.0437537533778252	0.08575735662053749	67124.0	0.0431888786215345	0.07816292345629883	79682.0	0.0427273244695276	0.07574389337779906	108847.0	0.0113062561701973	0.024136399041595116	150205.0	0.0116429335379401	0.023782821556158202	168375.5	0.0118260577343816	0.02344342033227414	175165.5	0.0119009473902319	0.02345593700749211	178036.0	0.0119788285873372
genitourinary	Non-proliferative glomerulonephritis	580.12	2652167.0	4.4023067678424936e-10	2.2078916085659036e-09	6733234.5	4.984530126908044e-10	2.1506528694116177e-09	9641741.0	2.53592279339862e-10	1.0390096627204062e-09	12125723.0	5.821909287691221e-10	2.268537067272786e-09	19585098.5	1.9130285490231604e-09	6.393217989638691e-09	25194427.5	8.791545656983922e-09	2.742751669035104e-08	27399576	3.05239e-08	9.209934042601973e-08	2.78475e+07	2.05486e-08	6.236066696289617e-08	83835.0	0.1099872402533527	0.17123431551149068	361994.0	0.1944226296724791	0.2548978814669201	432193.5	0.1926696431673065	0.25249045979586543	553886.5	0.107817640660867	0.15901560073967086	1311195.0	0.2394163074066571	0.2910027709229907	1619641.5	0.0801429283420467	0.12021439251307017	1679858.0	0.080348354261143	0.12087910692837647	1702777.0	0.0808182744487897
genitourinary	Chronic glomerulonephritis, NOS	580.14	745542.0	0.0025127318851369	0.006399003738574197	1159187.0	0.0007536876971804	0.0018445999630259708	1376917.0	0.0006863714569913	0.0016499000343830306	1571705.5	0.000784207204941	0.0018003131544583018	2173864.5	0.000322741879389	0.0007252941150695486	2505630.5	0.0001735525794258	0.00038974523224514026	2.5986e+06	0.000175137	0.00039349389652068356	2.63512e+06	0.000178818	0.00039834592634887313	141933.0	0.3426286775841205	0.397361842972272	203928.0	0.3426989096331575	0.3896112960426216	244261.0	0.3437462336453849	0.3829006943454771	274441.0	0.3394297201833532	0.38137298080097587	370474.5	0.3343803698162649	0.3788638913927241	410341.0	0.3315755359360021	0.3679724114503821	424847.5	0.3307335574822763	0.36889521050320395	430087.5	0.330466686822753
genitourinary	Nephrotic syndrome without mention of glomerulonephritis	580.2	1751937.5	4.432520841678486e-07	1.800482639409071e-06	4535754.5	5.4006494692692135e-06	1.7609283774392453e-05	6154207.5	5.239653525100068e-06	1.6215686138841798e-05	7375044.5	5.250866838137179e-06	1.530123660282381e-05	13539995.5	1.4338506191402298e-05	3.676904062943758e-05	18037713.0	8.476409794344406e-05	0.00019326956248811534	1.9346e+07	7.57418e-05	0.0001746732814525615	20100683	0.000157032	0.0003520620326306382	275851.0	0.0018480053989499	0.005734976754741488	634080.5	9.217391114204614e-05	0.00032929044092009795	755813.0	8.88763231115549e-05	0.0002949360503781033	911311.5	4.526744909855693e-05	0.00015119943882579222	2044299.0	4.559731937757068e-05	0.00013557782832680039	3067678.0	0.0001847186778112	0.0004863296439250329	3184421.5	6.187417868093581e-05	0.00017382883900141357	3227480.0	6.273800823280433e-05
genitourinary	Nephritis and nephropathy in diseases classified elsewhere	580.31	955365.5	0.0009486590122194	0.002672010914073745	1642380.0	2.809350533661916e-06	9.40521700399859e-06	2221781.0	4.1165755257197634e-06	1.2937808795119257e-05	2733066.0	3.100993332964457e-06	9.194490436224063e-06	5278155.0	2.8099936271910547e-06	7.68114352973597e-06	6772364.5	4.723530711192102e-06	1.2152886422375729e-05	7.21678e+06	4.46005e-06	1.1558588363663427e-05	7323381	1.79018e-06	4.745101837877771e-06	632556.5	0.079088910147455	0.13266986549059567	1126445.0	0.0016119091430474	0.0045829724451734175	1435642.0	0.0012462035386481	0.003413057444331266	1633307.0	0.0013611731497125	0.0036322609592873084	2618290.0	0.0002006424158386	0.0005494431278414307	2951945.5	8.25522862740772e-05	0.00023138759750699787	3259464.5	8.257990740007596e-05	0.0002294638410543094	3304333.0	8.41995607519635e-05
genitourinary	Nephritis and nephropathy with pathological lesion	580.32	6984991.5	4.434815938369596e-36	5.58900521463758e-35	12750920.5	1.192410770300393e-43	1.3116518473304324e-42	16482907.0	1.796058913328184e-45	1.8547057349878799e-44	20348507.5	1.765684580494036e-46	1.743399241128577e-45	31534563.0	6.89616089373731e-54	6.677030547581172e-53	36689534.0	5.278513997423601e-56	4.583509654429493e-55	39550861	1.49514e-54	1.242389818088271e-53	4.0245e+07	1.48471e-55	1.243593883236707e-54	968376.0	5.660488569553867e-07	3.1746475049726814e-06	1874681.0	1.028783816380504e-06	4.75317907471954e-06	2535583.5	7.360278505155798e-07	3.161353102434759e-06	2932574.5	1.4399809165816072e-07	6.34108188378089e-07	4672730.5	5.230732066956144e-09	2.236972649911032e-08	5297570.5	3.043509967361233e-09	1.2610608922140193e-08	5957416.5	1.5824479582758572e-08	6.142555624299796e-08	6049455.0	5.585765922695794e-09
genitourinary	Acute renal failure	585.1	17949951.0	4.6416566848274e-311	< 2.225E-308	35699635.0	1.4998401993725593e-308	< 2.225E-308	47831288.5	9.363932524563018e-303	< 2.225E-308	58914654.0	2.6169767850433924e-246	< 2.225E-308	97995705.5	5.2884235391523e-310	< 2.225E-308	115535785.5	1.852073292148715e-309	< 2.225E-308	1.22468e+08	9.4524e-307	< 2.225E-308	125311787	1.33618e-299	< 2.225E-308	6736605.5	1.0160002485373047e-301	1.8917924627764612e-299	12805093.0	4.1935187618022125e-279	< 2.225E-308	16982531.5	5.135826050911458e-305	< 2.225E-308	20873238.0	8.301554417809775e-308	< 2.225E-308	35312695.5	1.2465788585950136e-283	< 2.225E-308	42335207.5	6.516554504823e-311	< 2.225E-308	45324976.0	5.971127341947263e-294	< 2.225E-308	46623056.0	3.867666696235696e-303
genitourinary	Renal failure NOS	585.2	1725944.0	2.8930235610203417e-25	2.8156853074089067e-24	3944029.0	2.107808165283108e-36	2.109915973448391e-35	4948600.0	1.433905289813113e-44	1.4367447062285842e-43	6292979.0	1.1738706866801889e-49	1.2181902942385224e-48	11301132.5	2.346530757945029e-68	2.506191613640258e-67	13623888.0	1.3517206542136425e-71	1.4372376751945056e-70	14611893	7.97358e-73	8.348333950123142e-72	14919377	1.35792e-73	1.4217405536232374e-72	1066487.0	2.9895308255507498e-18	3.092503553986387e-17	2599335.0	1.499946684761043e-25	1.6196053528711936e-24	3210705.0	3.713388263278321e-32	4.3101828055909085e-31	4105923.0	2.2661670083032517e-35	2.681175906209389e-34	7405046.0	9.915899059772858e-49	1.2153022628136248e-47	9152775.0	3.2476250861349855e-51	3.955842122990928e-50	9955366.0	1.7080193639260252e-52	2.1183606013570336e-51	10191709.0	2.6383186156670616e-53
genitourinary	Chronic renal failure [CKD]	585.3	29029647.0	4.6416566848274e-311	< 2.225E-308	59251042.0	1.4998401993725593e-308	< 2.225E-308	81888829.0	9.363932524563018e-303	< 2.225E-308	102084973.0	2.6169767850433924e-246	< 2.225E-308	170242497.0	5.2884235391523e-310	< 2.225E-308	201021858.5	1.852073292148715e-309	< 2.225E-308	212623412	9.4524e-307	< 2.225E-308	217217228	1.33618e-299	< 2.225E-308	5017213.0	1.2094607358994171e-92	6.255599695124206e-91	9556824.0	1.7202872474444466e-127	8.701031814705859e-126	12981418.5	9.636510304811769e-151	4.945051340627092e-149	15844073.0	1.248113392830979e-162	5.836415960762006e-161	26931665.5	4.108938751984045e-197	1.7954275851060718e-195	32154592.5	1.2957414294416935e-211	5.9545208416616014e-210	34087597.0	5.842756255078457e-216	2.7009468688249046e-214	34827505.5	1.2882191172089449e-216
genitourinary	Renal dialysis	585.31	15970427.5	5.596877714622006e-222	3.0565171074852397e-220	32618534.0	1.4998401993725593e-308	< 2.225E-308	47976906.5	9.363932524563018e-303	< 2.225E-308	63445061.5	2.6169767850433924e-246	< 2.225E-308	122572668.0	5.2884235391523e-310	< 2.225E-308	147020975.5	1.852073292148715e-309	< 2.225E-308	1.56272e+08	9.4524e-307	< 2.225E-308	159482799	1.33618e-299	< 2.225E-308	9391179.5	1.0842503838475626e-169	1.261796384202601e-167	18248513.5	2.768813105570271e-243	2.9564771049478115e-241	26907556.5	7.29830432421893e-296	8.894808395141821e-294	35252427.0	8.301554417809775e-308	< 2.225E-308	68756876.5	1.2465788585950136e-283	< 2.225E-308	82852990.0	6.516554504823e-311	< 2.225E-308	88544358.0	5.971127341947263e-294	< 2.225E-308	90449708.5	3.867666696235696e-303
genitourinary	Other disorders of the kidney and ureters	586	12154219.0	1.8595013760595007e-41	2.538735906481235e-40	25086850.5	1.5000549052166224e-60	2.1761666088722303e-59	36227502.0	1.4720114243493561e-71	2.2233963603605197e-70	47964404.5	8.393015065354813e-74	1.219385188780835e-72	91220961.0	1.0795888673443012e-85	1.3005279843822048e-84	113689881.5	8.28778322897003e-91	9.703224859086261e-90	122310897	1.76335e-90	2.074407221862595e-89	1.25156e+08	2.15381e-90	2.505599196235982e-89	4984509.0	4.118932986837332e-23	5.045692908875732e-22	9807389.5	4.772988897987723e-31	5.88056709098231e-30	14480645.5	1.1321577748262657e-37	1.4524392505994855e-36	19400557.0	3.526674651999782e-37	4.328993135329732e-36	37271826.0	2.6725201956182692e-39	2.857322124038682e-38	45443563.5	2.3485721704019653e-42	2.553125230404717e-41	47775842.0	1.2103028874044265e-42	1.2956610910424227e-41	48886600.5	5.7223812656822057e-42
genitourinary	Cyst of kidney, acquired	586.2	6441807.5	0.1075988484317039	0.1577534587689121	16374553.0	0.3655985871263438	0.3964942423764574	24688624.5	0.2369396021618032	0.278146977160374	33664986.0	0.3289452680889829	0.36049282073975825	70817867.5	0.2447163976403099	0.28614693900153626	99100115.0	0.4777024445885253	0.4852995862113779	1.10801e+08	0.485604	0.48934274497110436	112982810	0.386362	0.41446848406842984	2306613.5	0.0611549766234231	0.10907142382453434	5090768.5	0.1034332552057562	0.1550692016423272	7356603.0	0.0478073586199031	0.08254822282600761	10302498.0	0.1414000797088193	0.19779897190037113	19593785.5	0.1148760631804585	0.16601230509218892	26709692.5	0.2983856576327201	0.34280443166668184	28119179.5	0.2869570368722105	0.33328338918394707	28627119.0	0.17643376039188
genitourinary	Vascular disorders of kidney/hypertrophy	586.3	252429.5	0.1830809114006789	0.23805361892442778	364108.0	0.0577016930268848	0.0911130480908662	563878.0	0.0054250098489531	0.0111361256939972	1128924.0	0.0046948368079807	0.009549298067432743	2336681.0	0.0026732715027493	0.005377687916210299	2634482.0	0.0011224719580181	0.002343919399308406	2.76219e+06	0.000443925	0.0009563562733220189	2.80027e+06	0.00045138	0.0009764348588729929	250560.0	0.4758508877853346	0.4832470502294566	361466.0	0.1818345645104174	0.2423620201033442	506000.0	0.0357797818140121	0.06594572262506965	1061534.0	0.0245892705682268	0.04725374500586835	1443281.0	0.0247514697395162	0.04564261851048417	1639286.0	0.0100819782201817	0.020426613187582585	1731366.5	0.0038733168486389	0.008417015459542288	1755314.0	0.0039171688397453
genitourinary	Stricture/obstruction of ureter	586.4	24851558.0	5.0641109984316475e-14	3.2116265235214894e-13	59184532.0	1.2213675604507754e-16	7.364993542236303e-16	91028741.0	1.5257288450712008e-16	8.530594426585941e-16	115804796.5	4.2022552673100105e-17	2.249312424660148e-16	243261027.5	1.2287365853861266e-13	5.0315063338341e-13	306714708.5	1.2807894291644752e-15	5.40316836109062e-15	3.34486e+08	7.54688e-15	3.01587333902212e-14	3.44596e+08	1.88994e-14	7.495334870753605e-14	10643836.5	0.0006998860174709	0.002413310675057344	23788551.5	0.0031562434208025	0.008175606273291867	36162804.0	0.0102728554404226	0.022712095361478668	46631065.0	0.0106468458028063	0.02292807582972775	100578588.5	0.4941495376604968	0.49565960667647013	122584947.5	0.4941330853773389	0.49609587816930456	130382157.0	0.4723456136194402	0.47989559345751315	133510747.0	0.437243145999711
genitourinary	Kidney replaced by transpant	587	165105463.0	4.6416566848274e-311	< 2.225E-308	311712365.0	1.4998401993725593e-308	< 2.225E-308	408311848.5	9.363932524563018e-303	< 2.225E-308	560709191.5	2.6169767850433924e-246	< 2.225E-308	876547659.0	5.2884235391523e-310	< 2.225E-308	1011997411.0	1.852073292148715e-309	< 2.225E-308	1.06105e+09	9.4524e-307	< 2.225E-308	1080538211	1.33618e-299	< 2.225E-308	50089033.5	1.372970007274336e-305	< 2.225E-308	85456682.5	4.1935187618022125e-279	< 2.225E-308	108362247.5	5.135826050911458e-305	< 2.225E-308	129448899.0	8.301554417809775e-308	< 2.225E-308	191809834.5	1.2465788585950136e-283	< 2.225E-308	217390924.0	6.516554504823e-311	< 2.225E-308	226801033.5	5.971127341947263e-294	< 2.225E-308	230759778.0	3.867666696235696e-303
genitourinary	Disorders resulting from impaired renal function	588	44990.0	0.035381122004256	0.06428769488019163	399887.0	0.0262662624375779	0.04720382172354671	481545.5	0.0074255147521918	0.014969364400832878	548363.0	0.0077578838388494	0.015085598210535102	880688.0	0.0004184765694848	0.0009219338244269633	982811.5	0.0004309920302819	0.0009336667267230022	1019971	0.000435285	0.0009416180203693582	1.0344e+06	0.000440221	0.0009542670595723602	44114.0	0.0348380558757037	0.07197802845246563	166685.5	0.0024398468020556	0.006513035491042894	202265.0	0.0005494837688166	0.0016088488726613895	231291.5	0.0005731683738926	0.0015899755456569298	445620.0	2.558377737514828e-05	7.791423109704248e-05	498476.0	2.633052132420828e-05	7.852553704653266e-05	517834.0	2.660974202384357e-05	7.889827299781022e-05	526009.5	2.70118396953214e-05
genitourinary	Renal osteodystrophy	588.1	4734751.5	2.1071386702472167e-54	3.4521955214216898e-53	8235178.5	2.1324201982155301e-63	3.23417063396022e-62	10289826.0	2.2783192178390187e-68	3.390675071254539e-67	12671864.0	1.3163125094067696e-71	1.8090403000901148e-70	19735495.0	1.775870304042633e-80	2.0442240388757416e-79	22989677.5	6.77557474204197e-81	7.431735664429191e-80	2.40248e+07	2.11547e-81	2.3071869842203e-80	2.43823e+07	3.16401e-81	3.4507504343690616e-80	3405806.5	1.3887662783081668e-41	2.3943359353794506e-40	5899673.0	4.693598123552424e-47	7.644996265650642e-46	7296102.5	2.6797053066895664e-50	4.2831355311841426e-49	8704900.5	5.034922703441935e-53	8.105400155377014e-52	13012837.5	5.493550411193044e-56	7.460835355741905e-55	15278611.5	1.7964951242913193e-55	2.3285340649468255e-54	15875760.5	2.314863504697452e-55	2.980020486426973e-54	16120603.0	3.1777040941791397e-55
genitourinary	Abnormal results of function study of kidney	589	27223.5	0.1186849952713433	0.1695746371391432	84145.5	0.0102364283221518	0.020452424651644676	417750.0	0.0476479482972879	0.07557950419569816	623957.5	0.016967201579983	0.029905795505793392	1588849.5	0.0532819260257694	0.07911847423085953	1940023.0	0.01669730675519	0.027660721206531114	2011730	0.0167715	0.027480005583895357	2.03882e+06	0.0168987	0.027819059568135737	25283.0	0.1141508961139956	0.1765356881762956	78015.0	0.009459164237649	0.022334783371942814	149723.0	0.0052978631967678	0.012629380481292479	170008.0	0.0053953455679821	0.012516076211850797	686829.5	0.0218120337157669	0.04105073761113433	768544.0	0.0224687282222532	0.0412266501500871	798319.5	0.0226817321586827	0.041413503779856926	809578.5	0.0228295530444277
genitourinary	Pyelonephritis	590	9644791.5	4.349720748468061e-19	3.5631462464534186e-18	21249976.0	5.53625108912152e-29	4.696429949331052e-28	30858723.5	7.045871722363942e-32	5.704337746425847e-31	39359906.0	9.085083834442792e-36	7.573385458711739e-35	67599805.0	1.820355171444893e-44	1.3866823217771393e-43	84620856.5	3.3128414942246832e-50	2.5570228422089775e-49	91728623	1.34627e-50	1.0288617773159669e-49	95365145	1.26829e-49	9.622457593094076e-49	6229081.5	2.737717555166333e-19	2.9296724642067305e-18	14086074.0	2.1113841212574553e-24	2.2054784136178417e-23	20367621.0	2.203307574953824e-25	2.1269553322574046e-24	26502073.0	2.5513340124366628e-26	2.4324368934104883e-25	45740555.0	2.984946564743777e-32	2.8570202833976155e-31	58331519.0	2.6788639284943015e-35	2.5793632682930844e-34	63603152.0	1.1557334373848464e-35	1.1194103864956085e-34	66814451.0	9.327637148157623e-35
genitourinary	Urinary tract infection	591	24420590.5	1.1536541248321993e-149	4.725175019625215e-148	52126325.0	9.322547725462483e-231	3.888279280494977e-229	74853155.0	6.9068562261341865e-289	3.039016739499042e-287	97335308.0	2.6169767850433924e-246	< 2.225E-308	184000962.5	5.2884235391523e-310	< 2.225E-308	230181562.0	1.852073292148715e-309	< 2.225E-308	2.49575e+08	9.4524e-307	< 2.225E-308	257759593	1.33618e-299	< 2.225E-308	9182511.0	1.8249501027108459e-78	6.796114182495191e-77	19592632.5	1.3314544338050703e-122	6.092989099460345e-121	27086385.5	1.0706244486703514e-146	4.970756368826631e-145	34066361.0	2.506926740529744e-165	1.2956852943158993e-163	63918945.0	2.270518014249165e-211	1.0866050496763863e-209	79176682.0	8.092000797371799e-231	4.090506403071445e-229	85534483.5	8.969049305069166e-235	4.560761571627671e-233	88302151.5	1.0071524236550276e-235
genitourinary	Urethritis and urethral syndrome	592.2	50045.0	0.0078058846432227	0.017599047257541103	400948.0	0.0266420844113913	0.04770791859714273	775298.0	0.0482081640488288	0.07622915940221059	1061424.0	0.0243270013639325	0.04151100736093854	3468465.0	0.0764877071727326	0.10825309375812975	5897492.5	0.3098344692559223	0.3467749913691418	6353753	0.3048	0.34314572294177903	6436508	0.3058	0.34243083443448663	38830.0	0.0293536310628619	0.06370216904318053	216561.5	0.1114845875913896	0.16507964356752763	552637.0	0.1771369278321567	0.23723695691806704	806545.0	0.0857093848150296	0.1321697500855656	2805416.5	0.1392402889743215	0.19143158744075672	4810066.0	0.4082914952894674	0.43314029563237305	5226080.0	0.4008516222831713	0.42777135347532547	5294422.0	0.4019565475412049
genitourinary	Urethral stricture due to infecton	592.3	465283.5	0.349210592275772	0.38807889331981366	1286800.0	0.3969742168462868	0.41872622872827514	1998135.0	0.4326501129216195	0.44999168990408933	2520703.5	0.3668225265001139	0.3956081754513423	5724359.0	0.3004210106625853	0.3393105081479809	6629235.0	0.2097431489192066	0.24960482358048788	6962649	0.158961	0.1988442597285146	7049771	0.158626	0.19818802951540876	214233.5	0.3150141291762556	0.3784234248556051	502762.0	0.0910728305551689	0.14139093725931723	603593.0	0.0929643254073301	0.14364535225379862	787461.5	0.0718161299798263	0.11500124323411752	2077747.0	0.0360724923450623	0.06282990434451928	2300961.5	0.0347405134705117	0.06045208109928977	2386087.0	0.034900947847409	0.059956526960836073	2416167.5	0.0348737380167205
genitourinary	Hematuria	593	2046143.0	8.614136675780889e-28	9.30516082669518e-27	4526342.5	6.50609534037674e-34	6.1439636186010536e-33	6161335.5	1.832380293462749e-36	1.6410343867117714e-35	7525904.0	2.4374457983510577e-39	2.1369675663129536e-38	13353510.0	4.198385681754203e-51	3.6550651817624825e-50	16288717.0	4.349773344728647e-53	3.486510634774808e-52	1.70133e+07	8.22416e-54	6.674955676276414e-53	1.74105e+07	8.4811e-54	6.88349802393301e-53	213429.0	0.0387530009894035	0.07877520506797962	797078.0	0.0205884584898597	0.041660106353689164	1110475.5	0.0039685545887939	0.009746450186584713	1289389.0	0.0018263179968712	0.004782518061140143	2666536.5	0.0011729393832443	0.0028681364480792467	2973878.0	0.0012395239093008	0.00296255005272603	3158291.5	0.0006652235408083	0.0016460640900293644	3201881.0	0.0006750822323357
genitourinary	Urinary calculus	594	426840.0	0.0329680290317593	0.06080219988408895	1062706.0	0.0186360043517217	0.034999325245916466	1274178.5	0.0191258892972142	0.03444021346758151	1713322.5	0.018448428699596	0.032237202727644625	3165172.0	0.0043086551188905	0.008327922953676554	4812441.0	0.0020213884870743	0.004027317023960658	5534775	0.00304383	0.00581550114795842	6.11388e+06	0.0080619	0.014282247370772444	335377.5	0.0234032168257005	0.05314242649933471	777323.5	0.0244249185552192	0.048596991162661966	930977.5	0.0247984906643516	0.04750202042778557	1248540.5	0.0385512143652089	0.06870651997574435	1925738.5	0.0022465215292807	0.005226282724368414	2552487.5	0.0024871981448587	0.005600350388535007	2817504.0	0.0020927507356077	0.0048083024139774135	3356530.5	0.0079057849820683
genitourinary	Calculus of kidney	594.1	48978107.0	8.321121654240648e-14	5.209976169502266e-13	117766565.0	4.9510428371990327e-29	4.235892205159173e-28	177568088.0	1.543798378547194e-48	1.6620467649891066e-47	234315411.0	1.6385195657473577e-63	1.9153728716839803e-62	507751153.0	8.178675927056039e-140	1.4865102211280804e-138	674473981.0	2.3785891692847045e-153	4.3482279199906354e-152	743076532	9.81094e-163	1.7710439869790123e-161	7.70205e+08	3.59774e-164	6.494539135931005e-163	15709948.0	2.555187920635068e-10	1.8021817834176122e-09	35801302.0	4.190012561525488e-23	4.151136156315457e-22	52321080.5	2.1020928824115358e-36	2.6276161030144193e-35	66500869.0	7.555469841913766e-48	1.0599244835370456e-46	138148549.5	7.056724043318638e-94	1.3381146534972135e-92	173032263.5	1.0281658678179542e-100	1.961274891252739e-99	185156417.5	1.2674315625930387e-101	2.4788036522252316e-100	191711405.0	1.2385405466080382e-101
genitourinary	Calculus of lower urinary tract	594.2	2186763.0	0.3238659266850232	0.36762148490921226	5465517.0	0.022752949919669	0.041637482394129274	9493394.0	0.031631312867652	0.05324648380532798	12943054.5	0.0497485205132274	0.07795723476417922	26071055.0	0.0157108802626615	0.026804351730437378	35544017.0	0.0360194049687609	0.05585151782358473	37962729	0.0168381	0.02754610954290023	3.84912e+07	0.012911	0.02183807572260125	758816.0	0.0253531679164766	0.05715205648968455	1939998.5	0.0021083883487644	0.0057890320090360796	4040351.5	0.0019216587388525	0.0050775535782689235	6166818.0	0.0254011941795179	0.048617158014311206	13538741.0	0.0056754355186617	0.01242660718138352	17385414.5	0.0164097909263973	0.03154049168552807	18056828.0	0.0111493234346688	0.022103044703817246	18281850.5	0.0110613275362
genitourinary	Calculus of ureter	594.3	14321821.0	1.8629119292704844e-14	1.2127433287899908e-13	34058009.5	1.1604500883774045e-22	8.066739850456818e-22	50171537.5	2.2974592123975188e-32	1.921511341277925e-31	66078571.0	4.996586197130246e-42	4.749091740636879e-41	129661550.0	1.364816749737453e-65	1.4428062782938788e-64	157422578.0	9.475693300621937e-66	9.6800709992628e-65	1.69876e+08	1.02993e-63	9.892960728997423e-63	175849629	6.53524e-62	6.1643229205846885e-61	9272261.5	5.907334724823456e-11	4.2966629912583107e-10	19400160.0	5.2536967809861735e-19	4.6319289968144145e-18	27047513.0	8.919673560106465e-27	9.05904345948313e-26	34330792.5	5.989178242840882e-35	6.919262393493819e-34	62230772.0	2.00726133370709e-54	2.5862790261225975e-53	75909658.5	1.8807806414384704e-53	2.3474928746843127e-52	82531883.0	1.6918883106162812e-51	2.0730727854177808e-50	86420255.5	4.615872142065206e-50
genitourinary	Renal colic	594.8	3754416.0	0.0050834181378082	0.012040963926422905	7096577.0	0.0005935712640146	0.001496636864681896	9264664.0	4.223054240138828e-05	0.00011937795784973447	11901003.0	9.532969188546527e-06	2.7005653662261332e-05	22511637.5	2.573063808691673e-06	7.052100809006808e-06	28940766.5	3.728952921671577e-06	9.76273604116026e-06	3.19931e+07	1.63162e-06	4.357929151836664e-06	34413957	4.07157e-06	1.0474033498416668e-05	2437553.5	0.0398395390089506	0.08028270739682486	4655469.5	0.0050316846802379	0.012592315046116357	6303175.0	0.0005731345871079	0.0016646907772579157	8197308.0	0.0001004131188048	0.00031105893585608074	15865212.5	3.49049612903318e-05	0.00010502840148737561	20334528.0	1.263576789369855e-05	3.9186384480151025e-05	22618869.0	2.169402258938208e-05	6.546831149377323e-05	24201241.0	3.195589207981541e-05
genitourinary	Hydronephrosis	595	4300807.0	0.4437810475244209	0.46408166991117633	8187045.0	0.485168960408805	0.48907767308077926	12460529.5	0.4290949097886057	0.4476742770165659	15084586.0	0.4335664771260081	0.45177982298888353	28077080.0	0.1726808681795608	0.21348135970647372	34131623.5	0.065436592074131	0.09289499855755383	36636639	0.0504125	0.07465609294670839	3.70913e+07	0.0498635	0.07373887523011981	1965060.5	0.068945745166775	0.11958454229203033	3304143.0	0.0533010704966635	0.09196109290357928	5014961.5	0.1003018465767479	0.1518545037458528	5836063.5	0.0699152005700911	0.11310828164716562	10663188.5	4.5280393400873706e-05	0.00013503500109162634	13220771.0	7.81030285066326e-06	2.467567556881424e-05	14786924.5	8.52356957985977e-06	2.6821040556853685e-05	14974490.0	8.44675194562767e-06
genitourinary	Other disorders of bladder	596	1209892.5	0.0119819567450523	0.025660704750297192	4032658.5	0.1217598678249478	0.16765010686763795	5937833.5	0.1813897831001735	0.22436662662422857	7316531.0	0.1686441013722642	0.21044300747925485	16695903.0	0.435358031263522	0.45058034004895986	23237400.0	0.4207976699657379	0.4429001738427262	2.40936e+07	0.42301	0.44619774083168673	2.4393e+07	0.421387	0.4438557163931349	548086.5	0.0326430752335711	0.06829371470214549	2014176.5	0.3425062181229857	0.3896112960426216	3056824.5	0.4387925676157717	0.4561010164449652	3783269.5	0.4489747257441837	0.4617211880703584	6831543.5	0.0549233147514658	0.08845822327760124	9277234.5	0.0425619436315575	0.07231953783446157	9618500.0	0.0425858154260882	0.07182383795743241	9740033.5	0.0424469526130766
genitourinary	Bladder neck obstruction	596.1	876584.0	0.094769448006128	0.14439195268670238	1598212.0	0.0213025348078848	0.03941559582752807	1924426.5	0.0038501414897197	0.008151345580745638	2402033.5	0.0027623266374685	0.005926764114568655	5885644.5	0.0653334966877027	0.09426950218448472	7110037.5	0.0830949858579706	0.11437909546103754	7.36841e+06	0.0829058	0.1142136210774605	7.4648e+06	0.083429	0.11478346257572832	785057.5	0.3393275327796886	0.397361842972272	1426808.0	0.1432258300193677	0.2027099008079711	1702748.0	0.068380386886911	0.11204064475364746	2146271.0	0.0471315213853646	0.08105631173454998	4836537.0	0.306663063370369	0.3537429235937509	5582182.0	0.2890126647385563	0.3342836064054399	5784800.0	0.2885243572178349	0.33432207528018026	5860274.5	0.2894665391036807
genitourinary	Functional disorders of bladder	596.5	6526235.0	0.0001554995310532	0.0005044753763214	13905030.5	1.703860321683311e-05	5.2803844644117475e-05	21606633.5	4.625268880513583e-06	1.4402375714091525e-05	27450332.5	5.880293549165708e-07	1.8514732320438158e-06	62390251.0	3.8670798582184655e-08	1.2177187638645382e-07	86652486.0	3.884603510618391e-06	1.0119392145160908e-05	97906750	1.82173e-05	4.344752767193033e-05	100220818	1.45029e-05	3.547795515399168e-05	1278651.5	0.0299391875813427	0.06452172138479195	3144603.0	0.016579509140636	0.03517198296722136	4956867.0	0.0559866060151306	0.09411541528405577	5912810.5	0.0340622671919902	0.06205778549635325	14875337.5	0.0755361910024352	0.11643231895314023	20637939.5	0.2014952746790792	0.25368832216755804	22130388.5	0.2528009353218891	0.30211345619548907	22435200.0	0.2039122410877618
genitourinary	Other disorders of urethra and urinary tract	597	1616810.5	0.3419064588107202	0.38454696683173684	3916421.0	0.3769786195012433	0.4066331876301127	6013505.5	0.301740457263405	0.33630103827154834	7443953.0	0.1570002132731009	0.1985935533566463	13407347.5	0.0093177563115948	0.016935430769845987	16796472.5	0.0012583542077116	0.0026067695515616046	18234576	0.000957523	0.001973478386008849	1.84641e+07	0.000534892	0.001135967934638818	1086898.5	0.4686724273417116	0.4821370495636834	2276380.0	0.1942368097919523	0.2548978814669201	3294064.0	0.127876513991566	0.1847105202100398	3997762.5	0.0362877153479775	0.0655046626318272	6082230.5	0.0012390156999464	0.003007755503493085	7449293.0	2.1763252682848496e-05	6.567954764883532e-05	8358307.0	5.172486322537936e-05	0.00014652976573874878	8466394.0	2.170153249756233e-05
genitourinary	Abnormal findings on examination of urine	598	129285.0	0.275963444526395	0.32722806510186525	184907.0	0.2733810564427147	0.3138238962146301	220265.5	0.270958852996336	0.30844809812406304	250284.5	0.2741375262056474	0.3097629345328802	340688.5	0.2753117158067731	0.3159599450944748	379439.5	0.2764579289863318	0.31448598472025957	392864	0.275793	0.31557969715873513	398039	0.276099	0.3155843855300803	126674.0	0.2754469608633069	0.34146620581057086	180976.5	0.2727002232513603	0.3300565674364701	215519.0	0.2703654570261379	0.31991058325301513	244776.5	0.2734534182638134	0.32275391434502976	333103.5	0.2745521510556037	0.326152378027047	371004.0	0.2756689700988601	0.32407131252319493	384194.0	0.2750473029343048	0.3230058973258522	389288.5	0.2753623182702636
genitourinary	Other nonspecific findings on examination of urine	598.9	107623.5	0.1823731844425983	0.23744747060539623	271100.0	0.2149902113543465	0.26117136112342343	322258.5	0.211095845406143	0.2537161467351743	366495.0	0.2149752591306717	0.2578266400514367	1024901.0	0.1527337399157672	0.195107465539747	1142662.5	0.1549416086488065	0.1942829797979018	1268563	0.0833246	0.11463980031510031	1.28574e+06	0.0837474	0.11507019606812723	100780.5	0.1783314315420254	0.2485427586311762	252998.5	0.2077510784620211	0.26655378691856113	300321.0	0.203833331481104	0.2615409668792261	341352.0	0.2076605803019524	0.26517905052863106	581871.0	0.0401592767792815	0.06886639936450277	648173.0	0.0405960940024343	0.06944611004477347	749247.5	0.0189624489135672	0.03551530487126693	760040.5	0.0191215883182259
genitourinary	Other symptoms/disorders or the urinary system	599	12077519.0	7.458766489286804e-46	1.0943235013386462e-44	21770157.0	8.93256686138983e-53	1.1612336919806778e-51	30494526.5	1.1369902570791506e-50	1.2372410109291402e-49	38581717.5	4.895990729834021e-49	5.029517749738585e-48	69390862.0	2.548166741871784e-40	1.85908503139378e-39	81813171.0	5.5826505222591815e-42	3.9572257443497057e-41	85678588	6.07948e-42	4.2153729479411145e-41	86969779	5.77616e-42	4.005056882637701e-41	10346383.0	2.418564795773805e-42	4.330161201664254e-41	18311738.0	5.897993124122386e-48	1.0121377486217166e-46	25201328.0	4.6961725552273335e-46	6.833982449771118e-45	31441022.0	6.151783972908569e-46	8.275413508761939e-45	55459469.0	5.156370571121025e-39	5.454897288396453e-38	64496718.5	5.775511869423665e-40	6.019631443285902e-39	67085943.0	6.212262790295571e-40	6.446807405847548e-39	68134828.0	5.747222541081754e-40
genitourinary	Urinary obstruction	599.1	2726889.0	0.1866389770536293	0.2416404439458769	5450012.5	0.0566286859431147	0.09011973708912224	7070377.0	0.0571781054254345	0.08780613458352009	9120631.5	0.134324602124223	0.17700213743196802	18639311.5	0.276253199903464	0.31624123215468364	21653539.5	0.2092337819546589	0.2494526324905659	2.28605e+07	0.147961	0.18845310343113705	2.32441e+07	0.124208	0.16276026913756905	1596473.0	0.0545193839495335	0.09952460089610932	3598706.5	0.018436544861351	0.03818430950809981	4811835.5	0.0325227543835267	0.06063037385074293	5675425.0	0.0455601263452259	0.07862925144290306	10810003.5	0.120838403909475	0.17128715927929825	12220686.5	0.0778337973149536	0.11752725477418716	12884176.5	0.0491207571166647	0.08018589083089579	13054379.5	0.0495928831486759
genitourinary	Dysuria	599.3	24841485.5	3.0820416314823787e-53	4.8865272963664166e-52	53729961.5	7.9099098572714745e-56	1.0996971898789924e-54	77008383.0	1.2348810107352668e-64	1.7119172368001232e-63	96356961.5	2.6847994478904824e-67	3.456254479119773e-66	171028802.0	1.2447667422199952e-72	1.357450889410437e-71	212370662.0	6.151032225952135e-75	6.60760369014652e-74	232095219	8.27449e-74	8.840195952580578e-73	237458107	3.22097e-73	3.338962642472464e-72	14723033.0	6.721337247456569e-45	1.2770540770167482e-43	32437246.0	2.693211858535789e-44	4.108216819131575e-43	45897931.5	2.1416597083190634e-49	3.3679326058243336e-48	57459003.0	1.2054661648165948e-52	1.9093028610482193e-51	98884188.5	8.179897446044305e-54	1.0406072067436111e-52	122931742.0	2.3773084515296396e-54	3.042352967717045e-53	134533936.5	1.0282000997036163e-53	1.3070993767482223e-52	137898255.0	2.6425235444960035e-53
genitourinary	Urinary incontinence	599.4	5216488.0	0.0002492647361853	0.0007729565794013849	11522523.0	2.002776858072555e-07	7.370513363715542e-07	15866345.0	1.767167191966115e-09	6.9586505769249365e-09	20319950.0	1.652061037116087e-11	6.942752374987853e-11	39616870.0	5.4839132222295006e-17	2.5027903516430673e-16	51200086.0	8.717895680715133e-19	3.96683288179265e-18	5.52916e+07	4.21592e-20	1.9973144004582441e-19	57274268	1.5941e-20	7.586443587262409e-20	3227299.0	0.085810668113275	0.14215254806665312	6189515.5	0.0158939219231219	0.034170154291096724	8849173.5	0.0024151905484148	0.00622965816059375	10759369.5	0.0009797289111183	0.0026724827519950425	20587411.0	3.741036378133513e-05	0.00011223109134400539	26032174.5	6.312692323527377e-05	0.00017927336907545445	28248124.5	3.144445255459579e-05	9.215852521044356e-05	28762738.0	2.654257208587629e-05
genitourinary	Oliguria and anuria	599.6	1069666.5	6.856630104026475e-07	2.7287722235862452e-06	2154911.5	1.1175163131297572e-10	4.949707209924278e-10	2819675.5	1.3471094923487735e-11	5.876184509728271e-11	3712283.5	2.1871651360333062e-11	9.116175997319151e-11	6632483.5	3.990974950246636e-12	1.5145238272730826e-11	7441310.0	5.859765577318272e-13	2.1963581768221726e-12	8.9374e+06	2.71452e-13	1.0260293003575387e-12	9.05848e+06	2.84126e-13	1.0739340362616435e-12	1054861.5	6.240866763445194e-07	3.479189794471542e-06	2123688.0	9.626287718297293e-11	6.250582768434933e-10	2776082.0	3.839793134857833e-11	2.325340563035023e-10	3652642.0	5.822539006563721e-11	3.324263549096264e-10	6535287.0	9.89412520268114e-12	5.2611618141240976e-11	7322151.0	4.335494569432433e-12	2.1698935691565294e-11	8603692.0	1.838770021918293e-12	9.39713121754223e-12	8721106.0	1.923964077103812e-12
genitourinary	Other symptoms involving urinary system	599.8	232751.5	0.1348462450422461	0.18936265553789713	348283.0	0.0470090699468193	0.07726778163672611	414476.5	0.0459525435173022	0.07335011678156124	472473.0	0.0477590503598051	0.0749551762591386	645550.0	0.049016360223904	0.07370239360227088	720526.0	0.0499261413795022	0.07410689361458879	747162	0.0500333	0.07419947032698478	757174	0.050199	0.0740258712743865	232634.5	0.1347806438139768	0.19981015826562493	348057.0	0.0469700753142105	0.0832808899943844	414180.0	0.0459108649105815	0.07979161013871128	472081.5	0.047702817703763	0.08175247292337749	645046.5	0.0489685424459554	0.08094306769438353	719991.5	0.0498831816781326	0.08213663953842368	746612.5	0.0499913252075764	0.08121593887556745	756623.5	0.0501577179154837
genitourinary	Prostatitis	601.1	162025.5	0.0080543297141984	0.01799410479331148	450401.5	0.0039883515602924	0.008678999808375625	535271.0	0.0038238253504087	0.008112602210930154	714724.5	0.0033610451743796	0.0070706126794690335	1833273.5	0.0267369342883664	0.04281215444010462	2396108.5	0.0200999620031235	0.032572566729789566	2.48305e+06	0.0200581	0.032308971256564505	2.51626e+06	0.0202071	0.03272188640681554	155938.0	0.0303127966473837	0.06507396139269105	323728.0	0.0089187537365445	0.02126779737176008	384854.0	0.0086456612591732	0.01964923013448464	543048.5	0.0075494098671559	0.016887290408991288	1136280.0	0.0363284130546796	0.06316618532863855	1504799.5	0.0436746018427236	0.07404901483123995	1559554.0	0.0436382586892281	0.07335555220982651	1580565.0	0.0438951827304594
genitourinary	Acute prostatitis	601.11	1221940.5	0.0008461821745603	0.002404037796511182	3056575.5	0.0035255643349581	0.007790485428903142	3638607.0	0.0031777737368698	0.0067846139698571895	5412207.5	0.0062545197134263	0.012423528415145659	8842231.5	0.0022159109705887	0.004510184215186588	11089543.5	0.0062426174537342	0.011351039135824812	1.19212e+07	0.0030626	0.005840693597839255	12079243	0.00311926	0.006003433560660936	714282.5	0.0015732672680796	0.0049820130155856755	2146378.5	0.0116313258041263	0.026409236220647777	2558290.0	0.0109894750178746	0.024024076552528584	3648824.5	0.0269610272254913	0.05111144543519788	5418854.0	0.0082477287075937	0.01748727289268302	6702759.0	0.0174177307862538	0.03316257217495784	7377699.5	0.0081247812010452	0.016394647780680633	7475472.5	0.0082292747480554
genitourinary	Chronic prostatitis	601.12	38064.5	0.0282871182112293	0.05337089674018888	226097.0	0.0307636434061178	0.05393066033191587	439572.5	0.0602651934957438	0.09184996358086264	578177.0	0.0376899231482708	0.06132904294686637	1225885.0	0.0018326628321243	0.003767140266033472	2369067.0	0.0065954343978492	0.011910645827658392	2453323	0.00652605	0.011800990957810625	2.48683e+06	0.00660195	0.01197961773271302	37790.0	0.0282783108030821	0.06180072149687671	147317.0	0.0364876409627421	0.06835209155008805	345073.5	0.0786576155494869	0.1247010978223573	392900.0	0.0808866298972822	0.12628087529273643	826967.5	0.0151856579824934	0.02969180208639276	920706.5	0.015329130506272	0.02974616303616322	953399.5	0.0152360985396227	0.02934680343711425	966520.5	0.0153346960365601
genitourinary	Balanoposthitis	601.4	224793.0	0.1180695092388288	0.1695746371391432	1145285.0	0.1934217438208486	0.2407025180139104	2161104.5	0.4547496972939737	0.46626818000152115	2604741.0	0.2954737814035778	0.3309436516381483	6417582.0	0.2191952887166099	0.2607190804941537	9181188.5	0.26089214996376	0.3003863207317546	10384111	0.216848	0.2571231595256477	11368639	0.243989	0.2857459896967284	31387.5	0.1366789811235827	0.201661064066649	865174.5	0.2854900317505008	0.3416499262413247	1685316.0	0.4063021397611421	0.4301244150565837	2224437.5	0.4009079449571053	0.4265347800085346	5896128.5	0.2841514371790648	0.3332230972753327	6829889.0	0.0774924875125039	0.1172827917292537	7561149.5	0.0452242107913764	0.0750294002852036	8508653.5	0.0600762080441185
genitourinary	Other inflammatory disorders of male genital organs	601.8	507381.5	0.4848641394271235	0.48984732688269517	1616363.5	0.3536450394939966	0.3860400049438284	1939466.0	0.2144027467919755	0.25616951564755513	2406850.5	0.1491301796238529	0.1912552240573246	3766190.5	0.1024593929501106	0.14022183764374455	4929757.0	0.1976301956289271	0.23807013161311225	6114591	0.440477	0.4597995675255879	6.19051e+06	0.439626	0.4570883856525778	125967.0	0.2645492669710756	0.3301659458684072	849911.5	0.266546994575095	0.3238326950526755	1022128.5	0.1261535218005038	0.1833701478922036	1372521.0	0.0819022487506208	0.1276635051954121	2130074.5	0.0471962920992701	0.07866048683211697	2667363.5	0.0646000676969544	0.10141408143108838	3248832.0	0.141818329147814	0.19153949633907946	3288852.0	0.141384889266634
genitourinary	Other disorders of prostate	602	217278.5	0.0072140435541336	0.016377378322663776	726772.0	0.0127789148839923	0.02488656381104339	1331353.0	0.0297557433347934	0.05052485277652847	1523469.0	0.0129444818430001	0.023508103632734225	2269263.5	0.0017988586427786	0.003705005077373119	2751164.0	0.000237910284367	0.0005285767938389242	2.85121e+06	0.000237461	0.0005256261347791661	2.8894e+06	0.00024018	0.0005282955873461835	56576.5	0.282330327096752	0.34587185548726485	413770.0	0.3021216763872479	0.3558075134903741	565960.5	0.1947758876628526	0.2536687846104062	954458.5	0.4451613232418248	0.4591895162011261	1547543.5	0.2555227404870043	0.30754533435861	1882951.5	0.2063040893756058	0.2574908985944497	1950713.5	0.2056705667901331	0.25681272229025864	1975986.0	0.2059844510399943
genitourinary	Hydrocele	603.1	1123303.0	0.3493894410865057	0.38807889331981366	2915788.5	0.2265660642955848	0.27206262733924963	4635516.5	0.0628837844719318	0.09512464855843798	6435697.5	0.1361135202933952	0.1786160646946877	14229773.5	0.3514760174066726	0.38429421272866265	18969165.0	0.3342234372252102	0.372471466939753	2.11435e+07	0.201826	0.24199944036969	2.15984e+07	0.143703	0.18393281481632198	989627.0	0.4502595701324292	0.4678478345907272	2343743.5	0.4036318931162144	0.4305108205157403	3399363.0	0.1964905577235256	0.25475836938887964	4858138.0	0.3417160946703821	0.3827750626682927	9367891.0	0.4090661399412446	0.43457872160777045	12207701.0	0.2643270677304152	0.3136557106519363	13157107.0	0.0968052753194342	0.14044360199695388	13337889.0	0.0661840774333689
genitourinary	Disorders of penis	604	741368.0	0.2359470475852803	0.2906465510981586	1519403.5	0.3862019218169056	0.4121552620622205	2456898.0	0.3067169896281938	0.33960349398657785	3276785.0	0.3220270775348992	0.3553059186291625	4688263.0	0.2161561469528847	0.2576959358379616	5742917.0	0.1498187805425798	0.1896855034330111	6.10735e+06	0.124595	0.16285954870018	6.508e+06	0.145511	0.18579331867152096	351536.5	0.2584459096271979	0.32647644757519845	711170.5	0.4619644669302792	0.4743032614529897	857441.5	0.2375768328004852	0.29578716095483065	1136228.5	0.2555304793406323	0.3109429129027273	1784570.0	0.1371284599667704	0.18967002835032232	2145347.0	0.1103082935606853	0.1577392995613195	2375001.5	0.0839813226744207	0.12531453804682585	2726014.5	0.1127182063704061
genitourinary	Other disorders of male genital organs	608	415017.0	0.457945885817754	0.4746985115607392	868819.5	0.2882900598947722	0.3279299431303034	1256500.0	0.0430542388742028	0.07004966196252933	1411586.5	0.0406774305257983	0.0649434016400894	2565915.5	0.053382059350744	0.07911847423085953	3310857.0	0.0563882022535146	0.0819308741671066	3.78908e+06	0.0827999	0.1142136210774605	3.8639e+06	0.0439133	0.06577577439074017	406650.5	0.4614102387895745	0.4768015936708746	852487.5	0.2927207294694355	0.34728965558040437	1110500.0	0.2336308484993574	0.2922476958519793	1248621.0	0.2263513339954168	0.2842322169113351	2154134.5	0.2611541956032563	0.3124523411681817	2389243.5	0.2572366171881319	0.3079455874454736	2478888.0	0.2586493458259437	0.3070144554066284	2536911.5	0.1424836369238195
genitourinary	Galactorrhea	612.1	268519.0	0.2296229791223956	0.28499922787539755	527468.0	0.2946268259492776	0.3328684568569152	644555.0	0.1282162000702106	0.17323737579579868	963793.5	0.0902997517376606	0.12844034617790331	2274378.0	0.3197411343143542	0.35695238701473164	2537843.0	0.1760578741469792	0.2155726261588159	3128832	0.326215	0.36451140818103167	3169677	0.326994	0.36421619355870394	113448.0	0.3004260584684564	0.3618326784400167	284486.5	0.3976042661087995	0.427880962744184	353639.0	0.1596981164579001	0.21930375147387698	401618.5	0.1631471217843867	0.22220592731243802	544420.5	0.1621360596799963	0.21582349666012757	612777.5	0.0509244177846838	0.08344341390650786	1059473.0	0.2015359454583913	0.2536659115484951	1073809.5	0.2022241880335125
genitourinary	Hypertrophy of breast (Gynecomastia)	612.2	1445717.5	0.4907092235673664	0.4932362661781592	3113604.0	0.297709626380653	0.33521635096404234	4488130.5	0.4536568109533168	0.46561936377764357	6226612.0	0.2540780789379555	0.29531132146274375	15705554.0	0.1977217819801853	0.23901956374734196	20516230.0	0.0353102981227755	0.05483357771077808	22079675	0.0397344	0.06073277180139826	22552456	0.0168456	0.027775295724785536	502598.5	0.2545259884951482	0.3228388219195953	1478757.5	0.3652136138273242	0.40668630693865426	2228291.5	0.411147819923385	0.4324370274275085	2634512.0	0.2303125538512092	0.28737856147635005	5467789.5	0.0257300787798753	0.04710151033474441	7530205.0	0.0012083530966423	0.0028948933192071173	7803387.0	0.0012024619815932	0.0028610428874593437	7953833.0	0.000294986187194
genitourinary	Congenital anomalies of breast	612.3	109756.5	0.1906002571143603	0.24523567113012587	426964.0	0.3272192400738961	0.36273140566331125	854102.0	0.4514504515284187	0.46499334168747436	959895.0	0.441984292818395	0.45773729714491623	2193665.0	0.4445914179639488	0.45747250480756435	2577730.5	0.3574544977781752	0.3900184153768152	3289635	0.439599	0.4597995675255879	3.33055e+06	0.439031	0.45692373328203295	--	--	--	100821.5	0.3799755086393566	0.41670203982944526	245160.5	0.3451847722521624	0.3837573009644907	278997.5	0.3503766588429821	0.3892193201174303	480592.5	0.1941306850205124	0.24602943057454596	535591.0	0.1956004204371121	0.2484321922888447	672424.5	0.1117810734578521	0.15899489749179802	681588.0	0.1121911673245883
genitourinary	Inflammatory disease of breast	613.1	65923.5	0.3465712331499728	0.38625796166261145	94116.5	0.3436316613651099	0.37799482750162094	111601.0	0.3394758761024476	0.3702042959220658	127141.0	0.3432619626826239	0.3733662203724369	245087.0	0.131787775405274	0.17282548774666315	606103.0	0.2813498179788747	0.3197017560894084	627649	0.280609	0.3196930147020489	636036	0.281163	0.3206723450649278	65202.5	0.3467728992655494	0.397361842972272	93036.5	0.343770740498352	0.3896112960426216	110268.0	0.3395313952674713	0.3793077049527501	125619.0	0.3433514137369556	0.3827750626682927	170431.0	0.3428063944450728	0.3845094044835917	189540.5	0.3430799162119364	0.3774252397064937	196238.0	0.3425405329767919	0.37906825031272834	198983.5	0.3431564086376425
genitourinary	Mastodynia	613.5	4845036.5	0.0002625679523283	0.0008043036237939903	12490715.0	5.860099896737332e-05	0.00017252823519511967	18929622.0	3.980067823599818e-06	1.2586964492134424e-05	25198844.0	5.526895288136291e-07	1.7456063689548472e-06	60239137.5	1.8781463061609706e-08	6.061556302750048e-08	88325528.5	7.993157885215215e-10	2.6274039483893547e-09	100035000	1.73001e-10	5.861874878549709e-10	1.04536e+08	3.19679e-11	1.0973912892672498e-10	1904477.5	0.000730515095551	0.002509629350398678	4990590.5	5.0359338440400864e-05	0.0001883086546351176	7977376.5	0.0001650485868761	0.0005207843760655653	10039529.5	6.689704175210393e-06	2.5561437743410918e-05	23721179.0	4.4414908489208316e-07	1.6234305326744445e-06	36077376.0	4.567745514537246e-08	1.769345101608106e-07	39671965.5	3.325446004761204e-08	1.2714205213692273e-07	41211605.0	8.137339039361339e-09
genitourinary	Breast disorder NOS	613.9	1612263.0	0.212952308947285	0.2676881326025335	3725978.5	0.1425815261101994	0.19106306243147203	5107284.5	0.1878074120466634	0.23093693923599437	6460105.5	0.0953680817298678	0.13452058130274014	11378750.5	0.0450103380250493	0.06837347535769961	13129907.0	0.0179448152236782	0.029307989754032517	1.43269e+07	0.0179069	0.029067433109554987	1.47305e+07	0.0103841	0.017940860052397496	894328.0	0.4949590846113224	0.4949590846113224	1935926.0	0.429189008082127	0.4492926326437081	2332683.5	0.3017058709257749	0.348600476607519	2945704.0	0.3075541779173905	0.35260801363459415	4165286.0	0.1778354521869741	0.2297657455815662	4640492.5	0.1078294871829111	0.1548351766030261	4806683.0	0.1076037680767783	0.15391425054020194	4979059.0	0.0794625829211353
genitourinary	Inflammatory diseases of female pelvic organs	614	10842.0	0.0649222370299525	0.10513765897931357	15383.5	0.0645853548739249	0.09992262786522241	18251.0	0.064364303947624	0.09670189229170773	20900.5	0.0647192787550225	0.09740931594013216	28896.0	0.0652046040056904	0.09421474163165308	32257.0	0.0653192867247869	0.09285497512582264	33498	0.0653745	0.09287261170233219	34093	0.0655191	0.09245076771372772	10735.0	0.0649094930417335	0.11425822811887677	15216.0	0.0645626338532563	0.10546830683969063	18044.0	0.0643357348442728	0.10620119474168294	20666.5	0.0646953796888466	0.1057669463006173	28522.5	0.0651505218370841	0.1028035795489132	31825.5	0.0652585414196411	0.10175315697805792	33043.0	0.065309205270986	0.10104236997389754	33630.0	0.0654532538268162
genitourinary	Pelvic peritoneal adhesions, female (postoperative) (postinfection)	614.1	285607.5	0.0998290414386395	0.14981976753310328	804413.0	0.3875107461485855	0.4122191890486016	964876.5	0.3924032089386222	0.4153891709684997	1288207.5	0.4452872878574919	0.4602207029990541	2254485.0	0.1601937071384496	0.20116446132779853	2949094.0	0.1522687160800918	0.19185489982521842	3099875	0.0860671	0.11794794902177233	3.13826e+06	0.085824	0.11776901365017504	38581.0	0.0290106520954469	0.06319652012016629	54856.5	0.0286508604280798	0.05539934984182048	64706.5	0.0281608699559723	0.05331426836324866	71150.5	0.0272154416249581	0.05149434234240637	498479.5	0.0037858984373052	0.008531004326214658	852511.5	0.0096289843559755	0.01958733034988179	925317.5	0.0034314150747495	0.007521011058233454	937060.0	0.0034318493479603
genitourinary	Acute inflammatory pelvic disease	614.31	579862.0	0.0393714368673931	0.07064828652579083	987729.5	0.0620235084575475	0.0965560372721696	1686142.5	0.0587131332061341	0.08989060636098002	1969947.0	0.0373384968470719	0.06085456938056432	5517579.5	0.2032725143179389	0.24430432115241854	7773960.0	0.1245162628718436	0.16258890465220685	9.15208e+06	0.0362134	0.05625431532361313	9.69233e+06	0.0534192	0.07778842065730267	380817.5	0.0487271661641864	0.0925816157119542	550122.5	0.0504346053859877	0.08812301050169853	1159943.5	0.0541370967825655	0.09163831486632187	1378918.0	0.0333514469303177	0.06110283747308221	4172268.0	0.2897055444800715	0.33827691922056435	6281049.5	0.1749165060624435	0.2275940638727547	7428152.0	0.0572096664095768	0.09076791066854867	7945732.5	0.0844824150957789
genitourinary	Pelvic inflammatory disease, NOS	614.33	2073947.0	0.4052484518089554	0.43205990035596875	4705770.5	0.4343722935435421	0.4477872849514598	7303335.5	0.4843624663844215	0.487736135304512	8841217.0	0.2713192662595192	0.30727360109791874	16040956.5	0.4412319228558946	0.45574902500369574	19819943.0	0.2358703608863263	0.2755346592416502	2.07167e+07	0.16813	0.20685358420908467	2.1351e+07	0.189906	0.23039627360895124	1284361.5	0.3636273394508258	0.40738514203215265	2622748.5	0.4441487215588091	0.461933897638545	4282991.5	0.3233724271991322	0.36643859384562916	5514577.5	0.4568160929655843	0.4681729413083049	9003965.0	0.1196924350482467	0.17006005091311954	11526305.5	0.0401298444853506	0.06876486910964327	11997716.0	0.0274134665954249	0.04882573647556423	12519317.0	0.0355407352945884
genitourinary	Inflammatory diseases of uterus, except cervix	614.4	1314767.0	0.2516883171837094	0.30582152755449493	3030514.0	0.3330129660434754	0.36793154416061685	3693749.5	0.1797326364771304	0.22355934169805153	4204372.0	0.1216998183137265	0.16458605748013277	6540414.5	0.1835211018996961	0.22446424086712918	7286580.0	0.1886584591564504	0.22837412534046675	8.05155e+06	0.27756	0.3172542160946776	8.46575e+06	0.299702	0.3374064661931151	1197565.5	0.3437878210963188	0.397361842972272	2713009.0	0.3939760349649745	0.42499467664915175	3314425.5	0.2167470365376292	0.27552589390376603	3772631.5	0.1461422091122458	0.2038517746423656	5947827.0	0.218380665473826	0.27018471537331845	6626325.5	0.2240693537751403	0.27556310336926476	7365202.5	0.3257669112387736	0.36487329155267934	7461956.5	0.3273065237915522
genitourinary	Cervicitis and endocervicitis	614.51	39861.0	0.1775886909106817	0.23275957755360022	88580.0	0.0585498707496147	0.0921516047490005	227372.5	0.0733568675677544	0.10837540142856573	254212.0	0.0710167981786671	0.10526519718956884	1433160.5	0.0639028294683899	0.09311298358544587	1753351.0	0.0502677936619888	0.07450788192858097	1.90919e+06	0.0284743	0.04510222861478262	1.93384e+06	0.028533	0.0446547874261902	39651.5	0.1775145397991704	0.2485427586311762	88110.0	0.0585142288491783	0.09779508508532235	226149.5	0.0732751066313621	0.11787766338831217	252898.0	0.070975464452042	0.11413948195546031	1241038.5	0.0657260948925117	0.1033720271783635	1539282.5	0.051564679163345	0.08408369457119654	1686386.0	0.0286045549757611	0.050769341030277644	1708288.0	0.0286760439812109
genitourinary	Vaginitis and vulvovaginitis	614.52	3173114.5	0.062326462863148	0.10211152165745754	6552933.0	0.0475239754638164	0.07768828115608259	9676859.5	0.0237684951045358	0.04140054568982837	13019303.5	0.0120891678117597	0.02211274040388435	28587131.5	0.0103108628279545	0.018322562418114793	39021485.0	0.017137530117118	0.02830001011416319	4.22967e+07	0.00764653	0.01359238169315459	44418726	0.0118909	0.02034283573302632	2210530.5	0.2198132125185691	0.2919345233306532	4611329.0	0.1249774924302473	0.18142503055206596	6564576.5	0.0486030664406318	0.08357670155135112	8833368.0	0.0846820842271532	0.1315788080871274	18387415.0	0.1391930811801191	0.19143158744075672	25693320.5	0.1910786523628184	0.2439147948722341	28200234.5	0.100431861707043	0.14487830263271315	30090379.0	0.1364639139185824
genitourinary	Cyst or abscess of Bartholin's gland	614.53	1274184.0	0.0246871869586936	0.04786490094752633	2416879.5	0.0033263592092293	0.007399301263196815	3414331.5	0.0081984625720605	0.016332370320719113	4257822.5	0.003197349747053	0.006788527542281834	7171751.5	0.0003400449041136	0.0007592381910813803	10054339.5	0.0011277642789563	0.0023502607573450793	1.11776e+07	0.000164535	0.00037046870306575887	1.17122e+07	0.0001343	0.00030239148429410026	458327.0	0.1456074182034036	0.21281084198958988	958244.5	0.0495572860664379	0.08722445404733851	1150653.0	0.0512919449992374	0.08758256808100971	1655385.0	0.0327409580695881	0.06043537748935258	3058878.0	0.0373525722116343	0.06450057572627575	4419844.0	0.10797111721576	0.1548351766030261	4730265.5	0.0448557530664028	0.07462396161660889	5005906.5	0.0424108593405384
genitourinary	Abscess or ulceration of vulva	614.54	859983.5	0.3149897235436821	0.3613009314392526	1809841.0	0.2967138843199659	0.3344713943741958	2516242.0	0.1360837426567646	0.18049377138747807	2989044.5	0.1314187784707934	0.17493834778114786	4605188.5	0.1049892612937179	0.14311694039512077	5132102.0	0.0596248761618012	0.08593239413637191	6.43377e+06	0.147615	0.18845310343113705	6518556	0.148545	0.1885167700550087	505004.0	0.4840376340657289	0.48823297650616865	950763.5	0.4488819439074773	0.46568765294366604	1496186.0	0.3481319332130803	0.3865929782263705	1700680.5	0.3592523754199616	0.39638857602517114	2850316.5	0.2766755108558296	0.32751341391061106	3177879.0	0.1575823929498297	0.2112941634910848	4404981.0	0.350595077984598	0.38671929968583096	4462393.0	0.3515008411764755
genitourinary	Endometriosis	615	3788189.5	0.0546533389507547	0.09136774181733318	9997622.5	0.395491960245465	0.41760279768534864	15806590.5	0.304369346333057	0.33774317816782207	20270907.5	0.1567600529784485	0.19853670470620444	40949157.0	0.0001763724150575	0.00040514816407909854	54154266.0	3.338874337104021e-07	9.402992052060515e-07	59765291	1.89013e-08	5.769576988518871e-08	61782839	1.4939e-09	4.812671376695114e-09	1372611.5	0.3912222275488647	0.426237127903611	3220905.0	0.1500180895869357	0.21046333444240184	4858187.0	0.1149551583564623	0.169605978201101	6087896.5	0.0421715573084498	0.07461706176017613	10667860.5	6.095290451974251e-07	2.1722577674589086e-06	15072181.0	1.069241246125674e-09	4.619670512107079e-09	15943508.0	7.059643373001927e-10	2.991523879309567e-09	16984720.5	1.1178454092046739e-10
genitourinary	Disorders secondary to childbirth, surgery, trauma	617	2315554.0	0.2746602484437512	0.32607611620798005	5847540.0	0.3760369567997372	0.4060550094461025	7807748.5	0.343985145157341	0.374717940688083	10162930.5	0.3595434246982818	0.3885820009757201	19839811.5	0.3682705600819402	0.3978397291396143	23003862.5	0.1868340712318179	0.22663690596455674	2.42359e+07	0.213301	0.25320391890263505	24537299	0.212165	0.25271518142125726	993362.0	0.0679714034642871	0.11885558965239079	2249947.0	0.1634877314321726	0.22444688846559058	3504964.0	0.2464908508488212	0.30268083070226787	4252690.0	0.3375219698855642	0.3796638882332464	8354068.0	0.4136178909176231	0.4375641898654855	10060345.0	0.1680919755786742	0.22117945073316758	10429028.5	0.1684219035100317	0.2202774941657284	10558341.0	0.1677044335739964
genitourinary	Prolapse of vaginal walls	618.1	1128481.0	0.2134135138222013	0.2679252670334916	1997980.5	0.0758324840158075	0.11283992776945145	2738073.0	0.0141934575973051	0.026599590904579355	3742911.5	0.0094840190863156	0.018096148988335902	10055195.5	0.0390402678029393	0.06009764850497051	14381273.0	0.0527968220645154	0.0776389676020541	1.54305e+07	0.0560067	0.08133016568672607	1.66156e+07	0.0814407	0.11234309988519853	398295.0	0.180384121586099	0.25065315999501225	864492.5	0.2954169514000909	0.34959004353661377	1481806.5	0.3403754157314002	0.37970941686283205	1928419.5	0.2753603725729684	0.32422528281373497	5330309.5	0.3565407886518474	0.39443490169219286	6829528.5	0.4479744501429574	0.4642665783581868	7077980.5	0.4478418841915939	0.464750200227399	7474956.5	0.4722117057000105
genitourinary	Uterine/Uterovaginal prolapse	618.2	1362613.5	0.494901036127908	0.4954050086697898	2612279.0	0.0555738823613694	0.08858193669383893	3976137.0	0.0105186900574487	0.020510432250747786	4718721.0	0.0148808994600134	0.026785619028024274	12407556.0	0.096132769897641	0.13274310317934457	16119713.0	0.1239985928549261	0.16211610257820958	1.72056e+07	0.123924	0.1625277611186841	1.74313e+07	0.12513	0.16376419104497464	570356.5	0.0938881559857344	0.15308208970703807	1312141.5	0.2697469432249429	0.3268938366193823	2037250.5	0.498513340971378	0.49851334097137806	2290236.0	0.4843267375180652	0.487304155986414	5994125.0	0.4764190736422201	0.4821764038372922	7078514.5	0.3174393343165566	0.35818210602013245	7338325.0	0.3182817658670753	0.3584981576806908	7428899.0	0.3173261921164308
genitourinary	Prolapse of vaginal vault after hysterectomy	618.5	45270.5	0.2076542320355464	0.26203351744665226	65559.5	0.2098561653204524	0.25586604322262224	168110.5	0.1476521262106875	0.19330394789807998	265696.5	0.08093461991042	0.1169183358649108	594417.0	0.1191532749608673	0.1594522160752501	1029582.0	0.2460217820995724	0.28579118946237964	1.06846e+06	0.247265	0.2879710594149812	1.4401e+06	0.357134	0.3907197616083483	45233.0	0.2077050250793685	0.28071241641924594	65508.5	0.2099311924467867	0.2687329316435125	78799.0	0.2114777441783891	0.26953045826657435	88246.5	0.2089596534097787	0.26649140214078276	119413.5	0.2078757060907616	0.2595218442499571	496826.5	0.4938262255563033	0.49609587816930456	514702.0	0.4933531225654994	0.4952043674883473	521260.5	0.493414915870003
genitourinary	Noninflammatory female genital disorders	619	2817994.0	0.0154365728602218	0.03165425959930149	6486048.5	2.320492291791489e-05	7.125192589212516e-05	10396200.5	4.619877893528235e-06	1.4402375714091525e-05	14680808.5	1.6713272950190216e-07	5.591249536297187e-07	30333128.5	7.608989047945324e-15	3.204436038077787e-14	38818598.5	8.563699176028036e-20	4.078011119417127e-19	4.34278e+07	5.67746e-21	2.764791319234177e-20	4.50481e+07	9.47055e-22	4.611938376312113e-21	1735661.0	0.1309574826236739	0.19510540488731914	4007461.0	0.0003221421570589	0.001031928709778962	6023974.0	7.156182764477834e-05	0.0002431107385144909	8474708.5	3.302172991197604e-05	0.00011418077032943827	16192173.0	1.137615540236598e-09	5.150016297017032e-09	20899492.0	2.518839912947306e-13	1.361789920850121e-12	23084788.0	5.97791250680846e-15	3.473323415819808e-14	24234165.5	2.64373394943637e-15
genitourinary	Noninflammatory disorders of ovary, fallopian tube, and broad ligament	619.1	2917575.5	0.01839906003255	0.03668615823934417	7468299.0	0.0119894807999783	0.023532294668192795	11248638.0	0.0003320376652442	0.0008264318189789121	14719769.5	0.0004129055608395	0.000985739331863517	26360126.5	2.998769145720969e-05	7.468088545593567e-05	30594512.0	2.603086432645587e-06	6.884304727961172e-06	3.27354e+07	5.89224e-06	1.5046775317563971e-05	33566359	9.0394e-06	2.258771899544457e-05	1631644.5	0.1207260971329525	0.18305536877977008	4491844.5	0.0562808028373676	0.09505422060933277	6422451.5	0.0038309143223438	0.009456054339962557	8453390.5	0.0044996630106759	0.010596328720584542	13886339.0	0.001655296126045	0.003905100015669635	16065657.0	0.0004873277261397	0.00122864920480614	17514661.5	0.0014082416168687	0.0033152354730452047	18137220.0	0.0021069482445352
genitourinary	Disorders of uterus, NEC	619.2	2006644.5	0.4325052897215852	0.4537382068263802	4053329.0	0.3921072641256084	0.4153432501478667	5204200.0	0.3357721746132855	0.36735290887421074	6145300.0	0.1451292802083935	0.18811270410509176	11807428.5	0.1485817517256372	0.19090711134443247	14808446.5	0.1483080612869939	0.18868986552020478	1.53534e+07	0.149192	0.18900144895329313	1.55427e+07	0.148173	0.188501435900971	808779.0	0.4069880200683487	0.43703096503302497	1596572.5	0.4696198206537205	0.4788073949685677	1902263.0	0.4643594265949515	0.4745811749791171	2356859.0	0.3917715717098634	0.42127001110767975	4142988.5	0.4196597460481304	0.44163146050091207	4918529.0	0.2377617927786027	0.28961105120381614	5100874.5	0.2369791073258545	0.28759053634247134	5164703.5	0.2361990318813669
[truncated: 560 more rows]
[truncated: 1 more columns]
