# Supplementary material for: Using machine learning probabilities to identify effects of COVID-19
Source: Patterns (N Y). 2023 Dec 1;4(12):100889. doi: 10.1016/j.patter.2023.100889 (PMC10724367; doi:10.1016/j.patter.2023.100889)
Supplement: Table S6. Hazard ratios of COVID-19 probability from Cox proportional hazards modeling at each time period [file mmc6.xlsx]

## Sheet: Sheet1
category	phenotype	phe_code	all_1_year_cases	all_1_year_noncases	all_1_year_hazards ratio	all_1_year_95% confidence interval (lower)	all_1_year_95% confidence interval (upper)	all_1_year_pvalue	new_1_year_cases	new_1_year_noncases	new_1_year_hazards ratio	new_1_year_95% confidence interval (lower)	new_1_year_95% confidence interval (upper)	new_1_year_pvalue
circulatory system	Rheumatic disease of the heart valves	394	553.0	525181	4.15837	2.03712	8.48846	9.066620925309261e-05	16.0	521351.0	5.069646590679591	0.8065409295507138	31.86610327228676	0.08349984858622923
circulatory system	Mitral valve disease	394.2	20638.0	522069	5.43294	4.77186	6.1856	3.524180867948502e-144	1005.0	486816.0	3.627389443779392	2.8760290744756767	4.575042127917628	1.4246534971833663e-27
circulatory system	Aortic valve disease	394.3	9337.0	523600	4.99571	4.17707	5.9748	1.8550175829189592e-69	479.0	506457.0	7.542338454099906	5.380195548772685	10.573383223806992	9.69906235226898e-32
circulatory system	Acute rheumatic heart disease	394.4	685.0	525213	5.99103	2.53933	14.1346	4.3539807469592374e-05	21.0	523249.0	0.8047709096133705	0.147855475026012	4.380333003197822	0.8016203604273042
circulatory system	Disease of tricuspid valve	394.7	6255.0	524571	1.418	1.07026	1.87874	0.014976210178868209	354.0	518800.0	0.923982549009876	0.6138887343500187	1.3907141524249116	0.7046996132263819
circulatory system	Heart valve disorders	395	50.0	525280	6.02464	0.368021	98.6254	0.20798939916364456	< 10	524433.0	35.10604447908459	0.62900254686956	1959.3471681491344	0.08291159042961099
circulatory system	Nonrheumatic mitral valve disorders	395.1	17365.0	522385	5.48341	4.78309	6.28628	1.3618348897930543e-131	978.0	488358.0	3.6509812675960944	2.885634150921502	4.619318846112517	3.8764141780591846e-27
circulatory system	Nonrheumatic aortic valve disorders	395.2	2508.0	524861	5.15123	3.60762	7.35531	1.8794289440111488e-19	93.0	517004.0	8.769604747333618	4.05579442365697	18.961998412905967	3.416808881593338e-08
circulatory system	Nonrheumatic tricuspid valve disorders	395.3	4327.0	524515	25.3635	19.1218	33.6428	1.8512191612928074e-111	283.0	505354.0	23.286693001514	14.668797240467512	36.967589234294856	1.1877124151845977e-40
circulatory system	Nonrheumatic pulmonary valve disorders	395.4	1387.0	525037	1.1662	0.722074	1.88349	0.5295992549256936	75.0	512522.0	0.8715980860874447	0.3574860825562669	2.1250707670604925	0.7624812871058384
circulatory system	Heart valve replaced	395.6	19938.0	522750	4.7951	4.14298	5.54986	4.464263829928066e-98	781.0	508659.0	2.3779054098711208	1.822645765259694	3.102322045276136	1.7227775406297366e-10
circulatory system	Abnormal heart sounds	396	4605.0	524312	2.3079	1.82159	2.92404	4.288143260484727e-12	519.0	493418.0	1.8207542151046212	1.3129918956212543	2.5248791884222967	0.00032763809808158625
circulatory system	Essential hypertension	401.1	219991.0	504454	46.4135	43.8388	49.1394	< 2.225E-308	3118.0	295266.0	87.26605258680785	75.33288822088686	101.08949907448353	< 2.225E-308
circulatory system	Hypertensive heart and/or renal disease	401.2	404.0	525241	104.657	28.0407	390.613	4.4844513825031295e-12	10.0	504854.0	42.09902580748997	3.227791878844998	549.0837205321612	0.004314102676823431
circulatory system	Hypertensive heart disease	401.21	2984.0	524562	31.9355	23.7387	42.9626	6.160762898543978e-116	112.0	490479.0	31.96883260054629	15.125780638683034	67.56717436639586	1.1447097241275893e-19
circulatory system	Hypertensive chronic kidney disease	401.22	5141.0	524857	64.8195	43.0224	97.6598	1.5730113895878874e-88	79.0	479908.0	91.25545805949216	34.69891763727667	239.99476619701605	5.748964673856024e-20
circulatory system	Other hypertensive complications	401.3	13676.0	524406	37.681	28.6875	49.4941	5.521846619727177e-150	330.0	508247.0	33.575499593606125	21.635924324672423	52.10381382572677	2.351720833448074e-55
circulatory system	Elevated blood pressure reading without diagnosis of hypertension	402	2463.0	524806	5.17203	3.6974	7.2348	8.316191519809945e-22	481.0	524806.0	5.172034109100641	3.697399920433332	7.234796722385768	8.316191519809945e-22
circulatory system	Unstable angina (intermediate coronary syndrome)	411.1	2587.0	524940	12.0744	8.05844	18.0919	1.4460860282228164e-33	177.0	498296.0	13.672344922410668	7.751256960662759	24.116477704976685	1.680227568674543e-19
circulatory system	Myocardial infarction	411.2	11402.0	523983	70.0233	55.2312	88.777	8.614841057662125e-270	612.0	488569.0	88.55548080529483	62.3849902057904	125.70448684512355	7.064591111662396e-139
circulatory system	Angina pectoris	411.3	4280.0	524378	16.906	13.1185	21.787	7.771463494422326e-106	252.0	493776.0	7.299943362620994	4.588029375623918	11.614828226819624	4.888493862186223e-17
circulatory system	Coronary atherosclerosis	411.4	9914.0	523512	23.8506	19.8114	28.7134	4.322656629038744e-246	869.0	475015.0	20.68360330888584	15.939100236567704	26.84037614983199	6.234586980015247e-115
circulatory system	Aneurysm and dissection of heart	411.41	1521.0	524901	4.27197	2.9423	6.20253	2.3029871315429515e-14	110.0	515072.0	2.8969806766238797	1.4346364076018572	5.8499122120852025	0.0030117887782843598
circulatory system	Other chronic ischemic heart disease, unspecified	411.8	15580.0	523604	46.715	38.2075	57.1168	2.1356525169293345e-307	324.0	481851.0	54.63887415242109	34.52658208409205	86.46690139710124	1.9904275552372113e-65
circulatory system	Other acute and subacute forms of ischemic heart disease	411.9	659.0	525137	6.87652	3.75958	12.5776	3.881849985793166e-10	71.0	519750.0	42.14738117856755	16.002582425918295	111.0071920226046	3.684907016487622e-14
circulatory system	Other forms of chronic heart disease	414	11885.0	523774	43.6522	35.3588	53.8908	2.6814964063216536e-270	747.0	481902.0	48.72389024845653	36.11050547479211	65.7431251578819	1.3590356842853445e-142
circulatory system	Pulmonary heart disease	415	211.0	525253	19.8631	5.27638	74.7753	9.911265919286532e-06	20.0	508898.0	30.87655891280836	5.2216694922422535	182.57798424670864	0.00015509006609554406
circulatory system	Chronic pulmonary heart disease	415.2	21.0	525281	37.4321	1.39043	1007.72	0.03107199629040063	< 10	519384.0	144.50889977169737	0.0144521470804729	1444963.2983214157	0.2899009645343682
circulatory system	Primary pulmonary hypertension	415.21	7780.0	524617	3.31054	2.49129	4.39919	1.5500392717453326e-16	160.0	503471.0	1.6616370761524542	0.9145423444759307	3.0190376525721847	0.09556354696466873
circulatory system	Cardiomegaly	416	3647.0	524848	17.8173	12.3524	25.6999	1.3982852773326767e-53	188.0	468727.0	16.531889051973586	9.496215689961865	28.780238839316176	3.492125408741383e-23
circulatory system	Precordial pain	418.1	996.0	525119	44.3473	23.5448	83.5294	8.076422015012878e-32	77.0	472546.0	49.22836545455085	19.38235579711157	125.03289025826074	2.5436384919965235e-16
circulatory system	Myocarditis	420.1	2517.0	525069	89.4353	49.3574	162.056	1.1520150774550972e-49	85.0	521640.0	133.6092716250472	49.54071154389816	360.3387377340641	4.0430344696778965e-22
circulatory system	Pericarditis	420.2	14181.0	524149	12.462	9.96351	15.587	3.350654278970063e-108	581.0	496196.0	13.19983771725295	9.650468291248028	18.054638438616216	1.198495092386642e-58
circulatory system	Acute pericarditis	420.21	956.0	525195	7.75275	3.57309	16.8216	2.194593044263803e-07	44.0	519774.0	14.2407203805979	4.536079907464063	44.70779199120249	5.353936407182699e-06
circulatory system	Chronic pericarditis	420.22	395.0	525239	5.23287	1.80486	15.1717	0.0023098789540819823	17.0	509341.0	1.894691668172633	0.3068898628432002	11.697540232135228	0.4914025802277023
circulatory system	Endocarditis	420.3	3320.0	524966	21.5351	13.9579	33.2257	9.05885536120009e-44	157.0	511182.0	27.3170211569263	14.567103171762662	51.2263581914114	6.324163108000848e-25
circulatory system	Cardiomyopathy	425	2469.0	525188	18.0809	8.35173	39.144	2.0452694388868585e-13	45.0	515773.0	6.019772797612248	1.997817124539673	18.138629451993555	0.0014241552311730638
circulatory system	Primary/intrinsic cardiomyopathies	425.1	47668.0	520972	18.277	16.2575	20.5473	< 2.225E-308	938.0	490616.0	16.470203574379983	12.854286760541449	21.10327946115408	9.975684018608383e-109
circulatory system	Hypertrophic obstructive cardiomyopathy	425.11	2265.0	524986	8.51552	5.54486	13.0777	1.30334120124912e-22	56.0	521809.0	4.519305138796669	1.6862126718949937	12.112421687948189	0.0027114342969026565
circulatory system	Other hypertrophic cardiomyopathy	425.12	4589.0	524737	9.13778	6.65084	12.5547	2.019231000531016e-42	106.0	520758.0	4.271133545881054	2.0893915782164902	8.731049726122846	6.895347173983139e-05
circulatory system	Secondary/extrinsic cardiomyopathies	425.2	4685.0	524974	5.04013	3.32256	7.6456	2.789962187360236e-14	118.0	515700.0	1.660461332019562	0.831543971948401	3.315677737007591	0.15067374762794206
circulatory system	Other cardiomyopathy	425.8	18.0	525278	162.524	7.00738	3769.46	0.0015048290385359876	< 10	524396.0	146.9685355257386	0.0140775257673617	1534342.8093492498	0.29052091339937963
circulatory system	Cardiac conduction disorders	426	16742.0	524025	0.215135	0.169126	0.27366	6.1480361141113e-36	583.0	517380.0	0.2023359536009359	0.1417509347180092	0.2888152956525003	1.3636666681211559e-18
circulatory system	First degree AV block	426.21	934.0	525131	4.96453	2.753	8.95262	1.002746371183297e-07	63.0	514654.0	6.758588830276054	2.6623994020095623	17.15690100525653	5.815847186198754e-05
circulatory system	Second degree AV block	426.23	4086.0	524770	0.65697	0.465398	0.927399	0.016918903277278186	157.0	518831.0	0.746384724427332	0.4010904249661602	1.388939057583999	0.355936734431774
circulatory system	Atrioventricular block, complete	426.24	11328.0	523793	0.510685	0.41547	0.62772	1.7352923659559167e-10	353.0	513955.0	0.8263648259868613	0.5475081157644588	1.2472487730612454	0.36385795728249604
circulatory system	Other heart block	426.25	474.0	525220	2.79829	1.13257	6.91386	0.025766530466324183	31.0	523417.0	9.874295196646184	2.5766374108263124	37.84067762923681	0.0008353890112935616
circulatory system	Bundle branch block	426.3	635.0	525145	7.14125	3.84529	13.2623	4.837963071626277e-10	46.0	520897.0	9.118221046956537	3.043924627035529	27.3140649813438	7.862663593627039e-05
circulatory system	Left bundle branch block	426.32	4606.0	524606	8.32999	6.26674	11.0725	2.866925346316365e-48	164.0	503852.0	5.978059899613074	3.358879032409502	10.639621081478984	1.207662659324689e-09
circulatory system	Anomalous atrioventricular excitation	426.4	430.0	525204	1.92701	0.849507	4.37121	0.11648932909945756	34.0	524382.0	0.427113872349916	0.1065729069975249	1.7117508107194357	0.2297242106185983
circulatory system	Cardiac pacemaker/device in situ	426.9	101.0	525264	2.1715	0.459186	10.2691	0.32799297693045426	23.0	525264.0	2.1715011843384286	0.4591858301312989	10.26908298157824	0.32799297693045426
circulatory system	Cardiac pacemaker in situ	426.91	42748.0	519928	0.85505	0.769499	0.950112	0.0035980159354594586	5359.0	519928.0	0.8550501910138888	0.7694994143896543	0.9501122619213228	0.003598015935457673
circulatory system	Paroxysmal tachycardia, unspecified	427.1	492.0	525258	1.94187	0.487164	7.74045	0.3468848340048993	11.0	520913.0	7.690356825999658	0.8232641302643552	71.8379265378765	0.07355433383169079
circulatory system	Paroxysmal supraventricular tachycardia	427.11	14076.0	524051	6.37692	5.16798	7.86868	7.305619896203742e-67	617.0	507425.0	7.690516225776314	5.7042244351969895	10.36846296825035	7.698669432440161e-41
circulatory system	Paroxysmal ventricular tachycardia	427.12	93830.0	518691	0.603838	0.547906	0.665481	2.6594960194844506e-24	743.0	502783.0	0.9219657117295204	0.6949719459969931	1.2231008438556437	0.5731523256120816
circulatory system	Other specified cardiac dysrhythmias	427.3	12221.0	523847	21.7181	17.6962	26.654	9.622467309076209e-191	632.0	452857.0	30.863089756498955	22.54674331445433	42.24691326960112	1.099613655835783e-101
circulatory system	Cardiac arrest	427.42	3303.0	524954	20.0785	13.14	30.681	1.012821034756715e-43	219.0	519837.0	38.60595509889881	22.335544728034	66.72860623038763	4.0041458900864336e-39
circulatory system	Arrhythmia (cardiac) NOS	427.5	3759.0	524817	3.41603	2.43151	4.79918	1.4167526133812199e-12	249.0	469053.0	3.3128850170018955	2.074246758053356	5.291177191558294	5.329747495405453e-07
circulatory system	Premature beats	427.6	8421.0	524391	3.90047	3.05133	4.98592	1.683213609333116e-27	334.0	513142.0	4.918783559449524	3.289064013108003	7.356023357492632	8.61579505606979e-15
circulatory system	Supraventricular premature beats	427.61	1378.0	525062	4.59591	2.81508	7.5033	1.0716495142279035e-09	81.0	521402.0	3.578812992051602	1.578952785225948	8.111643712161113	0.0022579312496536306
circulatory system	Tachycardia NOS	427.7	22744.0	523178	120.772	99.1253	147.145	< 2.225E-308	1264.0	465697.0	144.7319342948556	112.01314538426072	187.0078081717163	< 2.225E-308
circulatory system	Sinoatrial node dysfunction (Bradycardia)	427.8	35294.0	521631	0.411898	0.360225	0.470983	1.833652098159728e-38	666.0	510186.0	0.3231331864650291	0.2347949799600249	0.4447073621966725	4.1121929505021254e-12
circulatory system	Palpitations	427.9	41498.0	520461	24.7121	22.0758	27.6632	< 2.225E-308	1617.0	439477.0	30.93718528829358	25.430433679420133	37.636378743189134	4.405050830182652e-258
circulatory system	Heart failure NOS	428.2	30762.0	522114	177.191	149.702	209.728	< 2.225E-308	1079.0	472004.0	182.48423042938063	137.6143350966231	241.98419686453477	2.522681427372492e-286
circulatory system	Heart transplant/surgery	429.1	158223.0	519158	251.251	221.405	285.12	< 2.225E-308	1184.0	500710.0	298.64583821979613	224.4023784113174	397.4527245095657	< 2.225E-308
circulatory system	Intracranial hemorrhage	430	865.0	525196	30.59	13.2793	70.4667	9.409383920703398e-16	61.0	520813.0	51.22252779889514	17.674262631929974	148.450173495135	4.1601215227656547e-13
circulatory system	Subarachnoid hemorrhage	430.1	1540.0	525109	5.24002	3.01505	9.10691	4.266648820705057e-09	99.0	522471.0	21.416189232267616	9.817446634040111	46.71817207969367	1.364417592102376e-14
circulatory system	Intracerebral hemorrhage	430.2	2233.0	525028	7.27873	4.59509	11.5297	2.7180453868743152e-17	132.0	520235.0	14.315991875281693	7.397641219378203	27.704455690047368	2.772244331159935e-15
circulatory system	Cerebrovascular disease	433	6266.0	524813	0.336848	0.230819	0.491583	1.68052373194399e-08	93.0	507279.0	0.9624270338147964	0.4341736823654067	2.133399220264089	0.9248741373138847
circulatory system	Occlusion and stenosis of precerebral arteries	433.1	71.0	525272	14.4168	2.0293	102.422	0.007644405917448842	< 10	487543.0	27.727753268175583	1.4203033896676247	541.3127271918578	0.028423667574505963
circulatory system	Cerebral atherosclerosis	433.12	161.0	525261	5.33179	1.25131	22.7186	0.02362902182618607	< 10	518694.0	8.92787645695979	0.7418184700744755	107.44809039701404	0.08458503111606437
circulatory system	Occlusion of cerebral arteries	433.2	44309.0	521789	3.20688	2.83055	3.63325	8.817732799203739e-75	1032.0	486735.0	10.612928352395844	8.40748540534176	13.396900830957678	6.880431949661913e-88
circulatory system	Cerebral artery occlusion, with cerebral infarction	433.21	10.0	525284	160.418	0.709749	36257.8	0.06635762549101487	< 10	488991.0	3593868.62009073	0.0167551459406619	770861185227168.4	0.12302619088495674
circulatory system	Transient cerebral ischemia	433.31	5645.0	524492	1.83612	1.40968	2.39157	6.5963622059661055e-06	340.0	505048.0	2.2908167791630025	1.5322108733546145	3.4250125795055597	5.358967838292181e-05
circulatory system	Moyamoya disease	433.32	574.0	525205	3.05276	1.35304	6.88772	0.007182758530726111	22.0	524834.0	2.7258319919869005	0.5622746321246909	13.214467849034223	0.2131038532798952
circulatory system	Cerebral aneurysm	433.5	4994.0	524727	0.473411	0.337618	0.663821	1.4536099828191423e-05	218.0	515538.0	0.1914698617602183	0.1068034000806338	0.3432541280034082	2.8536585585464484e-08
circulatory system	Atherosclerosis	440	199.0	525270	0.439857	0.0621702	3.112	0.4106617592719708	< 10	517319.0	0.4356235773254327	0.0292723893462277	6.482829224402287	0.5463845586433524
circulatory system	Atherosclerosis of renal artery	440.1	4405.0	525012	10.5196	6.69217	16.536	2.0378661244048394e-24	99.0	519954.0	13.100974474214452	6.124386769783948	28.024933536337308	3.3310018973286994e-11
circulatory system	Atherosclerosis of aorta	440.9	794.0	525171	3.03203	1.53133	6.00342	0.0014593548811243505	62.0	502203.0	1.7999494442303507	0.6982826949935286	4.639693959214004	0.22375665242216267
circulatory system	Vascular insufficiency of intestine	441	258.0	525236	3.40972	1.21326	9.5826	0.0199851906661515	32.0	523819.0	6.238662728148566	1.6872452136538398	23.067727394113817	0.0060696639498771885
circulatory system	Chronic vascular insufficiency of intestine	441.2	502.0	525233	1.51115	0.544025	4.19753	0.42831601724690516	17.0	524468.0	5.066341909960608	0.8524059857187105	30.11220096839342	0.07436612344367703
circulatory system	Other aneurysm	442	1771.0	525069	2.15222	1.30231	3.5568	0.002785271701812695	142.0	515614.0	2.921684854571726	1.5725408711818674	5.4283119414367045	0.0006931855048093696
circulatory system	Aortic aneurysm	442.1	7844.0	523748	3.99206	3.31115	4.81299	1.0761467864992248e-47	385.0	511271.0	3.899888349169334	2.680574202941494	5.67383253904972	1.121832833666922e-12
circulatory system	Abdominal aortic aneurysm	442.11	4722.0	524562	1.9973	1.51645	2.63062	8.525495144033183e-07	174.0	519598.0	1.4352577470102557	0.8118216457733356	2.5374598116198874	0.21390856933179841
circulatory system	Aneurysm of iliac artery	442.2	936.0	525183	1.20996	0.577052	2.53705	0.6138998407905147	19.0	522720.0	0.9156062291613536	0.1566970859862514	5.350034186038588	0.9220172188485478
circulatory system	Aneurysm of artery of lower extremity	442.3	599.0	525209	1.13825	0.48102	2.69347	0.7682556727208325	49.0	523477.0	1.2481109618417283	0.4226829538485031	3.6854596545377127	0.6882836379705586
circulatory system	Aneurysm of other specified artery	442.8	1528.0	525111	2.42701	1.38931	4.23979	0.0018382732485348317	88.0	521513.0	4.246171232582696	1.935739624441175	9.314253791554163	0.00030863182471836003
circulatory system	Peripheral angiopathy in diseases classified elsewhere	443.7	27.0	525282	15.1651	0.511609	449.523	0.11585990668441419	< 10	516375.0	156.41595075084726	0.7085061490369009	34531.73932583219	0.06653182292849681
circulatory system	Peripheral vascular disease, unspecified	443.9	39110.0	521135	3.66654	3.27075	4.11022	4.3284766614812945e-110	1379.0	488948.0	8.39844219980529	6.87763178666908	10.25554050744416	8.436479211224611e-97
circulatory system	Arterial embolism and thrombosis	444	964.0	525184	6.53649	3.15062	13.561	4.6074762633120186e-07	64.0	521037.0	7.800056463653018	3.079564945572573	19.75632334809009	1.4768120208979623e-05
circulatory system	Arterial embolism and thrombosis of lower extremity artery	444.1	367.0	525240	3.5902	1.22387	10.5318	0.019918459515789556	27.0	523236.0	6.539460739817501	1.5724550798622972	27.196037149347006	0.009810614854187383
circulatory system	Acute febrile mucocutaneous lymph node syndrome (Kawasaki disease)	446.2	366.0	525179	857.826	279.779	2630.17	3.236684646922378e-32	53.0	524916.0	2698.888505890729	422.0483117988105	17258.685708714213	7.090954584495216e-17
circulatory system	Hypersensitivity angiitis	446.3	146.0	525271	0.837527	0.122231	5.73871	0.8567082453983997	< 10	522739.0	0.4483777244836682	0.0166584210342418	12.068525786441825	0.6330383364103305
circulatory system	Wegener's granulomatosis	446.4	254.0	525255	266.15	45.7115	1549.63	5.216127856948986e-10	< 10	524630.0	134.92289112951008	0.2028846064685876	89726.80021223868	0.13914827845924127
circulatory system	Giant cell arteritis	446.5	607.0	525201	2.27637	1.02309	5.06493	0.0438108209304992	27.0	523747.0	4.543348837456271	1.1032049486936824	18.71095546050414	0.03608499421590079
circulatory system	Takayasu's disease	446.7	2374.0	525187	0.485988	0.218051	1.08316	0.07762941326775884	< 10	524866.0	5.396273068622487	0.263067855110167	110.69297318346112	0.274115088595978
circulatory system	Thrombotic microangiopathy	446.8	2056.0	525192	44.3685	19.1183	102.968	1.0538692086630315e-18	24.0	523829.0	1845.305163387652	136.1386118741064	25012.383328647626	1.5630800885054055e-08
circulatory system	Arteritis NOS	446.9	2514.0	525057	3.29828	2.02743	5.36572	1.5354968052546601e-06	51.0	521768.0	3.750733782604562	1.3332254098156495	10.55185702612461	0.012247494359081105
circulatory system	Other disorders of arteries and arterioles	447	6012.0	524466	4.68449	3.6248	6.05396	3.813739865543866e-32	218.0	507585.0	3.352418698358042	2.034034938857246	5.525328456459417	2.0841621419307724e-06
circulatory system	Stricture of artery	447.1	1779.0	525132	0.864545	0.465603	1.60531	0.6448249727977031	74.0	509712.0	0.6894005030741243	0.2771410415658679	1.7149140053509462	0.423749953526049
circulatory system	Disease of capillaries	448	474.0	525217	0.160652	0.0562384	0.45892	0.0006393564232599803	< 10	524179.0	0.3420192763086096	0.0220307801765721	5.309715971432571	0.44321571606805327
circulatory system	Noninfectious disorders of lymphatic channels	450	5584.0	524889	2.39662	1.65247	3.47589	4.0695016989778985e-06	204.0	515582.0	1.3132276188795893	0.7731176104149791	2.2306654974040447	0.31343994954779003
circulatory system	Phlebitis and thrombophlebitis	451	880.0	525203	11.0471	4.86289	25.0957	9.584272572493099e-09	69.0	521500.0	15.105258797426142	6.032168081932163	37.825345752656006	6.7464021349982926e-09
circulatory system	Phlebitis and thrombophlebitis of lower extremities	451.2	140.0	525282	0.0927926	0.0015062	5.71668	0.25815746112360927	< 10	516012.0	0.0943478944381132	0.0015274872329672	5.827561103482233	0.261800415511393
circulatory system	Other venous embolism and thrombosis	452	4356.0	524980	4.59512	3.01674	6.99931	1.2236579984051315e-12	111.0	513878.0	6.2780716873285085	3.108268433834926	12.680431227301469	3.027089846604148e-07
circulatory system	Varicose veins	454	356.0	525217	1.01706	0.409223	2.52777	0.9709426765581061	32.0	512105.0	1.8541858336790744	0.497648320489005	6.908503383348853	0.357537566654361
circulatory system	Chronic venous insufficiency [CVI]	456	4494.0	524540	2.39798	1.83015	3.14199	2.243700060357049e-10	236.0	506770.0	1.763546293931722	1.0854140867990067	2.865353940644248	0.021967184334004932
circulatory system	Orthostatic hypotension	458.1	4693.0	524939	398.542	227.172	699.187	8.398610231281733e-97	165.0	512874.0	440.8847142634799	193.7177510152381	1003.4151762163506	1.0279880616506375e-47
circulatory system	Iatrogenic hypotension	458.2	196.0	525269	550.046	41.6543	7263.37	1.6475754877302034e-06	16.0	523881.0	448.1693321075492	31.159336486420152	6446.085600354923	7.181261626201785e-06
circulatory system	Hypotension NOS	458.9	14691.0	524421	737.882	501.358	1085.99	6.443992353439004e-246	631.0	489223.0	864.0635624341566	547.9115839298479	1362.6392684955488	4.464516761272558e-186
circulatory system	Other disorders of circulatory system	459	4105.0	524993	2.51246	1.63076	3.87085	2.945208802045565e-05	110.0	518359.0	2.0034638823464737	0.9837890073375944	4.08000851598194	0.05550218076754304
circulatory system	Hemorrhage NOS	459.1	1997.0	524970	1.12216	0.732208	1.71978	0.5967444478086399	183.0	503583.0	2.878547810467452	1.66471996622665	4.977436244684784	0.00015431177540553803
circulatory system	Circulatory disease NEC	459.9	1082.0	525191	1.87353	0.875285	4.01024	0.10589873541833114	46.0	501649.0	4.278201248158069	1.4402915291352298	12.707848063739313	0.008875947084638095
congenital anomalies	Cardiac and circulatory congenital anomalies	747	1222.0	525127	0.903685	0.491068	1.663	0.7448363483455602	57.0	523575.0	0.2083272527042806	0.0669706444440636	0.6480487768870542	0.006745702819254226
congenital anomalies	Cardiac congenital anomalies	747.1	9439.0	524023	1.13464	0.916528	1.40465	0.24616822837316832	424.0	511571.0	1.0354163243742192	0.7140162517692069	1.5014881833910292	0.854373138347473
congenital anomalies	Cardiac shunt/ heart septal defect	747.11	46527.0	521178	0.517227	0.456889	0.585533	2.070509664942059e-25	1705.0	503781.0	0.3360920459289837	0.2752418257132624	0.4103949791933357	1.022084022329504e-26
congenital anomalies	Valvular heart disease/ heart chambers	747.12	19944.0	523441	0.641292	0.534377	0.769599	1.803604896526067e-06	579.0	510699.0	0.362725750829928	0.2580036238028021	0.509953962567971	5.39933359377794e-09
congenital anomalies	Congenital anomalies of great vessels	747.13	38936.0	520381	1.17641	1.05571	1.3109	0.003265186481376989	1693.0	495772.0	0.6041230634178935	0.4985880902721325	0.7319963771180737	2.6789510364686856e-07
congenital anomalies	Congenital anomalies of peripheral vascular system	747.2	2534.0	524920	0.444171	0.29174	0.676245	0.00015431341045223267	143.0	521058.0	0.3148800719496162	0.157600320935297	0.6291196561186029	0.0010667253652883266
congenital anomalies	Anomalies of respiratory system, congenital	748	1415.0	525101	1.1072	0.633517	1.93507	0.7207124306242594	104.0	522318.0	0.4148885814139365	0.1873795165043847	0.9186304789277256	0.030064783402499143
congenital anomalies	Congenital anomalies of face and neck	749	789.0	525169	0.541001	0.26095	1.12161	0.09864426322790566	58.0	520692.0	0.5568862884873236	0.1968567032672022	1.5753709838584664	0.26987751639493857
congenital anomalies	Cleft palate	749.1	247.0	525227	0.388028	0.136135	1.10601	0.07648949298181501	36.0	524582.0	0.1725275449149607	0.040554896029442	0.7339620284755382	0.017376254763209587
congenital anomalies	Congenital anomalies of skull and face bones	749.2	1245.0	525125	0.553621	0.298137	1.02804	0.061151295938856556	104.0	522999.0	0.3365835157235533	0.1509485243634346	0.7505105699746092	0.007780897545233732
congenital anomalies	Digestive congenital anomalies	750	16.0	525284	2.02934	0.0271968	151.423	0.7477152531107015	< 10	525108.0	0.1969850751655988	3.632783076461393e-05	1068.1375414189	0.711136371029089
congenital anomalies	Esophageal atresia/tracheoesophageal fistula	750.11	539.0	525236	0.362265	0.115669	1.13458	0.08129929910756367	21.0	524972.0	1.0991582404288298	0.207985206295101	5.8088210167621845	0.9113745495618618
congenital anomalies	Congenital anomalies of mouth/tongue	750.13	135.0	525263	1.706	0.370243	7.8609	0.4931730978156818	17.0	523871.0	1.626335007377052	0.263869586608063	10.0237605637697	0.6001922590998001
congenital anomalies	Congenital anomalies of esophagus	750.14	79.0	525275	0.400225	0.0389984	4.10735	0.44082974118588814	< 10	523905.0	0.11750078935661	0.0020852131274946	6.621114799912385	0.2978729683899685
congenital anomalies	Lower gastrointestinal congenital anomalies	750.2	18.0	525285	6.15283	0.0325907	1161.6	0.4968130128473554	< 10	525107.0	6.155978540477657	0.0325987384680812	1162.5011755570545	0.4967135722728971
congenital anomalies	Congenital anomalies of intestine	750.21	2544.0	525091	0.48101	0.271432	0.85241	0.012177342191135778	101.0	518987.0	0.186526496491926	0.0788020369036732	0.4415131291096198	0.00013364484760689476
congenital anomalies	Congenital anomaly of gallbladder, bile ducts, liver, pancreas	750.22	1740.0	525094	2.38511	1.39823	4.06854	0.0014216543132693179	75.0	522085.0	0.9471166000268528	0.3895538073085485	2.302711043293507	0.9045897630182826
congenital anomalies	Congenital hypertrophic pyloric stenosis	750.5	14.0	525281	0.801961	0.0336353	19.1211	0.8915140407172484	< 10	525098.0	1.9289193473181392	0.0680583409029635	54.66971129612445	0.7002278736017341
congenital anomalies	Congenital anomalies of genital organs	751.1	52.0	525273	0.0876453	0.00738506	1.04017	0.05376025620328804	< 10	524334.0	0.0501540536926479	0.0006253439111209	4.022473165679696	0.18097331564378463
congenital anomalies	Congenital anomalies of female genital organs	751.11	757.0	525161	0.521825	0.2566	1.06119	0.07249786027965631	31.0	522928.0	0.1140815513855907	0.0225659383810903	0.5767365020126554	0.008648691558692538
congenital anomalies	Congenital anomalies of male genital organs	751.12	254.0	525247	1.22749	0.373608	4.03293	0.735566229861886	19.0	522729.0	1.861731151329532	0.3395060424624683	10.209075675623495	0.47411350395213603
congenital anomalies	Congenital anomalies of urinary system	751.2	1039.0	525173	0.27284	0.124743	0.59676	0.0011427196028039749	58.0	523411.0	0.1056247255009248	0.0319831203128425	0.3488272103540163	0.00022622091530445702
congenital anomalies	Cystic kidney disease	751.21	2826.0	524976	5.14625	3.38904	7.81457	1.5083659762387836e-14	77.0	518074.0	2.204782391870754	0.943726917028603	5.150923755368514	0.0678224464523445
congenital anomalies	Other specified congenital anomalies of kidney	751.22	1070.0	525115	0.566588	0.310079	1.03529	0.06471864445857432	64.0	521149.0	0.3271204135510854	0.1163065227585459	0.9200495589055044	0.03418371238144668
congenital anomalies	Obstructive genitourinary defect	751.3	279.0	525233	0.139905	0.0417801	0.468486	0.0014244029334731902	18.0	522200.0	0.5689072909665375	0.0879217059396401	3.68117863792452	0.5538256796357426
congenital anomalies	Nervous system congenital anomalies	752	24.0	525281	3.05501	0.151661	61.539	0.4660529973063831	< 10	520813.0	0.3641295944635608	0.000100967048649	1313.2042912842292	0.80897404013775
congenital anomalies	Neural tube defects	752.1	162.0	525253	0.788207	0.208355	2.98179	0.7258983441977929	24.0	523321.0	1.4477074751853924	0.3114663579033344	6.728999394400491	0.6369510402334974
congenital anomalies	Spina bifida	752.11	2497.0	525101	0.0933842	0.0475889	0.183249	5.4392813997180645e-12	92.0	523834.0	0.0255810024975974	0.0086307292013394	0.0758206721027151	3.768918810115201e-11
congenital anomalies	Other specified congenital anomalies of nervous system	752.2	2190.0	524996	0.952311	0.607527	1.49277	0.8312794427601174	123.0	516526.0	0.5005502208541972	0.2432925537024498	1.029832273056792	0.06009400892881767
congenital anomalies	Congenital anomalies of the eye	753	169.0	525261	0.55679	0.117513	2.63814	0.46065940978389447	12.0	521199.0	0.2387791420718234	0.020676964859604	2.757439453792639	0.25122366382019745
congenital anomalies	Congenital cataract and lens anomalies	753.1	60.0	525282	0.0527102	0.000716042	3.88017	0.17966811385648015	< 10	524780.0	0.0526774342913347	0.0007154394375939	3.878612133613901	0.1795983777811009
congenital anomalies	Congenital anomalies of posterior segment of eye	753.2	173.0	525272	0.748798	0.100026	5.60554	0.778205142324955	< 10	524741.0	0.6380594022042768	0.0325673063824723	12.500874219072372	0.7672243325745097
congenital anomalies	Congenital musculoskeletal deformities of spine	754	1208.0	525099	0.384313	0.212595	0.694732	0.001547112665580205	52.0	522355.0	0.8188187054220524	0.2797583992095682	2.3965824591625515	0.715253554851362
congenital anomalies	Congenital anomalies of limbs	755	39.0	525280	0.00924584	0.000116683	0.732632	0.03577990287473506	< 10	525031.0	1.0891064918290929e-05	5.846526926148517e-12	20.2881636487334	0.12082044965597194
congenital anomalies	Congenital deformities of feet	755.1	211.0	525262	0.113003	0.018388	0.694459	0.018594994971291516	15.0	522634.0	0.0422275956711884	0.0031912263249936	0.5587726016809297	0.016321397815645587
congenital anomalies	Congenital anomaly of fingers/toes	755.3	441.0	525225	0.63097	0.233148	1.7076	0.364639817153381	33.0	524303.0	0.6856397667613152	0.1760293121140988	2.670588688432752	0.5864322058851383
congenital anomalies	Congenital anomalies of upper limb, including shoulder girdle	755.4	662.0	525237	0.787548	0.264572	2.34429	0.667829593995809	14.0	523581.0	0.2865099991073527	0.0310012444547265	2.647893045338048	0.2705885329618427
congenital anomalies	Other congenital anomalies of lower limb, including pelvic girdle	755.6	2194.0	525148	0.0221684	0.00901345	0.0545227	1.0798234745106077e-16	42.0	523377.0	0.0018638743788534	0.0002337543944515	0.0148618711887635	2.967361823478088e-09
congenital anomalies	Congenital hip dysplasia and deformity	755.61	87.0	525270	0.0392382	0.00345177	0.446041	0.009029386078504243	< 10	522746.0	0.0029123391683202	3.896870283851143e-05	0.2176546513873217	0.007983918824138117
congenital anomalies	Other congenital musculoskeletal anomalies	756	930.0	525197	0.456433	0.195911	1.0634	0.0691373784587667	25.0	524070.0	0.1753469085655633	0.0308066393024373	0.9980490907058296	0.04974329063954299
congenital anomalies	Congenital anomalies of abdominal wall; diaphram	756.1	773.0	525170	1.64225	0.822374	3.27951	0.15979038284718808	50.0	508729.0	0.7988581316832501	0.2660797063917283	2.39843287265553	0.6888899850017178
congenital anomalies	Pectus excavatum	756.21	528.0	525170	0.147401	0.065389	0.332274	3.8972280206565845e-06	48.0	524389.0	0.0309883582571319	0.0070614384868853	0.1359890550991572	4.1438283959123585e-06
congenital anomalies	Congenital anomalies of muscle, tendon, fascia, and connective tissue	756.3	171.0	525266	0.0824777	0.0107184	0.634665	0.01654515713321928	< 10	523715.0	0.0004213580254715	8.743427837743813e-09	20.30583301240813	0.1577482935419985
congenital anomalies	Congenital osteodystrophies	756.5	1306.0	525139	0.441781	0.227787	0.856808	0.015638928655809712	26.0	471737.0	2.0784032700770543	0.47936462639439	9.011428702110727	0.3283146091195731
congenital anomalies	Congenital anomalies of the integument	757	49.0	525283	1.02318	0.0222637	47.0227	0.9906378920194762	< 10	521106.0	3.7330282287451406	0.0530138727340903	262.8651527970133	0.5439648681200285
congenital anomalies	Chromosomal anomalies	758.1	7059.0	524705	1.97116	1.44774	2.68382	1.6341463880372498e-05	233.0	521266.0	1.0364667273853383	0.6280479664248145	1.7104796678065135	0.8885539558583128
congenital anomalies	Other and unspecified congenital anomalies	759	9553.0	524570	0.762846	0.570808	1.01949	0.06732415071464558	195.0	515596.0	0.6945870533914609	0.3968186280035851	1.215797698727675	0.2019988386017291
congenital anomalies	Anomalies of endocrine glands, congenital	759.1	85.0	525265	0.97611	0.191094	4.98597	0.9768162499862773	15.0	524698.0	1.382418814244051	0.1986767447056241	9.619051191962829	0.7435300484686038
dermatologic	Cellulitis and abscess of face/neck	681.2	268.0	525266	0.44552	0.0773236	2.56697	0.36553048689846945	18.0	504377.0	0.469799487451651	0.0712126601029878	3.0993303450628127	0.43256400871329936
dermatologic	Other local infections of skin and subcutaneous tissue	686	6234.0	524707	5.14146	3.78495	6.98412	1.1023865728163753e-25	411.0	506636.0	3.996700341056328	2.7781087084666787	5.749815897238983	8.250578811227102e-14
dermatologic	Pyogenic granuloma	686.4	39.0	525278	0.00300701	4.06738e-05	0.222308	0.008172495792083984	< 10	522626.0	0.0029975229904742	4.0491756744243606e-05	0.2219005743607132	0.008157445074960143
dermatologic	Pyoderma	686.5	336.0	525248	4.63866	1.42353	15.1154	0.010900148380011179	10.0	524424.0	7.572336973411295	0.7216203701165732	79.46046094794798	0.09142173954181697
dermatologic	Symptoms affecting skin	687	1428.0	525151	19.189	9.91257	37.1465	1.8472336267394433e-18	125.0	520321.0	19.91213711454125	9.98299541359252	39.71685732004232	2.040542227800125e-17
dermatologic	Rash and other nonspecific skin eruption	687.1	16035.0	524114	3.4925	2.81623	4.33117	4.736100502410322e-30	683.0	456250.0	2.463630944170099	1.8559208750157965	3.270332001099344	4.4092330582306684e-10
dermatologic	Localized superficial swelling, mass, or lump	687.2	767.0	525197	0.681436	0.299089	1.55257	0.36128869418391857	59.0	487193.0	0.4694575538326908	0.1656019350583051	1.330844321190925	0.15492338652269977
dermatologic	Changes in skin texture	687.3	479.0	525222	33.2842	12.3197	89.9242	4.774625056414116e-12	40.0	520742.0	35.54444660039375	9.950700674183413	126.96670571210022	3.860452950281018e-08
dermatologic	Disturbance of skin sensation	687.4	11970.0	523947	4.91403	4.01917	6.00812	2.4160331542153314e-54	770.0	488321.0	4.760877670513907	3.653178527230717	6.204447996353412	7.528417869223632e-31
dermatologic	Disorder of skin and subcutaneous tissue NOS	689	8069.0	524889	2.99731	2.07028	4.33944	6.088082157256437e-09	279.0	487793.0	3.131883981891539	2.0121402618704782	4.874758217357408	4.2507014000031135e-07
dermatologic	Seborrheic dermatitis	690.1	674.0	525194	4.97874	2.32034	10.6829	3.775410455883458e-05	56.0	510240.0	1.5982605226994502	0.5876101108853082	4.347162601696796	0.35835704148519454
dermatologic	Congenital anomalies of skin	691	1326.0	525217	1.01766	0.407939	2.53871	0.970055074571944	< 10	522081.0	0.5165350310984778	0.0314687343308133	8.478524606267799	0.6435607944776593
dermatologic	Ichthyosis congenita	691.1	40.0	525279	0.261862	0.0134275	5.10678	0.3766412928958006	< 10	524884.0	0.4679461345929245	0.0083556550359891	26.206632985361924	0.7115680920858548
dermatologic	Vitiligo	694.1	570.0	525257	1.52278	0.384358	6.03304	0.5493762451135518	< 10	523397.0	7.653088452296221	0.1039904751440131	563.2223795261858	0.35344711001828766
dermatologic	Other dyschromia	694.2	1574.0	525136	2.17854	1.19239	3.98028	0.011335511056870931	98.0	508638.0	2.427622357737473	1.1513125296940392	5.1188101925313045	0.019798103844761814
dermatologic	Toxic erythema	695.1	155.0	525268	7.74724	1.40995	42.5688	0.018514132052595503	14.0	524370.0	6.221383134963664	0.8638473646337117	44.80607303631961	0.06957443147397317
dermatologic	Pemphigus and pemphigoid	695.22	458.0	525200	0.162839	0.0637769	0.415769	0.00014763622558280039	28.0	524519.0	0.1314951315936821	0.0243044378521818	0.711432609056932	0.018511656893361525
dermatologic	Rosacea	695.3	262.0	525248	13.9319	4.14361	46.8429	2.0657903619040032e-05	17.0	517995.0	6.610268475154734	1.1035960183152946	39.5938809024778	0.038649926364532385
dermatologic	Cutaneous lupus erythematosus	695.41	761.0	525253	3.79994	1.07583	13.4218	0.038127219391820975	12.0	522419.0	0.645054279330333	0.0679456399168096	6.123940017223007	0.7026097829221811
dermatologic	Systemic lupus erythematosus	695.42	9138.0	524407	3.92758	3.06314	5.03596	3.996007891250835e-27	73.0	515666.0	5.037238707760751	2.123284468601184	11.950246975469756	0.0002442110233232986
dermatologic	Prurigo and Lichen	695.7	301.0	525225	1.89007	0.73605	4.85343	0.18581511741613504	27.0	481183.0	1.1716537373987408	0.2731495878247597	5.025716828982167	0.8311503650023437
dermatologic	Other specified erythematous conditions	695.8	172.0	525255	9.93352	2.65377	37.1829	0.0006515497817160926	20.0	513454.0	15.332779084927065	2.7989191519170538	83.99460709901342	0.001654873759186998
dermatologic	Erythema nodosum	695.81	13.0	525282	1.07852	0.0357728	32.5163	0.9653072321792017	< 10	524783.0	1.0454132435544383	0.0128978038522864	84.73449141539459	0.9841987008382792
dermatologic	Unspecified erythematous condition	695.9	494.0	525233	0.676714	0.232816	1.96697	0.47317809284709916	50.0	517382.0	0.6751291830984985	0.2225443092898868	2.0481288212924835	0.4878017695356244
dermatologic	Pityriasis	696.3	90.0	525272	0.573425	0.0775847	4.23816	0.5858048423244262	10.0	522900.0	0.1111036461392843	0.006868863877424	1.7970978033229703	0.12181190925580006
dermatologic	Psoriasis	696.4	874.0	525160	2.01839	1.04379	3.90298	0.03685727533531395	33.0	516218.0	1.2484800476133626	0.3349476331553666	4.653570513709689	0.7409491775831427
dermatologic	Psoriasis vulgaris	696.41	1202.0	525146	2.0569	1.10044	3.84469	0.023829917113349166	38.0	515746.0	1.162067648127746	0.3394354381535689	3.9783742857579782	0.8109432779555967
dermatologic	Sarcoidosis	697	6960.0	524591	5.09938	3.85635	6.74307	3.0214573265648832e-30	116.0	518895.0	3.792702322003186	1.9112769966061725	7.526167546028585	0.00013752534874556554
dermatologic	Pruritus and related conditions	698	6414.0	524830	6.28856	4.44886	8.88902	2.1585803244250175e-25	250.0	493628.0	4.226596063976737	2.651390694243573	6.737639355379942	1.3752344625436168e-09
dermatologic	Corns and callosities	700	303.0	525257	0.269418	0.0587244	1.23605	0.0915423236641709	27.0	521948.0	0.1946830835176315	0.0373245203585304	1.01545854156625	0.052166048138600034
dermatologic	Other hypertrophic and atrophic conditions of skin	701	631.0	525218	1.42338	0.576651	3.51339	0.44380147605014014	39.0	478725.0	1.2544670990866336	0.3731418164968368	4.217398407568116	0.7140159539364933
dermatologic	Scar conditions and fibrosis of skin	701.2	1036.0	525214	1.29103	0.533352	3.12507	0.5711594639226327	51.0	510478.0	0.9870956617641936	0.337559086680554	2.8864808678540066	0.9810726385787536
dermatologic	Circumscribed scleroderma	701.3	241.0	525258	1.81183	0.451559	7.26979	0.40179848887391223	< 10	523789.0	41.6403363636306	0.129689145170558	13369.797527741976	0.20539590888671427
dermatologic	Keloid scar	701.4	708.0	525211	0.274473	0.10518	0.716256	0.008244907170416201	30.0	521814.0	0.4649537798694847	0.1074255296924566	2.0123895877806546	0.305619082391013
dermatologic	Abnormal granulation tissue	701.5	654.0	525237	2.16827	0.758665	6.19693	0.14860644976627177	38.0	521487.0	1.4275571738378792	0.4200267170180062	4.851880611415079	0.5684897364548853
dermatologic	Acquired acanthosis nigricans	701.6	283.0	525237	18.1474	6.12576	53.7609	1.685754980727952e-07	21.0	523442.0	4.207818045021024	0.8486855945788011	20.862534739725174	0.07855829856366067
dermatologic	Degenerative skin conditions and other dermatoses	702	16.0	525282	3.49287	0.133102	91.6602	0.45309778533130396	< 10	524689.0	2.955923192807215	0.073879761877185	118.2662436879596	0.5647446882447427
dermatologic	Actinic keratosis	702.1	1604.0	525110	4.03724	2.32151	7.02098	7.68720050388439e-07	36.0	506241.0	2.187055603741597	0.63505306654041	7.531988216221225	0.21485747131053995
dermatologic	Diseases of nail, NOS	703	307.0	525245	1.89446	0.60111	5.97058	0.27530503726030925	26.0	516037.0	1.1136900777685113	0.2492304753237878	4.976540640580529	0.8878900752050771
dermatologic	Ingrowing nail	703.1	787.0	525232	0.736929	0.259569	2.09218	0.5663879038796585	35.0	520403.0	0.4184580629218224	0.1076270143776926	1.6269813990173978	0.20859578539410834
dermatologic	Diseases of hair and hair follicles	704	1497.0	525196	2.65699	1.22532	5.76145	0.013341527673222985	70.0	511019.0	1.6002204378338252	0.6548664132252311	3.910271465976626	0.30238477203757075
dermatologic	Alopecia	704.1	1651.0	525146	9.69441	5.17029	18.1772	1.4165345858326554e-12	85.0	514286.0	7.054736178455877	3.160261319484106	15.748476950551286	1.857604599841112e-06
dermatologic	Alopecia Areata	704.11	51.0	525282	34.9733	0.953858	1282.3	0.0530814288398598	--	--	--	--	--	--
dermatologic	Telogen effluvium	704.12	61.0	525277	1.33708	0.125678	14.2251	0.8097217274649768	< 10	523918.0	0.9115490893622876	0.0397431366807103	20.907301529637717	0.9537957055012705
dermatologic	Hirsutism	704.2	77.0	525266	1.7783	0.354506	8.92045	0.484164179899489	< 10	522846.0	1.156938574823846	0.0682280140473658	19.618141970044764	0.919600952256973
dermatologic	Other specified diseases of hair and hair follicles	704.8	222.0	525254	2.71108	0.750944	9.78761	0.12784050477540929	27.0	510870.0	2.030805284439949	0.4872455213759213	8.464254513131436	0.3306846572219907
dermatologic	Disorders of sweat glands	705	46.0	525272	0.186306	0.0203445	1.70611	0.13696985534130837	13.0	524118.0	0.1953046300977707	0.0183443998105193	2.0793211515022616	0.17594243331896245
dermatologic	Dyshidrosis	705.1	24.0	525277	2.37993	0.236199	23.9801	0.4619519808760432	< 10	520849.0	1.7356257678934528	0.1497652891984205	20.11411871401446	0.6591575464791283
dermatologic	Hidradenitis	705.3	1237.0	525155	0.995508	0.510906	1.93976	0.9894458625030863	19.0	523632.0	1.4432765365461748	0.2579624275430693	8.075002165177475	0.6761995187771999
dermatologic	Hyperhidrosis	705.8	1056.0	525190	6.153	2.90505	13.0323	2.0842664700998387e-06	55.0	518093.0	12.862681793613453	4.6451815167739285	35.61724817992877	8.857409721780465e-07
dermatologic	Acne	706.1	2431.0	525132	3.3036	1.82779	5.97103	7.589245891057615e-05	76.0	502439.0	1.2354366959118606	0.5188513552685922	2.941697682981859	0.6329048647207811
dermatologic	Sebaceous cyst	706.2	686.0	525205	0.403132	0.165493	0.98201	0.045508146485010864	54.0	515092.0	0.1511480120102023	0.0458764481432533	0.4979836595740471	0.0018961744006731622
dermatologic	Other specified diseases of sebaceous glands	706.8	1317.0	525188	7.61023	3.60993	16.0434	9.635138692147851e-08	67.0	512867.0	4.653618300133982	1.890857076999425	11.453093703786308	0.0008189725340132467
dermatologic	Systemic sclerosis	709.3	3851.0	524895	26.0589	17.5111	38.7792	3.821850277002726e-58	73.0	522703.0	49.99938944005302	18.958432255173275	131.8642233033755	2.6477648044658995e-15
dermatologic	Other specified diffuse diseases of connective tissue	709.6	1600.0	525125	201.821	94.6912	430.154	5.398009607567577e-43	43.0	521374.0	5728.965262012057	591.8531933462579	55454.70285929377	7.939305914369451e-14
dermatologic	Unspecified diffuse connective tissue disease	709.7	1035.0	525136	56.5865	28.5861	112.014	4.983303243843632e-31	42.0	521917.0	28.842660551983915	8.492650352203759	97.95517691377692	7.077634790010807e-08
dermatologic	Contact dermatitis and other eczema due to plants [except food]	931	19.0	525277	0.320154	0.024223	4.23145	0.38718531806087897	< 10	524477.0	0.2734896744490477	0.0174387433418755	4.289105044090961	0.35592110372607044
dermatologic	Dermatitis due to solar radiation	938	1051.0	525244	2.24199	0.720381	6.97758	0.16338641692604128	29.0	523875.0	1.7688287550129649	0.4399647604262645	7.1113767419222125	0.4217565808114637
dermatologic	Acute dermatitis due to solar radiation	938.1	28.0	525281	0.124118	0.00317534	4.85151	0.264601388667708	< 10	524629.0	0.1963775048971733	0.0026021797389348	14.81993109569932	0.46060119874219246
dermatologic	Chronic dermatitis due to solar radiation	938.2	966.0	525164	2.07856	1.06492	4.05703	0.03200880974230927	46.0	511562.0	1.1018627882157277	0.3590882864982999	3.3810671350325032	0.8653477906847712
dermatologic	Atopic/contact dermatitis due to other or unspecified	939	6690.0	524581	2.23811	1.69354	2.9578	1.4843305211178177e-08	356.0	449481.0	1.080405621442546	0.7214791801830696	1.6178932655388156	0.7073727361095478
dermatologic	Urticaria	947	1892.0	525077	1.24351	0.738428	2.09405	0.41244822332540654	140.0	505057.0	0.4673990300124486	0.2377400597617663	0.9189105675984656	0.02744355347163154
digestive	Disorders of tooth development	520	35.0	525277	2.78228	0.272066	28.453	0.38834697739503526	10.0	524821.0	2.782908011643954	0.2722428351007305	28.447312482646588	0.3881556275952158
digestive	Disturbances in tooth eruption	520.2	272.0	525253	0.152603	0.033923	0.686487	0.014275408370264246	19.0	521896.0	0.3512526923422516	0.0543512710684894	2.270019660114444	0.2718065209274386
digestive	Dental caries	521.1	2867.0	525026	0.532072	0.325541	0.869631	0.011828035748543079	160.0	509512.0	0.5785026317220797	0.3097297600068913	1.080507391029929	0.08597081585435287
digestive	Dental abrasion, erosion and attrition	521.2	139.0	525281	0.648931	0.0270697	15.5565	0.7896365116918348	< 10	524605.0	0.6493099350024163	0.0270822488157667	15.567517843916749	0.7899215566708684
digestive	Pulpitis and necrosis of tooth pulp	522.1	109.0	525274	0.0719262	0.00526084	0.983376	0.04854945623947532	12.0	524317.0	0.0526093775846622	0.0031874354760089	0.868330239365694	0.03952674805704194
digestive	Periapical abscess	522.5	1076.0	525172	0.937572	0.459269	1.914	0.8594799073351891	99.0	517855.0	0.956361174781593	0.4436085249913482	2.0617879168292967	0.9093627964154493
digestive	Gingival and periodontal diseases	523	1008.0	525229	0.860225	0.313579	2.35981	0.7699638274238512	46.0	519395.0	1.0824185472668313	0.3533682777615923	3.3156058005232247	0.8897165616016833
digestive	Acute periodontitis	523.31	40.0	525285	0.158791	0.000323677	77.9002	0.5604769730473413	< 10	524122.0	0.1590951719962246	0.0003241970685172	78.07372802064091	0.5609046543554329
digestive	Chronic periodontitis	523.32	230.0	525266	3.26418	0.652435	16.3309	0.1498361548664956	17.0	521057.0	2.7735319449703977	0.4621406664398114	16.645320371894034	0.2645365348833029
digestive	Other diseases of the teeth and supporting structures	525	744.0	525242	2.91021	0.965797	8.76928	0.05767952367400305	29.0	505315.0	3.3622905878958087	0.8523569057419437	13.263220983247832	0.08330634462826987
digestive	Cysts of the jaws	526.1	141.0	525276	0.466308	0.0414753	5.24273	0.5366115551514625	< 10	524468.0	0.5673336792225198	0.0164753342462945	19.53632616907615	0.753596058541992
digestive	Diseases of the salivary glands	527	86.0	525278	1.81927	0.150488	21.9936	0.637916743013893	< 10	522606.0	0.077269025370753	0.0016402822560241	3.6399237142379945	0.19268964159328347
digestive	Disturbance of salivary secretion	527.7	1567.0	525180	6.89709	3.37307	14.1028	1.213095778084647e-07	59.0	519019.0	8.155833466661308	3.095949807484291	21.48536755186078	2.1701806222237494e-05
digestive	Other specified diseases of the salivary glands	527.8	751.0	525172	0.0875558	0.036897	0.207768	3.315630825430422e-08	65.0	522624.0	0.0141499216653267	0.0035771448615492	0.0559720925163115	1.2878640799881729e-09
digestive	Stomatitis and mucositis (ulcerative)	528.11	804.0	525230	11.8828	4.37942	32.242	1.1741289053034943e-06	42.0	521010.0	10.425784685517144	3.276434815568337	33.17538496181222	7.204755350790039e-05
digestive	Oral aphthae	528.12	898.0	525229	32.664	11.4281	93.3604	7.698032016182185e-11	37.0	522212.0	24.82279341814692	6.851734877475712	89.92920539082581	1.007425192649428e-06
digestive	Cellulitis and abscess of oral soft tissues	528.3	270.0	525265	0.514349	0.0944976	2.7996	0.4418407452827497	19.0	521655.0	0.5438057426310273	0.0884729026360881	3.34254530943644	0.5108642722000462
digestive	Cyst of the salivary gland	528.41	14.0	525281	0.786988	0.0340006	18.2159	0.8812117403415134	< 10	524680.0	0.0835120650998739	0.0008050230076418	8.663435642261753	0.29449542633357084
digestive	Diseases of lips	528.5	527.0	525243	1.41368	0.454406	4.39803	0.5499426063051736	36.0	521446.0	0.8004384851757039	0.2200674904817759	2.911387625440446	0.7354535568641498
digestive	Sialolithiasis	528.7	150.0	525262	0.470426	0.094746	2.33572	0.3563356475505812	17.0	524148.0	1.2471913933455927	0.1995695122397209	7.79420841479477	0.8132304066218379
digestive	Diseases and other conditions of the tongue	529	643.0	525227	1.03318	0.3859	2.76613	0.9482108270955877	49.0	522842.0	0.986400467813755	0.3304622835488672	2.944317495038171	0.9804209345993397
digestive	Glossitis	529.1	109.0	525281	129.922	3.12689	5398.23	0.010482035110019298	< 10	523918.0	130.53879788747443	3.1389019580676134	5428.770309346452	0.010425782410145969
digestive	Glossodynia	529.6	52.0	525275	0.109137	0.00802669	1.4839	0.09619913238737562	< 10	524322.0	0.2961678350670361	0.0127438812909964	6.882941273963824	0.44838101693452076
digestive	Diseases of esophagus	530	372.0	525248	0.94635	0.276218	3.24229	0.9300620896164354	20.0	508634.0	0.4966874749670513	0.082487558660955	2.9907352307896398	0.444883162968928
digestive	GERD	530.11	34609.0	521849	8.39057	7.39119	9.52508	5.180581010918892e-237	1131.0	397604.0	4.605335891263572	3.6925712810734495	5.743726270111389	7.829123966291869e-42
digestive	Esophageal bleeding (varices/hemorrhage)	530.2	1009.0	525228	3.39619	1.29851	8.88254	0.012685465174738352	18.0	506927.0	10.116801792929076	1.7313206889625106	59.11653408286003	0.01018833620492243
digestive	Stricture and stenosis of esophagus	530.3	1830.0	525155	1.11139	0.573449	2.15397	0.7544127708781414	49.0	521757.0	1.105589249709767	0.3719299221908964	3.2864459570059408	0.8566906336450014
digestive	Disorders of esophageal motility	530.5	2188.0	525089	2.10546	1.24095	3.57222	0.005774242985255073	62.0	520469.0	1.8636984769350775	0.7212930733289953	4.815479506685708	0.19865039411905427
digestive	Diverticulum of esophagus, acquired	530.6	40.0	525271	0.349467	0.0451203	2.7067	0.31412354742191195	< 10	524675.0	0.0819620047875478	0.0003891522085019	17.262577680478746	0.35945009985865894
digestive	Gastroesophageal laceration-hemorrhage syndrome	530.7	18.0	525282	24.4159	0.740061	805.523	0.0732589595329937	< 10	523901.0	24.49980294460693	0.7423145088822928	808.6065099661812	0.07298299989198537
digestive	Heartburn	530.9	1760.0	525105	4.89343	2.83359	8.45064	1.2237182313663288e-08	75.0	502338.0	3.9983288254430898	1.7068344426371218	9.366247245203924	0.0014179637261689663
digestive	Hemorrhage from gastrointestinal ulcer	531.1	832.0	525210	9.25977	3.9571	21.6682	2.8813011699099347e-07	41.0	522499.0	5.567149739903589	1.760374083483479	17.606005744630394	0.00347050832415913
digestive	Gastric ulcer	531.2	1754.0	525173	2.7867	1.39547	5.56495	0.0036809578956272905	70.0	516717.0	4.079134393236514	1.6906195929843346	9.842153413538018	0.0017574653495795649
digestive	Duodenal ulcer	531.3	233.0	525255	4.32291	1.17608	15.8897	0.027513058103587316	14.0	521812.0	4.460455156396893	0.6268517219040314	31.73902137780772	0.13531321052172687
digestive	Peptic ulcer, site unspecified	531.4	729.0	525188	3.1857	1.51823	6.68457	0.002182652861172054	55.0	520422.0	2.664972985714297	0.9821672470795918	7.231030189313007	0.05427528784277321
digestive	Gastrojejunal ulcer	531.5	242.0	525262	1.77775	0.399309	7.91464	0.45018139083043696	19.0	524494.0	1.1613271366967517	0.2033282735752675	6.633021048737838	0.8664029336230377
digestive	Other disorders of stomach and duodenum	537	1622.0	525167	2.38617	1.21168	4.6991	0.011893898842913147	73.0	478955.0	2.0240866330142757	0.8430894010757806	4.859421424014339	0.1145673774170113
digestive	Appendiceal conditions	540	321.0	525268	0.339597	0.0513981	2.24379	0.2622600592745187	< 10	524073.0	0.0418044338874152	0.0015193948669277	1.150201788019088	0.0604880125198561
digestive	Appendicitis	540.1	764.0	525161	1.18276	0.603923	2.31641	0.6245243915240803	119.0	521121.0	1.0522039091738518	0.5245235411534663	2.1107404713353137	0.8860782418378828
digestive	Abdominal hernia	550	3292.0	524819	0.450004	0.310407	0.652382	2.5070016332986327e-05	282.0	511737.0	0.2265907355124261	0.1365995157080158	0.3758678144204385	8.950203738724466e-09
digestive	Diaphragmatic hernia	550.2	3691.0	524826	0.730482	0.508332	1.04972	0.08956779011815334	204.0	488913.0	0.6316749053720903	0.3633883338602173	1.0980352116376018	0.10343162670257819
digestive	Umbilical hernia	550.4	1733.0	525087	1.58902	0.936037	2.69752	0.08631594060473423	120.0	509339.0	0.862671197280223	0.4272640883344972	1.7417836296933804	0.6802924515392825
digestive	Ventral hernia	550.5	2812.0	524881	0.467098	0.313855	0.695165	0.0001752132129890921	243.0	512740.0	0.2254458896750812	0.1306828279593951	0.388925231914794	8.591215061192435e-08
digestive	Ulceration of the lower GI tract	556	115.0	525279	4.76246	0.352611	64.323	0.23994313844038911	< 10	523959.0	0.8945942181036444	0.0385930513078648	20.736862931109517	0.944629241965836
digestive	Ulceration of intestine	556.1	13.0	525278	9.44038	0.802496	111.054	0.0742584829708769	< 10	521619.0	22.734956777874725	1.20451744916966	429.116456592758	0.03715050405236971
digestive	Intestinal malabsorption (non-celiac)	557	3566.0	525052	16.4423	9.98169	27.0845	4.042595887049479e-28	46.0	517347.0	24.45709105126044	7.706654211494748	77.61465433306745	5.7712610737883716e-08
digestive	Celiac disease	557.1	550.0	525154	1.03336	0.533727	2.00069	0.9224592971516098	20.0	522080.0	0.2229278061736432	0.0338333390200405	1.4688708890351168	0.11869744769585351
digestive	Noninfectious gastroenteritis	558	8026.0	524317	1.97463	1.55565	2.50645	2.2506233700720573e-08	522.0	465013.0	1.926180249897252	1.3909268626853002	2.667408657225476	7.93260350649147e-05
digestive	Ileostomy status	559	1690.0	525176	5.34852	2.65248	10.7849	2.784001789759056e-06	69.0	522620.0	3.23572653683705	1.3301777876862222	7.871072813058624	0.009624672836620673
digestive	Paralytic ileus	560.1	1877.0	525099	251.653	122.26	517.991	6.450434909783832e-51	161.0	512262.0	235.86805395077505	109.20751687544856	509.4314060631573	5.837155981385959e-44
digestive	Other intestinal obstruction	560.4	438.0	525233	6.93448	2.53204	18.9914	0.00016501782901135197	41.0	509072.0	9.3485378174475	2.9193690586373617	29.93631759769299	0.00016709617571927581
digestive	Symptoms involving digestive system	561	2136.0	525024	6.60111	4.18478	10.4126	4.837410665242472e-16	168.0	511455.0	5.174040509979624	2.9322405774282583	9.129774482007075	1.4049283301996653e-08
digestive	Functional digestive disorders	564	1950.0	525141	13.0996	7.00588	24.4937	7.835776921715454e-16	72.0	520961.0	15.37924181522226	6.266249728364199	37.745236634995166	2.4297277597132533e-09
digestive	Irritable Bowel Syndrome	564.1	1338.0	525112	5.1174	2.93296	8.92881	8.993490372041094e-09	57.0	509915.0	2.383671533059479	0.8934546614760625	6.359460890977013	0.0827500837859576
digestive	Abnormal findings on exam of gastrointestinal tract/ abdominal area	564.8	4439.0	524824	1.70633	1.20452	2.41722	0.002637051649878607	229.0	493991.0	1.108121872857173	0.6690993326191823	1.835204468517033	0.6899931822959798
digestive	Anal and rectal conditions	565	5056.0	524799	0.508699	0.354618	0.729727	0.00024111725054996327	185.0	501429.0	0.3990979627835404	0.2198699823209473	0.7244244176336454	0.0025293328519264404
digestive	Anal and rectal polyp	565.1	320.0	525247	0.247329	0.0655776	0.932814	0.03914592651282511	19.0	519027.0	0.1291688175137033	0.0168232610306229	0.9917567936155696	0.049076896538015856
digestive	Peritonitis and retroperitoneal infections	567	793.0	525227	19.2839	7.11363	52.2758	6.027215694747749e-09	44.0	520902.0	21.158898864309123	6.563657428679637	68.20877018868461	3.2127211130080813e-07
digestive	Other disorders of peritoneum	568	1407.0	525159	7.79194	4.04116	15.024	8.848672837418734e-10	119.0	519886.0	7.157757803430783	3.628094121437418	14.121325152467662	1.3691955338039353e-08
digestive	Peritoneal adhesions (postoperative) (postinfection)	568.1	17.0	525282	36.6413	0.987855	1359.09	0.05077978201087771	< 10	518517.0	27.144996823551327	0.5222839905000357	1410.8241224188191	0.10147913186952752
digestive	Other disorders of intestine	569	3152.0	524998	5.27955	3.4198	8.15066	5.934597120318707e-14	83.0	447247.0	5.741030523217796	2.546644926906032	12.942295614238397	2.5101213910302146e-05
digestive	Toxic gastroenteritis and colitis	569.1	833.0	525235	31.5389	10.4228	95.4347	1.0011568819596635e-09	35.0	459704.0	54.33249723048655	13.318463367485505	221.64871230622785	2.557431738604892e-08
digestive	Gastrointestinal complications	569.2	4173.0	524870	6.2912	4.38079	9.03471	2.2854579508916177e-23	67.0	517708.0	6.975170062434141	2.819414955231903	17.25641601978226	2.637130256500957e-05
digestive	Other chronic nonalcoholic liver disease	571.5	5665.0	524673	6.92659	5.1396	9.33488	5.050243434441604e-37	217.0	504494.0	8.174550105963444	4.938520445241912	13.531030229770291	3.0544987366023758e-16
digestive	Primary biliary cirrhosis	571.6	2603.0	525048	10.1942	6.28071	16.5462	5.68284867186632e-21	59.0	522762.0	7.013929117041712	2.67625233694704	18.38212375556687	7.416317210503488e-05
digestive	Liver abscess and sequelae of chronic liver disease	571.8	6717.0	525019	1.19881	0.753593	1.90707	0.44393198140063966	198.0	516672.0	0.5796094000066269	0.3298034315318285	1.0186281416651075	0.057985379031624804
digestive	Portal hypertension	571.81	7732.0	524693	8.58236	6.32242	11.6501	3.0576177862648267e-43	114.0	516343.0	6.628452515390154	3.311711258088351	13.266972669031492	9.180084962409594e-08
digestive	Other disorders of liver	573	5667.0	524718	2.95979	2.1718	4.03368	6.406373106992673e-12	261.0	476775.0	1.5185842540451575	0.9525075567205928	2.421081198109965	0.07917276822564548
digestive	Chronic passive congestion of liver	573.1	373.0	525234	8.24125	2.97155	22.8561	5.066452376806533e-05	23.0	522802.0	5.849568522424669	1.255976901162163	27.243695219935898	0.024428508949468377
digestive	Liver replaced by transplant	573.2	79234.0	522252	475.118	391.127	577.144	< 2.225E-308	589.0	516654.0	548.4858478157611	351.3066583307474	856.3365314042615	1.839660899467752e-169
digestive	Hepatomegaly	573.3	6285.0	524738	4.54436	3.31721	6.22548	4.233060469440779e-21	275.0	483471.0	3.151757308346304	2.015941694103113	4.927510631766441	4.781208180770974e-07
digestive	Jaundice (not of newborn)	573.5	3336.0	525027	11.408	7.15473	18.1897	1.506188912541489e-24	175.0	516551.0	7.836075931510774	4.469857178308219	13.737370916992717	6.588391663674798e-13
digestive	Abnormal results of function study of liver	573.7	10103.0	524544	18.2954	13.7979	24.259	1.1452107927100538e-90	386.0	509953.0	14.313898090195938	9.730473338151953	21.056291037063563	1.2957574259724824e-41
digestive	Abnormal serum enzyme levels	573.9	13677.0	524285	23.6196	18.4512	30.2356	5.375795069450215e-139	1002.0	524285.0	23.61959189648191	18.4512383956466	30.23564648581971	5.3757950694343304e-139
digestive	Cholecystitis without cholelithiasis	574.3	3711.0	524848	3.70579	2.60791	5.26584	2.7275501830265694e-13	332.0	509748.0	3.641468323357782	2.430596975598172	5.455569838662688	3.7043513082516057e-10
digestive	Obstruction of bile duct	575.2	12911.0	524424	5.21828	4.0574	6.7113	6.717331386500243e-38	358.0	515830.0	3.073645327421875	2.078281460367958	4.545724811070436	1.8665924332823043e-08
digestive	Cholesterolosis of gallbladder	575.6	663.0	525204	0.19527	0.0760361	0.501475	0.0006881926604490837	28.0	521765.0	0.0895313135109638	0.0155528175213417	0.5153957530845483	0.006889019117351779
digestive	Other disorders of gallbladder	575.7	762.0	525215	1.10147	0.448458	2.70533	0.8330483842290481	28.0	501234.0	1.5951807804890483	0.3862460653058965	6.588032736142938	0.5187009568499512
digestive	Other disorders of biliary tract	575.8	3113.0	525006	7.20032	4.6262	11.2067	2.2071112728253867e-18	135.0	509015.0	3.5460943439564407	1.878072739027175	6.695579375031814	9.484434248714276e-05
digestive	Nonspecific abnormal findings on radiological and other examination of biliary tract	575.9	2472.0	525063	3.15067	1.92415	5.159	5.08509196080472e-06	141.0	510082.0	1.7262175096664805	0.9195049861459912	3.240685951219012	0.08935239784208439
digestive	Diseases of pancreas	577	813.0	525190	2.27424	1.07131	4.8279	0.03240971508836357	53.0	504921.0	0.9593436158182423	0.3339171761435701	2.756192969287427	0.9385573973655487
digestive	Chronic pancreatitis	577.2	2315.0	525068	6.84346	4.15023	11.2844	4.8009832775881336e-14	69.0	520766.0	5.098719478403029	2.096883394368181	12.3978950805129	0.0003265450830085268
digestive	Cyst and pseudocyst of pancreas	577.3	6810.0	524796	2.01414	1.44062	2.81599	4.219794054841498e-05	184.0	518927.0	1.6029128931210808	0.9220936289691056	2.786408735744424	0.09443360705903397
digestive	Hematemesis	578.1	2434.0	525096	33.1181	18.5501	59.1269	2.552995825468718e-32	137.0	517326.0	32.73810813495192	16.53834219724128	64.80599515195584	1.3373270904295653e-23
digestive	Blood in stool	578.2	5000.0	524749	9.86307	7.14592	13.6134	4.757928180141706e-44	303.0	506347.0	12.72362705617361	8.250484487927684	19.621961074101243	1.2037842601553045e-30
digestive	Hemorrhage of rectum and anus	578.8	4627.0	524659	1.92633	1.43178	2.59169	1.4843519346698401e-05	347.0	497437.0	1.6231085140622463	1.0858673410502884	2.426153866892425	0.01819422024817005
digestive	Hemorrhage of gastrointestinal tract	578.9	11105.0	524396	23.5735	18.1426	30.63	1.1029890251813691e-123	531.0	498241.0	30.144814390212584	21.37279911455577	42.51711859311389	6.1119713706016135e-84
digestive	Splenomegaly	579.2	3109.0	525042	7.40468	4.60775	11.8994	1.3162069393486197e-16	107.0	503697.0	7.793630688923501	3.799237964582826	15.987595376116383	2.1302707358103724e-08
digestive	Nonspecific abnormal findings in stool contents	579.8	1199.0	525150	9.54795	5.04541	18.0686	4.114698088722384e-12	86.0	518237.0	9.977775819382256	4.452858875305484	22.35777353150885	2.294584178840848e-08
endocrine/metabolic	Simple and unspecified goiter	240	1959.0	524900	0.675925	0.454934	1.00426	0.05251362432849291	210.0	515507.0	0.3352632304123512	0.1906940337854447	0.5894334051006092	0.00014699828319149702
endocrine/metabolic	Nontoxic uninodular goiter	241.1	8922.0	524091	0.462091	0.366482	0.582643	6.703063494803062e-11	485.0	499400.0	0.3020563821997488	0.2072866062052756	0.4401541406744236	4.610173129952494e-10
endocrine/metabolic	Nontoxic multinodular goiter	241.2	4715.0	524467	0.485501	0.367408	0.641552	3.747285128333793e-07	247.0	504826.0	0.1316070080537973	0.0746044154158863	0.2321632636931574	2.516991399731062e-12
endocrine/metabolic	Secondary hypothyroidism	244.1	3777.0	524914	2.75517	1.88052	4.03661	1.9828662907973255e-07	123.0	515750.0	2.2932897027841355	1.174867863955632	4.476399280501861	0.015006616074497789
endocrine/metabolic	Acquired hypothyroidism	244.2	5658.0	524783	8.91928	6.40034	12.4296	3.3194388474211456e-38	215.0	494589.0	5.0742381730724135	3.0670855658348155	8.394905353759528	2.5646189937026187e-10
endocrine/metabolic	Hypothyroidism NOS	244.4	27355.0	522802	15.9013	13.6432	18.5333	1.7208489635861593e-274	651.0	478872.0	13.924630809619698	10.35119560032959	18.731685755994828	7.428864208042158e-68
endocrine/metabolic	Congenital hypothyroidism	244.5	265.0	525249	2.29694	0.688274	7.66546	0.1762411557682022	28.0	524741.0	1.1357930350143968	0.2685179847798113	4.804243631744274	0.8626136833913393
endocrine/metabolic	Thyroiditis	245	340.0	525253	2.64446	0.740671	9.44168	0.13422579254361736	15.0	522779.0	2.823818469294207	0.4168518142695367	19.12898174978583	0.2875501018861498
endocrine/metabolic	Thyroiditis, acute and subacute	245.1	34.0	525278	0.256387	0.0158526	4.14659	0.33784708677264746	< 10	524494.0	0.433087465406885	0.0168146592748686	11.154835172479274	0.6136581551554103
endocrine/metabolic	Chronic lymphocytic thyroiditis	245.21	2838.0	524885	4.11451	2.85116	5.93765	4.0780799567462825e-14	152.0	518909.0	2.753755764475782	1.514263314247552	5.007828386935288	0.0009007427955061609
endocrine/metabolic	Other disorders of thyroid	246	1449.0	525128	4.64302	2.58826	8.32902	2.612001608890865e-07	55.0	500211.0	9.852697006322227	3.5916415503050945	27.02820895090292	8.85875330231555e-06
endocrine/metabolic	Abnormal results of function study of thyroid	246.7	580.0	525214	6.3031	2.65574	14.9597	2.982196798234761e-05	42.0	520257.0	4.410317923866147	1.4161041479532015	13.735504000668884	0.010461201666909165
endocrine/metabolic	Type 1 diabetes	250.1	3202.0	524995	9.30654	6.01389	14.4019	1.336620356724522e-23	58.0	491570.0	5.6049079890921	2.126537402703526	14.772838477352758	0.0004906246714855689
endocrine/metabolic	Type 2 diabetes	250.2	47182.0	520660	292.913	252.5	339.794	< 2.225E-308	894.0	420373.0	325.3443441885918	234.51242689927568	451.3574981720161	7.91256766382221e-263
endocrine/metabolic	Other abnormal glucose	250.42	8711.0	524474	168.04	120.723	233.901	1.372140691761576e-202	490.0	507520.0	274.2152321734256	174.95230689253935	429.7970966573877	2.191945265462224e-132
endocrine/metabolic	Glycosuria or Acetonuria	250.5	93.0	525271	28.5354	3.94666	206.318	0.000899765527380236	11.0	524449.0	36.15313174666522	3.182284597525258	410.7266006655015	0.003808708442174181
endocrine/metabolic	Hypoglycemia	251.1	2406.0	525060	41.5251	24.1583	71.3763	1.965388895356112e-41	156.0	515405.0	56.43267334167377	28.86026922611994	110.3470863537821	4.5166890362879297e-32
endocrine/metabolic	Abnormality of secretion of glucagon or gastrin	251.8	< 10	525286	19.7548	0.0086348	45195.2	0.4496939145437793	--	--	--	--	--	--
endocrine/metabolic	Disorders of parathyroid gland	252	136.0	525262	1.70611	0.384231	7.57567	0.4824482099362376	14.0	524085.0	0.1609395133546563	0.0155804776340487	1.6624347190890798	0.12519691182659434
endocrine/metabolic	Hyperparathyroidism	252.1	7552.0	524521	0.520513	0.390473	0.69386	8.50923780885697e-06	323.0	509702.0	0.1009006319837882	0.0605158466430719	0.1682358935631518	1.4522026748003646e-18
endocrine/metabolic	Hypoparathyroidism	252.2	818.0	525207	2.07219	0.904554	4.74707	0.08492897511241834	36.0	522366.0	1.4746598202976222	0.4218616236205676	5.154822017079519	0.5429816674967745
endocrine/metabolic	Disorders of the pituitary gland and its hypothalamic control	253	1451.0	525121	0.471672	0.253303	0.878294	0.01783195962592207	57.0	521381.0	0.3607212860944158	0.1221183763082001	1.0655222430505895	0.06502008411625877
endocrine/metabolic	Pituitary hyperfunction	253.1	717.0	525178	0.411483	0.189721	0.892459	0.0245767821264699	29.0	514537.0	0.34903887348241	0.0763038161111748	1.596619165473532	0.17483587019139277
endocrine/metabolic	Acromegaly and gigantism	253.11	468.0	525223	0.0645029	0.0194808	0.213576	7.21922495668303e-06	< 10	524936.0	0.5806812095042428	0.0414004145596284	8.1446205468706	0.6866535648391268
endocrine/metabolic	Pituitary hypofunction	253.2	1391.0	525111	2.0398	1.16916	3.55879	0.012061796675842108	17.0	523410.0	8.954779532964597	1.468630703419868	54.600572013968446	0.0174715686677658
endocrine/metabolic	Diabetes insipidus	253.3	729.0	525196	5.44062	2.51023	11.7919	1.7704507317948774e-05	32.0	524163.0	1.584513213254765	0.419395144015572	5.986435844106291	0.4973346929835572
endocrine/metabolic	Other disorders of neurohypophysis	253.7	592.0	525226	16.181	6.08082	43.0573	2.4754350571468817e-08	30.0	523072.0	112.55211641011668	21.807979722412377	580.887320588316	1.6903375406743964e-08
endocrine/metabolic	Diseases of thymus gland	254	40.0	525277	1.84036	0.172326	19.6541	0.6137098640653622	< 10	524718.0	2.127181622990923	0.1268358826401768	35.67524869935331	0.5998160326305684
endocrine/metabolic	Disorders of adrenal glands	255	1827.0	525093	0.432262	0.242118	0.771735	0.004565863355856402	102.0	517138.0	0.1492720978594997	0.0623458374072356	0.3573961009430606	1.956782997437246e-05
endocrine/metabolic	Adrenal hyperfunction	255.1	386.0	525251	0.796873	0.222967	2.84798	0.726783550460769	14.0	524681.0	0.890919521778123	0.1154387573048139	6.875832803618197	0.9117917073607531
endocrine/metabolic	Cushing's syndrome	255.11	683.0	525236	5.5326	1.96924	15.5439	0.0011717084693510069	20.0	522689.0	4.044464321553506	0.7761254839458621	21.076091413924345	0.09710443713880454
endocrine/metabolic	Hyperaldosteronism	255.12	281.0	525236	1.6516	0.578871	4.71222	0.34825416168120515	23.0	524034.0	0.1034788935353478	0.0153230786737053	0.6988074417234932	0.019927109333568976
endocrine/metabolic	Glucocorticoid deficiency	255.21	783.0	525255	7.19296	1.93615	26.7224	0.0032121424730658455	18.0	519043.0	1.889001522154956	0.323746007733392	11.021994605234768	0.47970954585987835
endocrine/metabolic	Adrenogenital disorders	255.3	85.0	525270	1.51809	0.248557	9.27187	0.6511566816248668	< 10	524866.0	1.6808437144892596	0.0223421926401609	126.45292420671284	0.8137657172581846
endocrine/metabolic	Ovarian dysfunction	256	72.0	525267	2.61178	0.501947	13.5899	0.25392428840309067	< 10	523216.0	0.8562939591009081	0.0556788577722592	13.169080216980094	0.9114111016054094
endocrine/metabolic	Polycystic ovaries	256.4	660.0	525154	2.32234	1.22405	4.40606	0.009917314686053657	52.0	521112.0	1.716770592394381	0.6124277597201219	4.812488036559714	0.304122418837752
endocrine/metabolic	Testicular hypofunction	257.1	1507.0	525175	2.9197	1.45719	5.85006	0.002512718004780244	29.0	520739.0	1.024026064631808	0.2507594904512035	4.181813334994656	0.9736165914403732
endocrine/metabolic	Iatrogenic endocrine disorders	258	397.0	525272	1.03326	0.142899	7.47128	0.9741377390413438	< 10	522872.0	0.6116775572129249	0.0307786701316406	12.15612735695632	0.7472401184172572
endocrine/metabolic	Other endocrine disorders	259	618.0	525179	2.37539	1.1705	4.82055	0.016577151997884208	29.0	513223.0	2.737773025829478	0.6957984811988424	10.77237352982593	0.14957888556531151
endocrine/metabolic	Carcinoid syndrome	259.2	54.0	525276	0.87279	0.0863354	8.82329	0.9082303823107938	< 10	524878.0	17.00120717453327	0.2093468065548546	1380.6804610399674	0.20661660780126365
endocrine/metabolic	Delay in sexual development and puberty NEC	259.3	99.0	525270	0.650189	0.0975214	4.33491	0.6565111675172461	10.0	524834.0	0.8251939300084382	0.0713626754377593	9.542033254017689	0.8777342582480488
endocrine/metabolic	Precocious sexual development and puberty NEC	259.4	603.0	525165	0.37113	0.178609	0.771169	0.0078995687934639	28.0	523487.0	0.4058427946460702	0.089899509442511	1.832138740105809	0.24094401541173177
endocrine/metabolic	Protein-calorie malnutrition	260	6562.0	524993	19.9456	12.7018	31.3203	1.2309460454186287e-38	159.0	504689.0	103.2133628109081	51.13987016079606	208.31101505030333	2.6246556089398613e-38
endocrine/metabolic	Cachexia	260.1	1138.0	525227	13.8312	5.19181	36.8467	1.483499785490561e-07	29.0	519788.0	21.632757908645413	5.115239568519561	91.4866661600956	2.9343248103886828e-05
endocrine/metabolic	Anorexia	260.6	13153.0	524759	31.5635	22.3021	44.6707	1.6184463923598286e-84	328.0	508783.0	28.887351516741624	18.658517259100847	44.72376159712104	2.142685376675795e-51
endocrine/metabolic	Polyphagia	260.7	40.0	525280	62.6314	2.54292	1542.59	0.01137696217760115	< 10	525280.0	62.63136898470058	2.542918861258271	1542.5928214464195	0.01137696217760115
endocrine/metabolic	Vitamin deficiency	261	421.0	525244	13.0652	4.12847	41.3467	1.2297833470167751e-05	18.0	521785.0	7.020361047960583	1.2304250142513378	40.05564636030287	0.028282742212414873
endocrine/metabolic	Vitamin A deficiency	261.1	41.0	525280	14.4179	0.82015	253.461	0.06809018715926003	< 10	524228.0	0.0006259677317944	1.3380302795853089e-10	2928.450926905441	0.34654416437037155
endocrine/metabolic	Vitamin B-complex deficiencies	261.2	6464.0	524678	11.097	8.18677	15.0416	3.030263364753915e-54	208.0	505294.0	4.841169289253704	2.904404132914672	8.069441790696473	1.4474919699808274e-09
endocrine/metabolic	Vitamin D deficiency	261.4	27436.0	523092	34.8177	29.3262	41.3376	< 2.225E-308	632.0	453950.0	16.4692769976783	12.16830147544608	22.290463905219134	1.4912760679345613e-73
endocrine/metabolic	Rickets or osteomalacia	261.41	143.0	525278	24.4091	1.78601	333.594	0.016635171606121754	< 10	523883.0	19.666227918681983	0.6175003688069887	626.332452718641	0.09161048411904388
endocrine/metabolic	Mineral deficiency NEC	262	7460.0	524557	6.29874	4.79071	8.28147	1.141718067055647e-39	251.0	511114.0	13.128149063556265	8.149907012631083	21.14727168884752	3.496836303834277e-26
endocrine/metabolic	Other nutritional deficiency	263	2653.0	525074	59.7245	33.5218	106.409	8.494364905412632e-44	138.0	493184.0	44.93198954239674	22.43208114418004	89.99983868023077	6.885001912415299e-27
endocrine/metabolic	Delayed milestones	264.3	287.0	525250	14.7832	4.24386	51.496	2.3366232925003784e-05	< 10	523657.0	14.174852210319877	0.6434901256902347	312.2447838168272	0.09285101298668551
endocrine/metabolic	Proteinuria	269	41.0	525283	6.49735	0.162381	259.98	0.3201180620769347	< 10	524791.0	51.89300315457847	0.4346461316909676	6195.577459586653	0.10555792364727244
endocrine/metabolic	Disturbances of amino-acid transport	270.1	< 10	525284	0.473117	0.00457049	48.9751	0.7518868801077265	--	--	--	--	--	--
endocrine/metabolic	Disorders of amino-acid metabolism	270.2	30.0	525279	15.0835	1.02946	221.002	0.0475732867991766	--	--	--	--	--	--
endocrine/metabolic	Disorders of urea cycle metabolism	270.21	37.0	525277	3.70708	0.359313	38.2464	0.27117414314520144	< 10	524264.0	0.0017042148494214	1.95734495668414e-06	1.4838203368652196	0.06493486011043609
endocrine/metabolic	Paraproteinemia	270.32	9062.0	524475	0.953883	0.728783	1.24851	0.7309965418570594	195.0	512053.0	0.4011608436107907	0.2242487844572597	0.7176405563847927	0.0020835568836219936
endocrine/metabolic	Amyloidosis	270.33	7725.0	524790	3.62732	2.60552	5.04984	2.2969825278511286e-14	166.0	522019.0	1.775598736531596	0.9929446973802328	3.175152535172161	0.052856923730782615
endocrine/metabolic	Macroglobulinemia	270.35	5056.0	525033	1.37781	0.857588	2.21361	0.18521128360096487	77.0	524639.0	1.411935995168253	0.5966677646927873	3.3411613169318986	0.4324891276756365
endocrine/metabolic	Intestinal disaccharidase deficiencies and disaccharide malabsorption	271.3	133.0	525268	4.54433	0.842257	24.5186	0.07834928394002728	10.0	522289.0	12.05080530916728	1.1167273511813185	130.04240331879828	0.04027371413714164
endocrine/metabolic	Other disorders of carbohydrate transport and metabolism	271.9	4529.0	525211	0.0303397	0.00935555	0.0983905	5.780799117403955e-09	< 10	523363.0	165.90254534807556	0.0131762676167063	2088880.9603466736	0.28861590021352723
endocrine/metabolic	Hyperlipidemia	272.1	41971.0	519349	29.8593	26.9348	33.1013	< 2.225E-308	1130.0	367685.0	45.42576839324699	35.84198289547689	57.57216167795567	1.154514727713393e-218
endocrine/metabolic	Hyperglyceridemia	272.12	2318.0	525010	55.0905	33.3093	91.1145	5.592000886876831e-55	89.0	516782.0	42.27633680414887	17.81492487483266	100.325354506701	2.0343153546858463e-17
endocrine/metabolic	Mixed hyperlipidemia	272.13	12432.0	523125	26.722	22.5572	31.6558	< 2.225E-308	636.0	493400.0	29.026191090270384	21.23617824974902	39.673794375824144	4.639590423324661e-99
endocrine/metabolic	Hyperchylomicronemia	272.14	59.0	525279	6.49202	0.471965	89.2998	0.16194073942758186	< 10	524870.0	1.389758380321355	0.0633107992501732	30.507091658113108	0.8345701982783886
endocrine/metabolic	Unspecified disorder of lipoid metabolism	272.9	32.0	525270	15.053	2.38816	94.8815	0.003892859998462196	< 10	520088.0	2.195981484354292	0.0790512988000339	61.002598981015225	0.6427996210587854
endocrine/metabolic	Gout	274.1	4490.0	524872	20.4566	13.9887	29.915	1.2486127884810316e-54	141.0	505202.0	17.546775971721004	9.21195722890056	33.42279380497211	2.9325328359216904e-18
endocrine/metabolic	Crystal arthropathies	274.2	< 10	525285	1.84112	0.00924931	366.486	0.8212063433541222	< 10	524665.0	0.0031522439209948	7.580028684461773e-09	1310.8976431472151	0.3829277007850314
endocrine/metabolic	Disorders of mineral metabolism	275	2806.0	525106	133.215	67.3704	263.415	6.350605047014309e-45	73.0	522138.0	131.66826647967483	45.22385361258598	383.34929496007913	3.5347316275878617e-19
endocrine/metabolic	Electrolyte imbalance	276.1	2399.0	525130	1156.26	441.954	3025.04	7.591815122464479e-47	115.0	518555.0	1369.46693737849	435.6372450799596	4305.049014412417	4.3735972255635425e-35
endocrine/metabolic	Hyperosmolality and/or hypernatremia	276.11	1737.0	525074	78667.1	19602.5	315700	6.298456130607297e-57	163.0	515210.0	177639.48451397123	32203.702124063388	979880.7086471644	9.194467948935334e-44
endocrine/metabolic	Hyposmolality and/or hyponatremia	276.12	11476.0	524501	704.787	471.008	1054.6	3.4100903028027264e-223	464.0	494268.0	1179.1665604958655	677.5898767809468	2052.0285574472264	3.6436646791943366e-138
endocrine/metabolic	Hyperpotassemia	276.13	27912.0	523284	1299.77	988.457	1709.13	< 2.225E-308	904.0	479995.0	1426.055315583791	956.8813758662944	2125.2725932341136	9.091663769921098e-279
endocrine/metabolic	Hypopotassemia	276.14	21825.0	524345	143.007	105.859	193.192	2.0208824291505922e-229	531.0	494501.0	134.36299970978428	90.60571276621664	199.25251002211544	3.060499006245035e-131
endocrine/metabolic	Acid-base balance disorder	276.4	305.0	525270	1615.24	75.4042	34600.1	2.3028117096478072e-06	15.0	522839.0	1537.2736427604054	60.55365246141111	39026.71691409274	8.718950627407577e-06
endocrine/metabolic	Acidosis	276.41	7171.0	524760	2976.77	1638.33	5408.65	6.7060141199229905e-152	290.0	491924.0	6156.105235219368	2596.8233989434966	14593.842493299218	2.332730606170017e-87
endocrine/metabolic	Alkalosis	276.42	248.0	525258	1385.02	139.088	13791.8	6.895837343376777e-10	22.0	518915.0	971.7202727687423	79.17572897025522	11925.880579697496	7.56625033643855e-08
endocrine/metabolic	Polydipsia	276.8	207.0	525274	13.0116	1.59758	105.974	0.01649553096439933	12.0	524095.0	11.01911122861354	1.2615408643848351	96.24802152387306	0.03000140896737814
endocrine/metabolic	Other disorders of metabolism	277	13770.0	524526	98.8722	71.6955	136.35	1.0925839795936136e-172	550.0	462805.0	104.37133027763312	71.82112987991788	151.67367322313194	3.3563695210732757e-131
endocrine/metabolic	Disorders of porphyrin metabolism	277.1	144.0	525270	0.224292	0.0284857	1.76604	0.15567398707892943	< 10	525125.0	1.1933902641694962	0.000584438662507	2436.834545656757	0.9637367235445589
endocrine/metabolic	Disorders of bilirubin excretion	277.4	6106.0	524912	26.192	17.4415	39.3328	7.968928127574616e-56	269.0	518772.0	33.43540969344587	20.51780119833414	54.48569320670382	4.602844836307535e-45
endocrine/metabolic	Other disorders of lipoid metabolism	277.5	3039.0	525233	2.64912	0.965902	7.2656	0.0584153101908751	44.0	519278.0	5.462292694856028	1.7900197824905115	16.66833058278543	0.002856040362117614
endocrine/metabolic	Lipoprotein disorders	277.51	174.0	525257	32.0013	7.4474	137.509	3.1734257181914242e-06	< 10	521211.0	41.923860218176	2.348627791243108	748.3561516841597	0.011065457924017592
endocrine/metabolic	Overweight, obesity and other hyperalimentation	278	204.0	525264	10.5509	2.21174	50.332	0.003119532204420362	16.0	523889.0	12.237194434116198	1.8621330597121024	80.41795232480142	0.009129089802147715
endocrine/metabolic	Obesity	278.1	13786.0	523205	19.8496	16.7564	23.5138	6.573937740394503e-262	592.0	436034.0	11.21193125950798	8.238405220493602	15.258705927116376	2.5257422608292807e-53
endocrine/metabolic	Localized adiposity	278.3	23.0	525274	14.7183	1.78798	121.158	0.012410939884391854	< 10	523588.0	5.047485047654625	0.2474856472315466	102.94376902778822	0.2926659327219257
endocrine/metabolic	Abnormal weight gain	278.4	1310.0	525116	17.9222	9.95671	32.2603	6.374919633616556e-22	171.0	525116.0	17.922241668576522	9.956708897767893	32.26033318086351	6.374919633616556e-22
endocrine/metabolic	Disorders involving the immune mechanism	279	12250.0	524504	570.516	384.647	846.2	1.5891591465663579e-218	172.0	502904.0	1080.391580076382	445.47383433798655	2620.2346273256926	7.192752468794768e-54
endocrine/metabolic	Immunity deficiency	279.1	100969.0	519778	1249.5	1060.22	1472.58	< 2.225E-308	2012.0	501774.0	1131.2871224101452	870.5547015974737	1470.109288919543	< 2.225E-308
endocrine/metabolic	Deficiency of humoral immunity	279.11	21976.0	524455	11.3168	8.71727	14.6915	3.4955502995346945e-74	109.0	517135.0	7.282250783583712	3.575156181781812	14.833247494260668	4.5052619472759105e-08
endocrine/metabolic	Other immunological findings	279.7	15429.0	524303	12.7461	10.0178	16.2176	2.773805316210912e-95	673.0	521898.0	8.631038581560082	6.477235014304376	11.501022709823516	5.1154071358973136e-49
endocrine/metabolic	Other specified disorders involving the immune mechanism	279.8	15.0	525282	267.949	3.031	23687.5	0.014489663580214321	< 10	493128.0	0.0425728143720395	1.753409809007225e-06	1033.6685207563307	0.5400733379976537
genitourinary	Proliferative glomerulonephritis	580.11	244.0	525266	215.8	26.0067	1790.68	6.423025068386115e-07	< 10	477012.0	535.9849935391961	1.1034650134575386	260343.47242153567	0.046463280928198986
genitourinary	Non-proliferative glomerulonephritis	580.12	2477.0	525143	5.98108	3.23112	11.0715	1.2482916319613544e-08	< 10	517531.0	5.428470384788869	0.4655186456018125	63.302063186822174	0.17706354074359074
genitourinary	Chronic glomerulonephritis, NOS	580.14	229.0	525268	18.1276	3.10476	105.841	0.001289068466854965	< 10	523689.0	0.2044572158721075	0.0004869569109446	85.84487083483265	0.6064753006165262
genitourinary	Nephrotic syndrome without mention of glomerulonephritis	580.2	1299.0	525190	4.40424	2.08427	9.30652	0.00010276637503163819	23.0	520538.0	34.29109650378321	6.446990682524162	182.39196507902912	3.390822980630451e-05
genitourinary	Nephritis and nephropathy in diseases classified elsewhere	580.31	596.0	525241	15.3627	4.99647	47.2358	1.8685154223156818e-06	23.0	524415.0	23.931508792081683	4.685005700042504	122.24469930960532	0.0001356234294604479
genitourinary	Nephritis and nephropathy with pathological lesion	580.32	8986.0	524974	32.0013	20.3706	50.2726	4.0868416564560056e-51	46.0	511047.0	27.46592069701353	8.609391789438545	87.62254270505586	2.178563756104973e-08
genitourinary	Acute renal failure	585.1	38400.0	522213	8929.59	6716.81	11871.3	< 2.225E-308	1553.0	450359.0	14174.693693207617	9481.66077749719	21190.58527943833	< 2.225E-308
genitourinary	Renal failure NOS	585.2	2581.0	525080	541.003	253.313	1155.43	2.032954322828801e-59	147.0	510612.0	682.3929078621669	272.4087088792571	1709.4170102578614	4.2921809064785866e-44
genitourinary	Chronic renal failure [CKD]	585.3	42647.0	522593	199.725	165.955	240.366	< 2.225E-308	589.0	465161.0	421.95444964572994	278.30968249628387	639.7389985819418	2.828197586182629e-178
genitourinary	Renal dialysis	585.31	30413.0	523161	257.602	207.7	319.494	< 2.225E-308	1449.0	486419.0	374.5129032041318	287.0990427868577	488.54190980537805	< 2.225E-308
genitourinary	Other disorders of the kidney and ureters	586	12746.0	524480	15.1537	11.5893	19.8144	7.834875013887986e-88	351.0	477048.0	17.042196671243644	11.338727630981266	25.614555427522276	2.3166247253151642e-42
genitourinary	Cyst of kidney, acquired	586.2	2751.0	524853	0.827651	0.571664	1.19827	0.3163762942328473	126.0	477160.0	0.6607445682478014	0.3276870045769599	1.3323182743624438	0.24682314150183934
genitourinary	Vascular disorders of kidney/hypertrophy	586.3	110.0	525268	17.3557	2.98512	100.907	0.0014846427819651343	12.0	524634.0	15.447182536159067	1.7123900208544065	139.34643708467726	0.014717077814329285
genitourinary	Stricture/obstruction of ureter	586.4	18169.0	523803	1.6924	1.39383	2.05493	1.0780344412887778e-07	536.0	500142.0	0.8230513596750277	0.5891926594375136	1.1497318064173103	0.2535214157647596
genitourinary	Kidney replaced by transpant	587	486358.0	510098	224.891	207.811	243.374	< 2.225E-308	3038.0	499769.0	142.45978998162397	120.98602010791082	167.7449323773682	< 2.225E-308
genitourinary	Disorders resulting from impaired renal function	588	643.0	525277	123.49	6.99331	2180.62	0.001010297509128709	< 10	520837.0	988.1604011489172	19.63311729597422	49735.40185587404	0.0005625270939886944
genitourinary	Renal osteodystrophy	588.1	8333.0	525012	117.613	68.2301	202.737	5.276498394609507e-66	185.0	514720.0	98.27967906864474	51.49951385430176	187.55313584438807	5.196517939032768e-44
genitourinary	Abnormal results of function study of kidney	589	42.0	525275	10.3644	1.19032	90.2452	0.034196702598541184	< 10	509327.0	27.094204475639103	1.094327838845714	670.8190088100648	0.04390297271117021
genitourinary	Pyelonephritis	590	6742.0	524721	11.6749	8.51041	16.0161	2.0780988604662026e-52	401.0	514589.0	11.06515458099087	7.607614401676016	16.094091976355855	2.8859751748020606e-36
genitourinary	Urinary tract infection	591	28301.0	522909	49.4072	41.6868	58.5575	< 2.225E-308	1026.0	419962.0	53.3126895694525	41.1797596074179	69.02038516555164	4.4107962668568243e-200
genitourinary	Urethritis and urethral syndrome	592.2	170.0	525261	1.23386	0.279737	5.44232	0.7813645217345346	21.0	520482.0	0.864173347918267	0.1609409381700186	4.6401840559879695	0.8648257120243447
genitourinary	Urethral stricture due to infecton	592.3	329.0	525257	0.526578	0.12299	2.25453	0.3873910609031801	13.0	523446.0	0.1010377252485867	0.0079623949681605	1.2821044377012654	0.07701626180729677
genitourinary	Hematuria	593	3040.0	525099	130.676	67.0753	254.583	1.6319208368258102e-46	22.0	480161.0	13.31423353729759	2.65798212487796	66.69300482742679	0.0016378052715177672
genitourinary	Urinary calculus	594	164.0	525256	0.168935	0.0355124	0.803638	0.025438126338668536	19.0	518863.0	0.1025119563330058	0.0127501558533169	0.8242017832657509	0.03221291234817968
genitourinary	Calculus of kidney	594.1	28236.0	521341	0.15424	0.134128	0.177368	1.4718386080140134e-151	1223.0	484266.0	0.0606182507498869	0.0460149471090793	0.0798560588424782	2.1110930486028983e-88
genitourinary	Calculus of lower urinary tract	594.2	1157.0	525124	0.413376	0.219271	0.779308	0.006319085082119489	82.0	521906.0	0.3477807777895192	0.1402811493116224	0.8622075738144953	0.02260674338138698
genitourinary	Calculus of ureter	594.3	6088.0	524319	0.0944772	0.0702951	0.126978	3.8328650585242105e-55	533.0	515048.0	0.0536655812090919	0.0352421921429549	0.0817200756078782	2.5649918676143618e-42
genitourinary	Renal colic	594.8	811.0	525123	0.248548	0.129158	0.478298	3.0699964304686895e-05	119.0	515662.0	0.2356655813379238	0.1087258438443363	0.5108101649397744	0.00025031478812762893
genitourinary	Hydronephrosis	595	1794.0	525134	0.572515	0.302121	1.08491	0.087250729934532	83.0	495760.0	0.1172471927381921	0.0434736681121239	0.3162121992911161	2.2910683766444346e-05
genitourinary	Other disorders of bladder	596	639.0	525193	0.948428	0.429398	2.09483	0.8958030380289072	45.0	508099.0	0.3606327803853315	0.1060386455963488	1.2264962604627316	0.1024564256921131
genitourinary	Bladder neck obstruction	596.1	241.0	525254	2.57784	0.708804	9.37532	0.15057713526960104	24.0	522463.0	1.5547628865557	0.3346981779112646	7.222290986154949	0.5733044512854755
genitourinary	Functional disorders of bladder	596.5	4140.0	524855	2.05857	1.44043	2.94199	7.398284544866076e-05	91.0	519037.0	1.292279839972163	0.5850032150990908	2.8546632594414163	0.52601800329464
genitourinary	Other disorders of urethra and urinary tract	597	601.0	525199	0.18293	0.0727795	0.459793	0.00030357303259706975	49.0	520910.0	0.0550253661015581	0.0138026738986928	0.2193626348657882	3.956977598924612e-05
genitourinary	Abnormal findings on examination of urine	598	70.0	525285	10.5334	0.052015	2133.07	0.3848710426483335	< 10	514347.0	10.595924478450357	0.0523995605219208	2142.644221339507	0.3835473032562201
genitourinary	Other nonspecific findings on examination of urine	598.9	46.0	525280	7.92242	0.481263	130.417	0.1475543411502791	< 10	494357.0	26.116792553431637	1.0608613756187426	642.9556857804894	0.04592183683515586
genitourinary	Other symptoms/disorders or the urinary system	599	7690.0	524780	9.57337	6.8665	13.3473	1.7085791689168731e-40	431.0	498693.0	11.192546941261975	7.791102145363629	16.078996872977847	5.069749473230816e-39
genitourinary	Urinary obstruction	599.1	933.0	525192	1.68196	0.780226	3.62584	0.18459933798788258	59.0	504994.0	2.6053028315715383	0.9932840699626364	6.833496126088077	0.051622619369494555
genitourinary	Dysuria	599.3	24765.0	524008	6.46845	5.25994	7.95463	4.7883016231159716e-70	835.0	475842.0	7.117034052652386	5.506479231715783	9.198649731551017	8.291910902798499e-51
genitourinary	Urinary incontinence	599.4	2379.0	524975	5.97751	3.93693	9.07575	4.7885926765211904e-17	144.0	495708.0	3.043259884955463	1.6437968871218227	5.634169768745139	0.0003978129979245492
genitourinary	Oliguria and anuria	599.6	712.0	525218	42.8929	16.022	114.829	7.371233508794648e-14	66.0	520743.0	41.38841487517004	15.191271139546869	112.76218231796322	3.329586480456205e-13
genitourinary	Other symptoms involving urinary system	599.8	89.0	525282	16.2958	0.531579	499.555	0.1100152581044262	< 10	524994.0	16.308992611145726	0.5319815868848987	499.9858012904399	0.10991761563814173
genitourinary	Prostatitis	601.1	120.0	525273	7.79422	1.06789	56.8876	0.04289448561654793	< 10	522625.0	9.486524392547626	0.7844295292846056	114.725595723653	0.0768849062989599
genitourinary	Acute prostatitis	601.11	743.0	525229	3.78878	1.44058	9.96465	0.006936920523003949	37.0	522910.0	4.370032186257569	1.304236880513605	14.642417795612923	0.016824755066631548
genitourinary	Chronic prostatitis	601.12	76.0	525272	9.53204	1.38542	65.5828	0.02194843211114655	< 10	521793.0	29.016463199765376	1.4480729349197603	581.4314433478395	0.02766270954547032
genitourinary	Balanoposthitis	601.4	280.0	525241	0.72629	0.232471	2.26908	0.5821643421613587	38.0	523950.0	0.3830967121991538	0.1033598000395237	1.4199242920524289	0.1511631648436192
genitourinary	Other inflammatory disorders of male genital organs	601.8	167.0	525263	1.0987	0.233087	5.1789	0.905288649089069	15.0	521931.0	0.3263493987262332	0.0388517928178127	2.741287398200682	0.30241907490782804
genitourinary	Other disorders of prostate	602	294.0	525267	26.4442	4.53351	154.251	0.0002728406226837443	< 10	521259.0	2.5410895950439434	0.2142613145677833	30.136734403343837	0.4598604996226568
genitourinary	Hydrocele	603.1	822.0	525199	0.55627	0.24005	1.28905	0.17136874421231596	58.0	519032.0	0.4052401691833298	0.140442556411019	1.1693008082189056	0.09478513003497895
genitourinary	Disorders of penis	604	359.0	525259	0.480974	0.106514	2.17189	0.34129857599354607	13.0	520169.0	0.2495969192419567	0.0245907958025502	2.533412200048237	0.24047558969381172
genitourinary	Other disorders of male genital organs	608	67.0	525268	0.178192	0.0245434	1.29372	0.08812751051933033	12.0	514300.0	0.2961864644846933	0.0271814843942954	3.2274330743450346	0.31804768240644626
genitourinary	Galactorrhea	612.1	42.0	525274	1.50621	0.187743	12.0838	0.6998414459248123	< 10	445283.0	3.1532197095900747	0.1611205685597762	61.71027464602391	0.44914417977938265
genitourinary	Hypertrophy of breast (Gynecomastia)	612.2	1248.0	525189	0.395275	0.174394	0.895915	0.026200356201168055	44.0	515406.0	0.0978148034908298	0.0245807621176942	0.3892367427884754	0.0009702993624924169
genitourinary	Congenital anomalies of breast	612.3	25.0	525274	0.558825	0.0626352	4.98578	0.6022627030729253	< 10	524361.0	4.78212234578358	0.1233428566199222	185.4075279001518	0.4017254886270556
genitourinary	Inflammatory disease of breast	613.1	41.0	525284	2.59511	0.0365321	184.347	0.6610805331028822	< 10	518686.0	1.3436608155124024	0.000684727503215	2636.7049354176743	0.9391309917729903
genitourinary	Mastodynia	613.5	4547.0	524806	0.279045	0.191086	0.407493	3.927423842277563e-11	213.0	498053.0	0.1723726693041537	0.0952962389044391	0.3117891898423606	6.097818635755816e-09
genitourinary	Breast disorder NOS	613.9	296.0	525220	0.308001	0.112297	0.844764	0.022156626831855396	24.0	497336.0	0.3158675262626452	0.05905223591934	1.689559973369386	0.17799156905257407
genitourinary	Inflammatory diseases of female pelvic organs	614	< 10	525286	73941	0.000183844	2.97386e+13	0.26740401149972437	< 10	519351.0	75007.86061872437	0.0001827502019209	30786172028586.797	0.2672829267573312
genitourinary	Pelvic peritoneal adhesions, female (postoperative) (postinfection)	614.1	175.0	525272	0.210376	0.0232149	1.90646	0.1656890125800865	< 10	521522.0	0.0024774273179261	2.349441230618718e-05	0.2612385462389459	0.011578007616253622
genitourinary	Acute inflammatory pelvic disease	614.31	148.0	525244	0.378189	0.110355	1.29606	0.12179037454687627	35.0	524294.0	0.4366726012837456	0.113238544374098	1.683905085197558	0.22889122875778872
genitourinary	Pelvic inflammatory disease, NOS	614.33	795.0	525201	0.751634	0.325086	1.73786	0.5043677282696968	56.0	519304.0	0.4020969973594185	0.1360921032210264	1.188033629128895	0.09930174990530949
genitourinary	Inflammatory diseases of uterus, except cervix	614.4	227.0	525253	1.25253	0.342182	4.58476	0.7337779794750927	30.0	522036.0	1.194844943109839	0.2983227300399935	4.785603959456124	0.8014691068082606
genitourinary	Cervicitis and endocervicitis	614.51	28.0	525276	0.0968403	0.0060344	1.5541	0.09922370616953129	10.0	522702.0	0.0910630554772396	0.004882033742522	1.6985708231846228	0.10847445128551376
genitourinary	Vaginitis and vulvovaginitis	614.52	964.0	525100	1.51498	0.875566	2.62136	0.13755875381865723	125.0	510286.0	1.1801513805927557	0.6001249628180486	2.3207787834302365	0.63117595754328
genitourinary	Cyst or abscess of Bartholin's gland	614.53	407.0	525226	0.13925	0.04507	0.430232	0.0006138831244606597	24.0	523233.0	0.250650813243473	0.0453971376382891	1.3839161111916765	0.1124563797921288
genitourinary	Abscess or ulceration of vulva	614.54	247.0	525259	1.69628	0.413721	6.95488	0.4629293424166442	18.0	522902.0	1.241844317254732	0.210155599564234	7.338264178997075	0.811132241079684
genitourinary	Endometriosis	615	1309.0	524993	0.218232	0.132996	0.358095	1.6990169917071298e-09	103.0	515535.0	0.05244004620888	0.0201477356359309	0.1364897026683866	1.5371039259970329e-09
genitourinary	Disorders secondary to childbirth, surgery, trauma	617	1031.0	525189	0.657905	0.297549	1.45468	0.30103692997434545	44.0	523758.0	0.4430566273776402	0.1313293890910417	1.494708659058546	0.18947957506786972
genitourinary	Prolapse of vaginal walls	618.1	355.0	525217	1.76453	0.723903	4.30107	0.21158470623690231	29.0	519389.0	0.9146635529474358	0.2194100439983348	3.812995065516581	0.902534064187275
genitourinary	Uterine/Uterovaginal prolapse	618.2	523.0	525215	1.30571	0.535575	3.18329	0.55742509763795	30.0	521325.0	0.5256047857508438	0.1225981988499871	2.2533805014723463	0.3864607133350131
genitourinary	Prolapse of vaginal vault after hysterectomy	618.5	38.0	525281	0.410133	0.0156247	10.7656	0.5929287793255389	< 10	524791.0	0.7779242841001766	0.0032308154220297	187.31066704286476	0.9284831967917623
genitourinary	Noninflammatory female genital disorders	619	989.0	525027	0.0676711	0.0375696	0.12189	2.9718644513532757e-19	150.0	511271.0	0.0515745311656947	0.023302671279617	0.1141470964012558	2.5911430728606957e-13
genitourinary	Noninflammatory disorders of ovary, fallopian tube, and broad ligament	619.1	1170.0	525128	0.23333	0.119155	0.456908	2.191967221522373e-05	87.0	506509.0	0.2626707412235849	0.1070212488652481	0.6446936381934881	0.0035204591372765912
genitourinary	Disorders of uterus, NEC	619.2	445.0	525223	0.587668	0.218705	1.57908	0.2918411086786472	26.0	432406.0	0.706845653876005	0.1562957759151693	3.196700457692313	0.6522719947356854
genitourinary	Noninflammatory disorders of cervix	619.3	2002.0	525067	0.508447	0.296882	0.870778	0.013738718494223168	115.0	513362.0	0.1556427183856678	0.0687126733419945	0.3525500407459058	8.2296003014979e-06
genitourinary	Noninflammatory disorders of vagina	619.4	2557.0	524899	0.956031	0.648087	1.4103	0.8206658408536056	203.0	478317.0	0.784508771738321	0.4567911324787341	1.3473422953608265	0.3791130991114254
genitourinary	Dysplasia of female genital organs	620	149.0	525273	0.135407	0.0129602	1.41471	0.09488467869183143	< 10	524251.0	0.1683183029567171	0.0036889583833795	7.679959534884857	0.36064696362441195
genitourinary	Polyp of corpus uteri	622.1	2296.0	524964	0.097078	0.0582713	0.161729	3.3718880338147407e-19	154.0	512764.0	0.0557449666322961	0.0255994538110592	0.1213893596234983	3.570250616696424e-13
genitourinary	Mucous polyp of cervix	622.2	215.0	525251	0.137465	0.0313348	0.603059	0.008530162265341184	26.0	523146.0	0.0278931085348305	0.0036526819106379	0.2130011653820537	0.0005586689791229509
genitourinary	Hypertrophy of female genital organs	623	60.0	525265	0.778866	0.149549	4.05642	0.7665998947080007	19.0	521797.0	0.700326348094073	0.1169644933646028	4.193212655621251	0.6964609988885313
genitourinary	stress incontinence, female	624.9	994.0	525152	6.76442	3.58158	12.7758	3.806387500357862e-09	67.0	513083.0	3.3100055244062365	1.3460298752728692	8.139593907140256	0.0091272690606183
genitourinary	Pain and other symptoms associated with female genital organs	625	149.0	525269	0.925021	0.151308	5.65512	0.9327602206343529	< 10	507288.0	0.4634206948798938	0.0319178984987882	6.728473694817874	0.5731399779572924
genitourinary	Dyspareunia	625.1	102.0	525281	1.25164	0.0634154	24.7037	0.8827376151661133	< 10	522032.0	0.8029972217594421	0.0050380560428768	127.98677360190445	0.9324242936006764
genitourinary	Disorders of menstruation and other abnormal bleeding from female genital tract	626	9637.0	523654	0.330415	0.269728	0.404757	1.070542584233904e-26	912.0	502744.0	0.2166225891547215	0.1636554586619504	0.2867325447972076	1.1097986161417777e-26
genitourinary	Irregular menstrual cycle/bleeding	626.1	563.0	525157	0.428994	0.212281	0.866945	0.018386923016592945	60.0	489932.0	0.1321676413467879	0.042357387059492	0.4124023371564091	0.0004910585263868887
genitourinary	Absent or infrequent menstruation	626.11	1157.0	525026	0.53138	0.325861	0.86652	0.011270539458397264	103.0	488477.0	0.6779542903772525	0.3155534059533944	1.4565585766765827	0.3191885906779904
genitourinary	Excessive or frequent menstruation	626.12	1451.0	524962	0.247463	0.155288	0.39435	4.258262303881002e-09	162.0	515001.0	0.2079443508814524	0.1064783706447427	0.4060998755116056	4.249768447556811e-06
genitourinary	Irregular menstrual cycle	626.13	1409.0	525042	0.256554	0.150392	0.437656	5.966108173575426e-07	117.0	506023.0	0.1603428259822146	0.071964321847265	0.3572578909105616	7.531167500148759e-06
genitourinary	Irregular menstrual bleeding	626.14	726.0	525126	0.352885	0.185385	0.671724	0.0015164381062830708	101.0	521070.0	0.3348717929064351	0.1482769738976848	0.7562814018699183	0.008487925693029424
genitourinary	Infertility, female, associated with anovulation	626.15	15.0	525280	0.0142116	0.000210255	0.960591	0.04785352841576942	< 10	523348.0	0.0039738957964087	2.258047920129469e-05	0.6993583997902878	0.03612502830541581
genitourinary	Dysmenorrhea	626.2	585.0	525158	0.254776	0.121943	0.532308	0.0002756591779297226	65.0	513834.0	0.1141549619703122	0.0374440749060942	0.3480218265539928	0.0001357391517678716
genitourinary	Premenstrual tension syndromes	626.4	73.0	525284	0.11646	0.000635333	21.3477	0.4186795434348511	< 10	524571.0	0.4627224904305703	0.001571498811689	136.2470665314366	0.7904875728823229
genitourinary	Infertility, female	626.8	259.0	525209	0.783366	0.326837	1.87758	0.5840788243076062	38.0	513398.0	0.3280653583862413	0.0868144062160923	1.2397352474564618	0.10035295525583617
genitourinary	Menopausal and postmenopausal disorders	627	111.0	525275	0.419155	0.0407124	4.31542	0.4648481217001335	10.0	516418.0	0.3374312071317574	0.0251451206113943	4.528107910319597	0.4122160679501562
genitourinary	Postmenopausal bleeding	627.1	3096.0	524808	0.573646	0.400595	0.821451	0.0024167414949684603	238.0	511419.0	0.4187790370371645	0.2487971581575476	0.7048950364244929	0.0010518499291721074
genitourinary	Symptomatic menopause	627.2	256.0	525231	5.04697	1.8991	13.4126	0.0011699472068504573	30.0	519911.0	2.94457107653212	0.7762939749368957	11.169091999528067	0.11235628879161144
genitourinary	Postmenopausal atrophic vaginitis	627.3	467.0	525220	6.15283	2.50271	15.1266	7.533240328849467e-05	32.0	512924.0	2.7964221335324564	0.7596995236142475	10.29351277161122	0.12195539154586574
genitourinary	Premenopausal menorrhagia	627.4	244.0	525234	0.0644101	0.0175123	0.2369	3.6716505317917466e-05	43.0	521129.0	0.0437722189704761	0.0097449310440387	0.1966157733636691	4.464264457320006e-05
hematopoietic	Iron deficiency anemias, unspecified or not due to blood loss	280.1	32600.0	522617	2.24101	1.94084	2.5876	3.907521208502729e-28	1068.0	473695.0	1.774269830419221	1.4090825513038432	2.234101492650614	1.0790978371957833e-06
hematopoietic	Iron deficiency anemia secondary to blood loss (chronic)	280.2	38552.0	522011	1.17951	1.03281	1.34703	0.014832441028464226	1214.0	504496.0	1.5149243552414335	1.2205158901133235	1.8803489743100232	0.00016496606900648207
hematopoietic	Megaloblastic anemia	281.1	147.0	525280	0.857774	0.0472367	15.5764	0.9173957334151684	< 10	524839.0	0.1945495638519105	0.0057320646468665	6.603123852704471	0.3626431671086074
hematopoietic	Pernicious anemia	281.11	549.0	525196	45.598	19.2519	107.998	3.860824154548147e-18	16.0	519224.0	47.9076833094828	6.078609317754054	377.5775017121376	0.00023938646711747156
hematopoietic	Other vitamin B12 deficiency anemia	281.12	4073.0	525220	0.454177	0.169879	1.21426	0.11570873659728048	54.0	519003.0	0.2745664724992377	0.0880053442737864	0.8566155662790772	0.025976457919987758
hematopoietic	Folate-deficiency anemia	281.13	237.0	525273	5.21355	0.723594	37.564	0.1012409318898765	12.0	524738.0	4.654521331824451	0.5517054695538355	39.2683597027396	0.15754908671078988
hematopoietic	Deficiency anemias	281.9	2965.0	525091	1.73037	1.01302	2.95571	0.04471691300111083	125.0	519762.0	1.3109901666874242	0.6655398695192684	2.582407600002334	0.43371567087155893
hematopoietic	Sickle cell anemia	282.5	45120.0	522559	0.900428	0.77689	1.04361	0.16360798198575058	224.0	510793.0	0.5571744187256168	0.3280701659881562	0.9462711488780616	0.030439236630756934
hematopoietic	Other hemoglobinopathies	282.8	7017.0	524657	0.214593	0.152683	0.301607	7.868633250018769e-19	235.0	519460.0	0.1528396662455144	0.0861229926786813	0.2712395708913017	1.3794818672579825e-10
hematopoietic	Other hereditary hemolytic anemias	282.9	316.0	525237	3.12582	1.10014	8.88138	0.03242894556798629	18.0	521238.0	1.5193884729179157	0.2576666779666562	8.959409691052779	0.6440419798612997
hematopoietic	Acquired hemolytic anemias	283	774.0	525206	2.63816	1.15671	6.01697	0.021108942153892977	21.0	523115.0	2.0965675537710062	0.4132074669270447	10.637744618253526	0.3716472481970671
hematopoietic	Non-autoimmune hemolytic anemias	283.2	638.0	525247	3.58472	1.11347	11.5407	0.03234363215199123	16.0	524356.0	4.823606045400566	0.7599819702016738	30.615430620085043	0.09514274746762087
hematopoietic	Hemolytic-uremic syndrome	283.21	3511.0	525127	2.12699	1.17926	3.83639	0.012146226313705634	32.0	524869.0	15.235601877541097	3.9541072784972338	58.70441751371823	7.573041543162231e-05
hematopoietic	Aplastic anemia	284	16822.0	524974	3.50933	2.3103	5.33066	3.959069527401556e-09	96.0	521042.0	2.2812864515975284	1.06676451029219	4.8785536301887085	0.03345208829994504
hematopoietic	Other anemias	285	50870.0	521694	14.7632	13.0031	16.7614	< 2.225E-308	1693.0	411376.0	19.23478841909514	15.97305910095092	23.16256912273809	1.6016650611772098e-213
hematopoietic	Acute posthemorrhagic anemia	285.1	4769.0	524617	24.539	18.1255	33.2218	3.128000913944998e-95	565.0	498369.0	30.629753800110134	21.94372427259174	42.75399226680831	5.872701501537798e-90
hematopoietic	Anemia of chronic disease	285.2	6620.0	524962	25.4893	16.482	39.4189	5.237407632375655e-48	122.0	507853.0	45.7566872099661	21.81123957956024	95.99062065196428	4.7878131101517864e-24
hematopoietic	Anemia in neoplastic disease	285.22	29533.0	524233	4.88622	3.89101	6.13598	1.956094690889918e-42	510.0	515190.0	3.19405094575345	2.302115090624889	4.431560127299836	3.6348933303969993e-12
hematopoietic	Sideroblastic anemia	285.3	470.0	525248	0.996789	0.291457	3.40904	0.9959100029838688	< 10	524409.0	405.7214885578603	0.2290032634697978	718810.3950287836	0.11555344812150134
hematopoietic	Hemoglobinuria	285.8	930.0	525252	3.74948	1.07456	13.0832	0.038196680642668256	18.0	522665.0	10.907398426669182	1.8522830138711608	64.22956942711598	0.008257000270859802
hematopoietic	Congenital coagulation defects	286.1	274.0	525248	1.3835	0.414264	4.62041	0.5977663062352152	< 10	524760.0	0.1006614472121357	0.001710175391433	5.924963606423463	0.2694783936064331
hematopoietic	Von willebrand's disease	286.11	625.0	525186	0.383662	0.171071	0.860444	0.02008777868005049	14.0	524462.0	0.1119914917600618	0.0099782466015841	1.2569437023788093	0.0759638021072743
hematopoietic	Congenital deficiency of other clotting factors (including factor VII)	286.12	2769.0	525197	0.214012	0.0871359	0.525627	0.00077143541255475	11.0	524382.0	0.1291648526310009	0.0087012859259764	1.9173670762136212	0.13701165969195692
hematopoietic	Congenital factor VIII disorder	286.13	965.0	525247	0.267189	0.071022	1.00518	0.05090062801761721	< 10	524595.0	0.2108879321859426	0.0122701853380148	3.624535303788488	0.283465852130555
hematopoietic	Acquired coagulation factor deficiency	286.4	134.0	525277	2.58433	0.246759	27.0659	0.4281963516686787	< 10	524177.0	18.560286372905995	1.009432927654882	341.26510123321106	0.04926581544763583
hematopoietic	Defibrination syndrome	286.6	301.0	525265	70.1703	11.3063	435.497	5.021507939369568e-06	13.0	509259.0	56326.19977418101	264.80367998761056	11981105.327348126	6.333378613994908e-05
hematopoietic	Other and unspecified coagulation defects	286.7	2255.0	525067	79.7946	44.4732	143.169	8.211955472036305e-49	172.0	510096.0	114.75160056189128	57.95990388595715	227.1903324309384	3.5079754992163754e-42
hematopoietic	Purpura and other hemorrhagic conditions	287	879.0	525229	2.21123	0.83612	5.84789	0.10976364382714808	32.0	507190.0	3.586448066886418	0.9762569913548276	13.175434184212994	0.054383561742451916
hematopoietic	Spontaneous ecchymoses	287.1	832.0	525245	7.92304	2.51442	24.9658	0.00040851832487746783	34.0	521329.0	8.00619001950064	2.23514761216811	28.67778319400349	0.0013959509921501923
hematopoietic	Allergic purpura	287.2	155.0	525266	4.62913	0.929813	23.0464	0.061330450097522735	< 10	524044.0	1.1015504153342557	0.0380848265129567	31.8608072721628	0.9550708945354522
hematopoietic	Thrombocytopenia	287.3	45820.0	522871	11.1167	9.53934	12.9549	5.932967318917288e-209	1063.0	484782.0	17.774746232960148	14.057427974489377	22.4750647287316	1.074051645038441e-127
hematopoietic	Primary thrombocytopenia	287.31	9053.0	524571	1.20729	0.908843	1.60375	0.19351981758459533	187.0	519614.0	1.0983793474754429	0.6283049632252006	1.9201458870668853	0.7419571537489604
hematopoietic	Qualitative platelet defects	287.4	108.0	525268	9.80396	1.76302	54.5186	0.009115265420752973	13.0	524272.0	10.976513016366487	1.370269183452108	87.9271309998587	0.024027754460581006
hematopoietic	Diseases of white blood cells	288	837.0	525190	1.94108	0.910919	4.13623	0.08575104307626764	49.0	518200.0	3.588768006880109	1.2525028255842297	10.282815770254812	0.01735211026427179
hematopoietic	Other diseases of blood and blood-forming organs	289	906.0	525222	6.09813	2.43758	15.2558	0.00011135420636591081	30.0	507111.0	7.384227796717997	1.9057531129150636	28.61169150626118	0.003814308341392918
hematopoietic	Personal history of diseases of blood and blood-forming organs	289.3	10370.0	524840	207.911	131.786	328.009	1.7166543899459912e-116	447.0	524840.0	207.91108227052925	131.7862590213857	328.008537854376	1.7166543899459912e-116
hematopoietic	Lymphadenitis	289.4	17032.0	523985	1.032	0.834912	1.27562	0.7707921246654482	687.0	466386.0	0.6906821971808156	0.5121365838010306	0.9314739711854952	0.01530202555238891
hematopoietic	Diseases of spleen	289.5	172.0	525256	5.63783	1.50187	21.1637	0.010389526267172771	16.0	519236.0	71.35159026490085	8.379217867283106	607.5805061959829	9.415305746038221e-05
hematopoietic	Polycythemia, secondary	289.8	744.0	525139	4.76593	2.60252	8.72775	4.225328551702051e-07	70.0	521920.0	8.274999599454231	3.4047569078512985	20.111749597471803	3.1023110110274927e-06
hematopoietic	Abnormality of red blood cells	289.9	66.0	525284	250.425	0.849243	73845.3	0.05695678281217193	< 10	524837.0	250.638875339332	0.8506200279259034	73851.83015798607	0.05688503607800247
infectious diseases	Intestinal infection	8	1145.0	525183	22.2952	10.3932	47.827	1.5602514128436075e-15	78.0	515269.0	15.98816245877182	6.7433105451291695	37.90739535089646	3.114080650126677e-10
infectious diseases	Bacterial enteritis	8.5	1217.0	525171	5.79694	2.9198	11.5092	5.108142818887036e-07	70.0	517553.0	4.487174618655454	1.8601258743355065	10.824394378954844	0.0008336503731478845
infectious diseases	Intestinal e.coli	8.51	371.0	525260	1518.47	136.634	16875.4	2.4902357273432407e-09	23.0	522069.0	1021.3615475505115	86.45183978917821	12066.595845255317	3.8048580809409184e-08
infectious diseases	Viral Enteritis	8.6	696.0	525130	0.549453	0.2936	1.02826	0.061095448435088365	137.0	511404.0	0.4006601932856745	0.2013723909000323	0.7971727890116058	0.009166610456489038
infectious diseases	Intestinal infection due to protozoa	8.7	91.0	525281	43.1927	1.52784	1221.08	0.027205841700154325	< 10	523782.0	2.060834871587692	0.0277088873484691	153.27358022502807	0.7422304819236011
infectious diseases	Tuberculosis	10	609.0	525247	7.4563	2.30916	24.0765	0.0007814179093344956	22.0	518585.0	3.89643549804245	0.8133898598426454	18.665353897259543	0.08883821736443089
infectious diseases	Diseases due to other mycobacteria	31	3228.0	525206	22.7175	9.54739	54.0552	1.64933646062407e-12	42.0	523490.0	48.77036050331911	13.614961369008606	174.7010512301517	2.3591430557655646e-09
infectious diseases	Septicemia	38	24683.0	523944	4653.47	3131.28	6915.63	< 2.225E-308	968.0	489272.0	5836.69285173926	3639.7391476689386	9359.732130079234	1.1731549899942123e-283
infectious diseases	Gram negative septicemia	38.1	205.0	525268	245.671	25.5781	2359.61	1.8558105351067919e-06	13.0	519074.0	663.681784259962	30.07069991601945	14647.930110992693	3.857636008979169e-05
infectious diseases	Gram positive septicemia	38.2	65.0	525281	7647.79	13.1437	4.44995e+06	0.005904909014204417	< 10	522425.0	2294.209359334165	2.8554956387132724	1843251.4877971387	0.023365116532204893
infectious diseases	Bacterial infection NOS	41	5629.0	524844	108.28	70.7394	165.744	3.6032950712489256e-103	254.0	498501.0	168.2199235342387	93.67418741212084	302.08901145166	5.443660780430867e-66
infectious diseases	Staphylococcus infections	41.1	614.0	525231	287.747	75.061	1103.08	1.476472222215806e-16	40.0	519503.0	349.5146535470306	68.73114683094897	1777.367302550132	1.6899886108222683e-12
infectious diseases	Streptococcus infection	41.2	7903.0	524717	46.0231	32.6044	64.9644	4.2076404847968264e-105	404.0	511524.0	37.36267049570492	25.00396384416798	55.82991381969304	7.315662506291127e-70
infectious diseases	Rheumatic fever / chorea	41.21	60.0	525277	0.571233	0.0473232	6.89529	0.6594874478986137	< 10	524187.0	1.2651297398046977	0.0285519422213102	56.05759657721982	0.9032318216607595
infectious diseases	Herpes zoster	53	1165.0	525113	3.33826	1.91021	5.83389	2.3127092326210635e-05	131.0	510752.0	1.8490213451322717	0.9637931384239364	3.547317155988007	0.0644542194834617
infectious diseases	Herpes simplex	54	3106.0	524965	5.05042	3.34816	7.61813	1.1474594330488982e-14	147.0	505889.0	3.517734497162838	1.9149177946607272	6.462134315651869	5.039642234163768e-05
infectious diseases	Viral hepatitis B	70.2	7291.0	524672	7.36894	5.46674	9.93303	2.8805214419841966e-39	158.0	519939.0	8.369497894183564	4.630304719348596	15.12826892537598	2.002046316432851e-12
infectious diseases	Viral hepatitis C	70.3	4331.0	524925	27.6444	18.2463	41.8831	2.8559469190290367e-55	71.0	515976.0	15.103061561774714	6.115383415574011	37.29978204765537	3.966413390516806e-09
infectious diseases	Chronic hepatitis	70.4	2420.0	524995	10.0879	6.51298	15.6251	4.029570359701148e-25	39.0	516857.0	21.934145335836565	6.312430453989939	76.21576746394166	1.1776217463147768e-06
infectious diseases	Hepatitis NOS	70.9	756.0	525223	8.86255	3.4922	22.4915	4.395277924040345e-06	32.0	514097.0	9.70098748118026	2.5858310483492315	36.39416355917548	0.0007563676732138055
infectious diseases	Human immunodeficiency virus [HIV] disease	71	2757.0	525016	10.4105	6.60508	16.4084	5.964725288267201e-24	39.0	517410.0	6.685430005368514	2.0411067314664337	21.89742146632897	0.001697374773976487
infectious diseases	Viral warts & HPV	78	611.0	525235	0.451625	0.148867	1.37012	0.16036704612258212	22.0	504223.0	0.0641265260899895	0.0083898800966476	0.4901394657610438	0.00811778832128658
infectious diseases	Viral infection	79	56434.0	521742	17.4991	15.3845	19.9044	< 2.225E-308	1498.0	424896.0	12.792635931626986	10.535375308703934	15.53352674051878	4.917813101127296e-146
infectious diseases	Varicella infection	79.1	105.0	525272	115.183	11.1963	1184.96	6.576735616346596e-05	13.0	520787.0	92.87382239535584	8.055917617522345	1070.709420806732	0.0002805960060506889
infectious diseases	Sexually transmitted infections (not HIV or hepatitis)	90	858.0	525144	0.97114	0.513437	1.83686	0.9282411143124051	87.0	518233.0	0.7017184746392159	0.3054278068241695	1.6121938037339891	0.40392380910248366
infectious diseases	Gonococcal infections	90.2	74.0	525265	0.828477	0.160247	4.28324	0.8223812833756576	18.0	521814.0	0.9522116197293322	0.1563452858339398	5.7993879630666045	0.957635198248123
infectious diseases	Venereal diseases due to Chlamydia trachomatis	90.3	16.0	525282	6.50859	0.23642	179.18	0.268130575210605	< 10	524350.0	25.837862800355893	0.5047955889177078	1322.5059187251477	0.10533744471286353
infectious diseases	Dermatophytosis	110.1	438.0	525233	1.50819	0.544983	4.17377	0.42882879494324844	43.0	517115.0	0.8594524618140433	0.2667801502596832	2.768791206539208	0.7996880306627441
infectious diseases	Dermatophytosis of nail	110.11	1231.0	525136	4.37668	2.40652	7.95978	1.3135531068215128e-06	73.0	504997.0	1.890726587352256	0.7933082912115932	4.506251942307276	0.15059372831054693
infectious diseases	Althete's foot	110.12	988.0	525212	1.75745	0.743859	4.15218	0.19864917699210555	53.0	512868.0	1.7818881757347094	0.6408254539848408	4.954743060031883	0.26824244331414066
infectious diseases	Dermatophytosis of the body	110.13	826.0	525218	2.41283	0.989821	5.88164	0.052689245579616545	57.0	516543.0	1.2799121513032257	0.4705480407175281	3.4814194796255755	0.6288197097989535
infectious diseases	Dermatomycoses	110.2	136.0	525271	2.3228	0.361826	14.9115	0.37434189324426925	< 10	518397.0	1.620653513653478	0.1321606987211708	19.873667714626137	0.7057725253016978
infectious diseases	Candidiasis	112	6963.0	524744	4.07318	2.96956	5.58696	3.0244217655102376e-18	346.0	474394.0	3.710601766263119	2.495615580959437	5.517101901768728	9.24222998713384e-11
infectious diseases	Candidiasis of skin and nails	112.3	389.0	525239	4.85475	1.67857	14.0409	0.003547336708135507	35.0	505255.0	2.4386649233909714	0.6975527397878095	8.525644398424344	0.16272922123649766
infectious diseases	Mycoses	117	8797.0	524922	69.5831	44.4781	108.858	4.629998434957323e-77	154.0	517417.0	62.55777142490274	31.670771496230277	123.56739608052152	1.059135437335101e-32
infectious diseases	Histoplasmosis	117.1	56.0	525279	14.83	1.00367	219.123	0.049688794086562016	< 10	525075.0	16.595169402198408	0.0077649238084134	35467.1409897493	0.47270325035138355
infectious diseases	Aspergillosis	117.4	2732.0	525150	53.363	26.1621	108.845	7.782147580140939e-28	65.0	521352.0	71.90921664257745	24.879402521631544	207.8400168031864	2.8994604397342808e-15
infectious diseases	Spirochetal infection	130	82.0	525276	5.92795	0.638656	55.0227	0.11745876389860699	< 10	524500.0	4.214182258583092	0.2066709309459697	85.93047908222435	0.34975095769261755
infectious diseases	Protozoan infection	131	109.0	525262	3.22801	0.74232	14.0371	0.11814016410796044	17.0	523608.0	3.2024094083882004	0.541742260935413	18.93045228043585	0.19919909447471107
infectious diseases	Infestation (lice, mites)	132	1042.0	525236	0.684887	0.229154	2.04697	0.49804154963506814	31.0	523037.0	1.627197073395692	0.4238012095246505	6.247670502491797	0.47815242090087423
infectious diseases	Pediculosis and phthirus infestation	132.1	257.0	525266	0.963091	0.179657	5.16286	0.9649860630559136	17.0	524620.0	1.6514230905763856	0.2670090122367394	10.213880802161212	0.5894802871473376
infectious diseases	Arthropod-borne diseases	133	172.0	525270	67.6177	8.55164	534.652	6.49079772844902e-05	< 10	517935.0	85.73615193080865	3.161025678856922	2325.4122220737004	0.008206929518472243
infectious diseases	Helminthiases	134	61.0	525278	1.35681	0.109636	16.7915	0.8120913809856396	< 10	524687.0	0.0103110872909019	9.60403956566797e-05	1.107018774689993	0.05519345368038522
infectious diseases	Intestinal helminthiases	134.1	607.0	525226	3.66092	1.42227	9.42318	0.007140798962093473	43.0	517356.0	1.8288105582429548	0.5846591388214728	5.72050932904715	0.2995002643725992
infectious diseases	Other infectious and parasitic diseases	136	481.0	525247	32.2215	9.11045	113.96	7.123022791803114e-08	36.0	508355.0	43.96074304877403	11.217876406218034	172.27386533953333	5.661013585224126e-08
injuries & poisonings	Complication of internal orthopedic device	858	939.0	525123	0.813208	0.44474	1.48695	0.5018901292380636	77.0	517894.0	0.4919800807005574	0.1981303100840852	1.2216424619908224	0.12637621884433134
injuries & poisonings	Allergic reaction to food	930	213.0	525273	1.73254	0.233707	12.8438	0.5907811723340854	< 10	521486.0	0.8967021998331973	0.0105477750831252	76.23170088942118	0.9616367895295397
injuries & poisonings	Adverse reaction to serum or vaccine	941	< 10	525285	4.12421	0.0221257	768.752	0.5952843251429428	< 10	525246.0	4.125268646467395	0.0221297402420793	769.0032155536918	0.5952230018024934
injuries & poisonings	Diaper or napkin rash	949.1	623.0	525184	3.27216	1.58404	6.75928	0.0013615735191277855	92.0	521398.0	3.33629479373561	1.5490012141262313	7.1858322958036505	0.0020849809525280588
injuries & poisonings	Poisoning by antibiotics	960	152.0	525278	12.6009	1.01473	156.479	0.0486852929430219	< 10	525278.0	12.600914452144584	1.0147257118702968	156.47878354989592	0.0486852929430219
injuries & poisonings	Allergy/adverse effect of penicillin	960.2	128.0	525267	1.55041	0.28914	8.31351	0.608798400818606	20.0	525267.0	1.5504087046501027	0.2891397248811853	8.313514002417264	0.608798400818606
injuries & poisonings	Poisoning/allergy of sulfonamides	961.1	137.0	525278	3.09113	0.263193	36.3046	0.3692386686307552	< 10	525278.0	3.091133724608753	0.2631927381363965	36.304602365061314	0.3692386686307552
injuries & poisonings	Poisoning by analgesics, antipyretics, and antirheumatics	965	17.0	525283	10.5691	0.261212	427.643	0.2116928216856886	< 10	525283.0	10.569083964419786	0.2612120011301003	427.6431992545356	0.2116928216856886
injuries & poisonings	Adverse effects of sedatives or other central nervous system depressants and anesthetics	967	173.0	525264	14.4752	2.96725	70.6152	0.0009495433279079268	19.0	523615.0	16.692729385156714	2.877025199812851	96.85254558917326	0.0017011705897437641
injuries & poisonings	Effects radiation NOS	990	13797.0	524853	1.97015	1.37733	2.81813	0.00020490913424786087	391.0	442229.0	2.3022075987155937	1.5810968192317305	3.35220447167759	1.3640041027418907e-05
injuries & poisonings	Sepsis	994.2	24503.0	523959	4507.92	3031.57	6703.23	< 2.225E-308	960.0	489560.0	5623.25441189386	3507.246582657505	9015.901629854598	1.8970495677244456e-281
mental disorders	Delirium dementia and amnestic and other cognitive disorders	290	1372.0	525164	26.1791	12.8724	53.2414	1.977044007761681e-19	83.0	518402.0	15.532803109112397	6.727479267562461	35.863056998148025	1.3192191834895026e-10
mental disorders	Alzheimer's disease	290.11	624.0	525164	11.3331	5.76165	22.2921	2.012772737357408e-12	44.0	521889.0	8.354673339737582	2.727146772968413	25.5947231390653	0.00020215231071004096
mental disorders	Transient mental disorders due to conditions classified elsewhere	291.1	134.0	525242	9.71247	3.20059	29.4734	5.970814959425924e-05	35.0	524537.0	10.653659583080453	3.0175747370538337	37.613140486116514	0.00023692297134311782
mental disorders	Alteration of consciousness	291.8	1017.0	525170	664.282	234.939	1878.23	1.5867936530587352e-34	106.0	518513.0	632.4547209458472	213.9606812570256	1869.49757168786	1.960183054711333e-31
mental disorders	Aphasia/speech disturbance	292.1	873.0	525199	39.109	16.4649	92.8955	9.877125334173959e-17	64.0	516844.0	36.50777267753194	13.327330276366364	100.00633572035512	2.613449699383234e-12
mental disorders	Symbolic dysfunction	292.12	286.0	525255	3.39985	0.930173	12.4267	0.06424077350654689	27.0	523910.0	4.4276550869790015	1.0789743404396293	18.169226861561235	0.038877279411780596
mental disorders	Memory loss	292.3	3105.0	524855	9.70773	6.77888	13.902	2.4483921079113075e-35	169.0	509286.0	10.91338273822343	6.128838144001904	19.43303445001469	4.716818663129342e-16
mental disorders	Altered mental status	292.4	5353.0	524733	419.839	268.007	657.686	2.75809462655273e-153	466.0	517309.0	505.6653722669079	306.7817750618248	833.483242797916	1.1079544682825878e-131
mental disorders	Hallucinations	292.6	1341.0	525139	1.9697	1.06807	3.63245	0.029942486271123656	69.0	518961.0	2.5754501092590862	1.0576062146810747	6.271656854137178	0.03722360686373821
mental disorders	Symptoms involving head and neck	293	38.0	525277	514.751	16.427	16130.1	0.0003816349071633349	< 10	524169.0	229.3438722208092	1.6957016931463702	31018.78823252117	0.02993933627873747
mental disorders	Swelling, mass, or lump in head and neck [Space-occupying lesion, intracranial NOS]	293.1	8065.0	524490	0.440047	0.331034	0.584957	1.586049306341051e-08	506.0	479545.0	0.3574039872705999	0.2485126653813566	0.5140084507198162	2.8627917013414735e-08
mental disorders	Schizophrenia	295.1	10754.0	524088	4.76736	3.85399	5.89721	5.774785816021515e-47	201.0	514949.0	4.937089141868024	2.939360358604884	8.292569205879964	1.5902094942683378e-09
mental disorders	Paranoid disorders	295.2	1705.0	525168	2.64714	1.34432	5.21256	0.004864958923911839	50.0	521370.0	5.009384007795099	1.7678203630925915	14.194840528737004	0.00242870860148721
mental disorders	Psychosis	295.3	2594.0	524931	2.31352	1.56372	3.42284	2.7049236890584258e-05	209.0	514608.0	2.27758504834863	1.365817028692369	3.798015066064621	0.0016057643533740602
mental disorders	Mood disorders	296	1933.0	525144	2.97955	1.60728	5.52342	0.0005265922293259417	91.0	518363.0	3.617303800566901	1.6690526337736595	7.839708898820856	0.001121962337976775
mental disorders	Bipolar	296.1	3889.0	524817	3.0425	2.16633	4.27303	1.3548168743331045e-10	111.0	468922.0	1.3663442888842237	0.6684195985172016	2.793001162605035	0.39218375740742395
mental disorders	Major depressive disorder	296.22	5634.0	524627	4.22968	3.17555	5.63374	6.16615139654816e-23	215.0	469418.0	2.664637123137433	1.606662793487642	4.419278909539737	0.00014650146695070152
mental disorders	Suicide or self-inflicted injury	297.2	31.0	525282	8.60242	0.307643	240.543	0.2053989705456418	< 10	523692.0	8.625715855228954	0.3084180547007384	241.24065657356613	0.20485577038557976
mental disorders	Anxiety disorders	300	1445.0	525182	7.70001	3.73031	15.8941	3.384266778817197e-08	66.0	516005.0	5.2797426249870965	2.1287504990105823	13.094856442341136	0.0003304108700299538
mental disorders	Anxiety disorder	300.1	27909.0	522837	34.3457	29.1999	40.3983	< 2.225E-308	987.0	447547.0	33.821077654930896	26.24713902722095	43.58057053588056	3.6911054381802536e-163
mental disorders	Generalized anxiety disorder	300.11	6400.0	524819	14.3626	10.1086	20.4069	5.246108566194841e-50	195.0	506310.0	9.896382425812371	5.792192538834619	16.908689492154394	4.986861409596119e-17
mental disorders	Agorophobia, social phobia, and panic disorder	300.12	847.0	525130	19.3359	10.4447	35.7958	4.249449922270913e-21	94.0	513461.0	15.413413724306208	7.024235635427588	33.82194660987752	8.997979513847341e-12
mental disorders	Phobia	300.13	154.0	525272	13.367	1.89876	94.1013	0.00921646162057224	10.0	524255.0	17.548641681698857	1.55942679445451	197.4795007805298	0.02035599493366737
mental disorders	Obsessive-compulsive disorders	300.3	283.0	525243	2.48304	0.817611	7.54083	0.10856567657687514	15.0	523495.0	1.0303096903201814	0.1457100388608129	7.285277433641235	0.9761308557497219
mental disorders	Dysthymic disorder	300.4	279.0	525244	3.49159	1.13548	10.7367	0.02913573494330021	20.0	510433.0	12.901468149132608	2.38019570340915	69.93033394887662	0.0030211477792267483
mental disorders	Acute reaction to stress	300.8	337.0	525240	6.35598	2.1633	18.6745	0.0007703993183996153	41.0	516396.0	6.60865304845759	2.083610364444286	20.96087438427388	0.0013437446115004328
mental disorders	Personality disorders	301	811.0	525176	2.05746	1.01606	4.16626	0.04504717419693457	75.0	515569.0	1.6934430553963198	0.7144222319594632	4.014081944237061	0.2315897235048114
mental disorders	Schizoid personality disorder	301.1	< 10	525285	3.5423	0.0189529	662.055	0.6355512234517476	< 10	524680.0	3.625530402143564	0.0022421564476951	5862.42352106116	0.7325922991736138
mental disorders	Antisocial/borderline personality disorder	301.2	1323.0	525133	3.81629	2.10759	6.91029	9.821289450207873e-06	67.0	520044.0	1.8359146988340207	0.7374214345649674	4.570768658742944	0.19173563707583965
mental disorders	Sexual and gender identity disorders	302	461.0	525239	4.052	1.39921	11.7343	0.009904810191273985	18.0	523125.0	5.42357332398963	0.9537618924473072	30.841185660305708	0.05657504210637098
mental disorders	Decreased libido	302.1	< 10	525286	149.897	0.0145288	1.54653e+06	0.2880013026915659	< 10	525103.0	150.0081402050357	0.0145278065032668	1548922.2080920143	0.2879723342696754
mental disorders	Psychogenic and somatoform disorders	303	41.0	525279	4.18369	0.307248	56.9678	0.2827269303437835	< 10	513410.0	1.824988633281108	0.0640839773150705	51.972172314311024	0.7248007559499287
mental disorders	Dissociative disorder	303.1	213.0	525274	3.56027	0.463313	27.3584	0.22227462186989824	< 10	522819.0	3.540574965802159	0.2593618242015528	48.33275339212359	0.3431178650584922
mental disorders	Psychogenic disorder	303.3	385.0	525247	0.377019	0.104118	1.36521	0.13733520757963788	35.0	522272.0	0.2654235553829578	0.0645350696013197	1.0916493030432777	0.06599960920406908
mental disorders	Somatoform disorder	303.4	528.0	525222	15.7991	6.1342	40.692	1.079496400900971e-08	39.0	519041.0	16.70155968471846	4.906090293411049	56.85629069583908	6.64888255271709e-06
mental disorders	Adjustment reaction	304	310.0	525244	9.78824	3.13573	30.5542	8.574560449488561e-05	24.0	500805.0	22.21443283794209	4.551727828799244	108.41619817185362	0.000126221504944339
mental disorders	Eating disorder	305.2	100.0	525263	1.5581	0.337566	7.19169	0.5698372831229308	10.0	508930.0	0.6126057676670389	0.0503277303995462	7.45683986938353	0.7007504482027511
mental disorders	Other mental disorder	306	2423.0	525153	46.028	22.6028	93.7307	4.9088609625176225e-26	88.0	505933.0	20.771587069287875	9.118791567514986	47.31535162115637	5.112929377504229e-13
mental disorders	Conduct disorders	312	58.0	525269	2.79715	0.494921	15.8086	0.2444188082285678	< 10	520752.0	2.1992685216993277	0.1846311208267405	26.197003023539157	0.5329659703273484
mental disorders	Impulse control disorder	312.3	57.0	525278	1.32723	0.108204	16.2797	0.8248307817824749	< 10	524172.0	3.042138400802714	0.0167599069361589	552.1871979892687	0.6750442832504322
mental disorders	Pervasive developmental disorders	313	666.0	525249	4.2563	1.28619	14.0851	0.017683825790488456	14.0	522260.0	17.284705603032517	2.2198963399169878	134.58333274907594	0.006498191788164418
mental disorders	Attention deficit hyperactivity disorder	313.1	696.0	525186	6.89118	3.30395	14.3732	2.6560083317811885e-07	42.0	518782.0	1.717555532435586	0.5430321898833645	5.432453290906577	0.35721937014595934
mental disorders	Tics and stuttering	313.2	40.0	525274	1.82224	0.229921	14.4421	0.5699369209178315	< 10	524607.0	0.0179613454397365	0.0001399173490043	2.3057178562996943	0.10465121136935136
mental disorders	Autism	313.3	1360.0	525122	1.36743	0.76115	2.45664	0.2951409230868461	29.0	522644.0	0.4069595468699425	0.0905792744931517	1.828410237499864	0.24088386752835092
mental disorders	Develomental delays and disorders	315	3447.0	524839	4.45741	3.14711	6.31325	3.9112694821473207e-17	218.0	515055.0	8.104599106042928	4.897983195129759	13.410525118784465	3.842792891175032e-16
mental disorders	Learning disorder	315.1	115.0	525266	5.21559	1.04242	26.0954	0.044374134911976386	< 10	522262.0	4.8124446235589575	0.1768664919594893	130.94409799299996	0.3512453735968363
mental disorders	Speech and language disorder	315.2	1668.0	525188	1.84966	0.874659	3.9115	0.10751017892895558	50.0	519389.0	1.233291264132233	0.4212000345250721	3.611128246700895	0.7020593701600579
mental disorders	Mental retardation	315.3	717.0	525210	3.58653	1.55104	8.29328	0.0028244305890370055	22.0	522057.0	1.852757517334775	0.3778828053360208	9.08406090345414	0.4471125553368885
mental disorders	Polyneuropathy due to drugs	316.1	6081.0	525036	8.77209	5.4756	14.0532	1.6962004110977018e-19	130.0	519971.0	6.728278781822307	3.509847058038592	12.897922506976233	9.379558482030686e-09
mental disorders	Alcoholism	317.1	< 10	525283	1114.23	2.60049	477409	0.023265165286838627	< 10	523322.0	3251.401542688472	0.9612562171509932	10997704.67350475	0.05112444997062222
mental disorders	Alcoholic liver damage	317.11	1391.0	525197	49.7231	20.7513	119.144	1.9227296489703546e-18	36.0	519413.0	31.156188141168418	8.259635388526313	117.52432326932022	3.8351456122967055e-07
mental disorders	Tobacco use disorder	318	737.0	525163	20.2542	10.1115	40.5712	2.1092737679523213e-17	49.0	487801.0	12.705200261762869	4.324147416430045	37.33039097560809	3.7891056715282675e-06
musculoskeletal	Unspecified osteomyelitis	710.19	3161.0	524980	10.2428	6.67963	15.7067	1.4620949119816744e-26	182.0	518595.0	6.736461890742752	3.890805129670875	11.66337487821399	9.690533248018987e-12
musculoskeletal	Pyogenic arthritis	711.1	1797.0	525200	20.5771	8.96546	47.2276	9.718747668865286e-13	39.0	523837.0	5.295501126141214	1.6258945301249128	17.247325492145205	0.005661757309159772
musculoskeletal	Behcet's syndrome	711.3	553.0	525231	13.5039	4.90091	37.2087	4.816274795242251e-07	11.0	525079.0	3.990488688840789	0.4303230704486996	37.00475542517917	0.2232626478432781
musculoskeletal	Arthropathy associated with other disorders classified elsewhere	713	35.0	525279	0.720957	0.0490073	10.6061	0.8114876834046946	< 10	524822.0	0.6718438341938825	0.015828568115715	28.516422600235025	0.835248208701328
musculoskeletal	Rheumatoid arthritis and other inflammatory polyarthropathies	714	1710.0	525169	1.68786	0.847455	3.36169	0.13645822080196934	34.0	520709.0	2.186859905241081	0.612483212719217	7.8081425675636	0.22820254316902064
musculoskeletal	Rheumatoid arthritis	714.1	6160.0	524755	7.79896	5.65296	10.7596	6.611740156733414e-36	78.0	504336.0	13.616454377892474	5.783420031594787	32.05851015702565	2.272763729825529e-09
musculoskeletal	Juvenile rheumatoid arthritis	714.2	281.0	525216	0.894968	0.358834	2.23214	0.8119004445250599	< 10	524255.0	13.569028774157692	1.0865454418268876	169.45314460511432	0.042929159210090155
musculoskeletal	Sacroiliitis NEC	715.1	502.0	525207	0.90531	0.384445	2.13187	0.8199218234995954	44.0	520982.0	0.8600844607853058	0.2706129205987316	2.7335918700691093	0.7983571169788617
musculoskeletal	Unspecified monoarthritis	716.2	13.0	525282	0.657007	0.0197715	21.8323	0.8142101367808435	< 10	470853.0	0.2884883596980108	0.0007795035402607	106.76735817442103	0.6803436195792392
musculoskeletal	Arthropathy NOS	716.9	3900.0	524612	0.174215	0.124848	0.243103	8.746438076091173e-25	182.0	436064.0	0.0709431249793373	0.0350253054139389	0.1436940212898456	2.021598010059501e-13
musculoskeletal	Polymyalgia Rheumatica	717	495.0	525220	20.3134	7.90075	52.227	4.1047236094509267e-10	18.0	523400.0	12.283486296511937	2.084226601856635	72.39329709264271	0.005581377167972639
musculoskeletal	Spondylosis and allied disorders	721	140.0	525269	1.34756	0.227355	7.9872	0.742501147899054	15.0	522480.0	0.6845943430181831	0.0908601902243437	5.158138160786388	0.7130544667196732
musculoskeletal	Other allied disorders of spine	721.8	123.0	525266	6.84528	1.35813	34.5018	0.01975894548826781	14.0	519887.0	2.8115869380545617	0.3885658115650457	20.344098412568982	0.30593739941789316
musculoskeletal	Postlaminectomy syndrome	722.8	1042.0	525133	0.239379	0.121179	0.472875	3.853288010608624e-05	86.0	522454.0	0.1200298388003994	0.0455435666054092	0.3163380313903371	1.8047637401109773e-05
musculoskeletal	Torticollis	723.1	1330.0	525195	0.229013	0.0950281	0.551909	0.0010221320963130537	69.0	520796.0	0.2383632757462379	0.0866760272489306	0.6555105607378662	0.005465594598421755
musculoskeletal	Enthesopathy	726.1	585.0	525152	0.334917	0.165566	0.677487	0.002340865545615999	72.0	480833.0	0.1870639412645101	0.0679147910318719	0.5152473796906801	0.0011840106767927803
musculoskeletal	Other disorders of synovium, tendon, and bursa	727	76.0	525275	4.83338	0.572477	40.8079	0.14775426428145771	< 10	510006.0	1.6768375509593034	0.1369652298511597	20.529182299498665	0.6858812141455519
musculoskeletal	Synovitis and tenosynovitis	727.1	1349.0	525147	0.0941707	0.0434126	0.204275	2.23089060189967e-09	89.0	515722.0	0.0594922139050363	0.0215160551271282	0.1644968603403557	5.3838802624833725e-08
musculoskeletal	Muscular calcification and ossification	728.1	< 10	525286	8.65436	0.00498713	15018.2	0.5706688757652434	--	--	--	--	--	--
musculoskeletal	Laxity of ligament or hypermobility syndrome	728.2	17.0	525281	13.5036	0.619844	294.181	0.0977770775984611	< 10	524731.0	15.16956064599526	0.192858317888462	1193.1845756614634	0.22209149809361048
musculoskeletal	Fasciitis	728.7	682.0	525120	0.193691	0.0996142	0.376615	1.3096427131050473e-06	101.0	512852.0	0.0748692880508402	0.0293734295699872	0.1908326802590019	5.647160930590692e-08
musculoskeletal	Contracture of palmar fascia [Dupuytren's disease]	728.71	225.0	525240	0.3309	0.0997505	1.09769	0.07066505015827486	32.0	524049.0	0.1310430274868073	0.0270444100425341	0.6349657850143685	0.011600488863150108
musculoskeletal	Other disorders of soft tissues	729	168.0	525271	0.684967	0.0966822	4.8528	0.7048540690259297	< 10	446522.0	1.1726313825441117	0.0637505112208425	21.569464040278177	0.914642478703854
musculoskeletal	Panniculitis	729.3	42.0	525276	0.852076	0.0839269	8.65077	0.8923192475071849	< 10	524473.0	0.5471603315949769	0.0393645549447236	7.605431558708728	0.653384457580988
musculoskeletal	Osteitis deformans [Paget's disease of bone]	731.1	47.0	525276	1.14577	0.117261	11.1955	0.9068562262290875	< 10	524961.0	4.9178640135832845	0.0299443727539464	807.6771771053395	0.5405393274099337
musculoskeletal	Osteochondropathies	732	10.0	525284	16.5125	0.201148	1355.54	0.21244685110919664	< 10	523384.0	16.51601607719606	0.2012018028993426	1355.7472305487474	0.21240677754876514
musculoskeletal	Juvenile osteochondrosis	732.1	217.0	525280	0.00235574	1.59467e-05	0.348002	0.017591051608528446	< 10	523820.0	0.0262012794634792	0.0001368971679979	5.014764407206283	0.17430067756486486
musculoskeletal	Other disorders of bone and cartilage	733	262.0	525268	0.694125	0.114744	4.19901	0.6909543292781527	--	--	--	--	--	--
musculoskeletal	Aseptic necrosis of bone	733.4	1843.0	525191	1.17211	0.539268	2.54762	0.6884745684335452	52.0	521321.0	0.4038088194821255	0.1308123397222416	1.2465304346499886	0.11484393164356663
musculoskeletal	Curvature of spine	737	133.0	525268	0.119818	0.0154784	0.927509	0.04215019482567292	10.0	521690.0	0.1144774510733909	0.0066948039742064	1.9575011986537028	0.13458312149945598
musculoskeletal	Kyphosis (acquired)	737.1	62.0	525274	9.44854	1.18522	75.3234	0.0339721787081614	< 10	520820.0	11.495235429977742	0.6697790956288312	197.28958167402	0.09225471193755205
musculoskeletal	Kyphoscoliosis and scoliosis	737.3	4370.0	524481	0.944391	0.72112	1.23679	0.677600569197853	388.0	508305.0	0.4658863811712173	0.3103133613555444	0.6994546390547638	0.00022955832995084606
musculoskeletal	Other acquired musculoskeletal deformity	738	925.0	525154	0.649829	0.329964	1.27977	0.21255518136780374	85.0	508180.0	0.4598401030456117	0.1930095896193333	1.095556551288673	0.0794435063377004
musculoskeletal	Osteoarthritis; localized	740.1	95.0	525263	0.47254	0.0923762	2.41722	0.3680465846933389	< 10	496117.0	0.2029293414199447	0.0115947622886214	3.5516310368471253	0.27478624499073856
musculoskeletal	Osteoarthrosis, localized, primary	740.11	916.0	525136	0.121411	0.0585586	0.251723	1.4458518302816197e-08	58.0	455352.0	0.027722449909163	0.007077582267855	0.1085871134916484	2.6445373943251035e-07
musculoskeletal	Osteoarthrosis, localized, secondary	740.12	365.0	525243	0.090591	0.0225164	0.364478	0.000722354654787871	15.0	455362.0	0.2000660154844425	0.0214897989559222	1.8625772457862173	0.15748539585574856
musculoskeletal	Osteoarthrosis, generalized	740.2	28.0	525281	0.0314903	0.000476924	2.07924	0.10575760603803852	< 10	523439.0	0.0202560303105346	0.000167667449686	2.447146209414243	0.11091277824062627
musculoskeletal	Osteoarthrosis NOS	740.9	29.0	525280	1.74598	0.103516	29.4488	0.6990419212757243	< 10	523958.0	2.578504109895327	0.1258157873065317	52.84458800506927	0.5387500832024552
musculoskeletal	Symptoms and disorders of the joints	741	20.0	525273	0.654826	0.0805682	5.32216	0.6920709018122492	12.0	500609.0	0.602722541043435	0.0617005149451497	5.887705504642827	0.6632790621601206
musculoskeletal	Difficulty in walking	741.3	2945.0	524949	9.63122	6.41403	14.4621	9.222532901736438e-28	275.0	511473.0	9.281121366522576	5.916202146316672	14.559883467428632	3.08300706347234e-22
musculoskeletal	Articular cartilage disorder	742.8	97.0	525262	0.318104	0.0608512	1.66292	0.17468791086709418	19.0	524191.0	0.3800151042385963	0.0586670940647292	2.4615413759907296	0.31010711547458414
musculoskeletal	Other derangement of joint	742.9	2662.0	524909	0.158523	0.101071	0.248633	1.0510937782238337e-15	236.0	508305.0	0.0925020697744992	0.0508670836537527	0.1682155197024952	6.09103588985999e-15
musculoskeletal	Osteoporosis NOS	743.11	338.0	525265	2.2118	0.451966	10.824	0.32719883189487037	11.0	524935.0	2.2090657582628594	0.2339250463484854	20.86126133351115	0.48903699065973244
musculoskeletal	Osteopenia or other disorder of bone and cartilage	743.9	6111.0	524800	4.3492	3.11321	6.0759	6.847701007166276e-18	244.0	471991.0	2.366305400514472	1.4680751339328204	3.814110817001404	0.00040569444818822406
neoplasms	Cancer of mouth	145	14873.0	524881	0.250535	0.165033	0.380335	8.103790724687148e-11	144.0	523953.0	0.1943643885424194	0.0950288508084851	0.3975373290539193	7.2342139640955355e-06
neoplasms	Cancer of lip	145.1	10.0	525283	0.00882689	2.6275e-05	2.96533	0.11100029439542629	< 10	525182.0	0.0578178774495539	0.0002194795436073	15.23106389701456	0.31618316886768166
neoplasms	Cancer of tongue	145.2	5957.0	525052	0.382568	0.22507	0.650278	0.0003852949052156304	114.0	523996.0	0.1085723284874865	0.0465507720786343	0.2532278195790667	2.767191845624039e-07
neoplasms	Cancer of major salivary glands	145.3	2436.0	525181	0.166561	0.0715338	0.387825	3.231896802359234e-05	40.0	524318.0	0.1288548547502494	0.0315185641013686	0.526787119467377	0.00434284733193947
neoplasms	Cancer of the gums	145.4	241.0	525267	0.0403647	0.00434236	0.375212	0.004776907114592299	10.0	524923.0	0.4797622674077237	0.0379279016625521	6.0686677390186015	0.5705260236781813
neoplasms	Cancer of the mouth floor	145.5	55.0	525277	0.306759	0.022979	4.09509	0.37146789379980993	< 10	524986.0	0.0438412256641617	0.0003278611289322	5.862399955723535	0.21059254039392164
neoplasms	Cancer of larynx, pharynx, nasal cavities	149	2173.0	525221	0.0156215	0.0040645	0.0600396	1.4073455807757906e-09	46.0	523606.0	0.0035552124651712	0.000553709076461	0.0228270335629893	2.7828314595593517e-09
neoplasms	Cancer of oropharynx	149.1	15569.0	524810	0.275385	0.187895	0.403612	3.799877299575111e-11	139.0	523721.0	0.04760048395108	0.0207706446418767	0.1090869403161819	6.186255601234375e-13
neoplasms	Cancer of nasopharynx	149.2	1245.0	525200	0.357773	0.148613	0.861307	0.021845243146230854	< 10	524593.0	0.1066550576876225	1.2685742704997109e-05	896.6996726072002	0.6273766074437016
neoplasms	Cancer of hypopharynx	149.3	4158.0	525183	1.8522	0.88938	3.85733	0.09960733939033618	27.0	524760.0	0.1704198839724356	0.0319694114014214	0.9084601680182044	0.0382278874795362
neoplasms	Cancer of larynx	149.4	18388.0	524739	0.426026	0.301668	0.60165	1.2666168354984317e-06	170.0	523629.0	0.0838361663955603	0.0411488684720759	0.170806708832679	8.672671323264098e-12
neoplasms	Cancer of of nasal cavities	149.9	3344.0	525203	0.127891	0.0482672	0.338868	3.525101889727331e-05	42.0	524841.0	0.1468331775288272	0.0377071971720908	0.5717736570240173	0.0056763770021880655
neoplasms	Cancer of esophagus	150	58460.0	523934	0.241494	0.191941	0.30384	7.636091263152759e-34	391.0	522437.0	0.1471095374050665	0.0942227191386645	0.2296815056216324	3.409073022918851e-17
neoplasms	Cancer of stomach	151	36881.0	524125	0.718823	0.571638	0.903907	0.004739392655358592	455.0	521899.0	0.2438521746627097	0.1641975188605569	0.3621484873850731	2.6804654638213907e-12
neoplasms	Colorectal cancer	153	< 10	525285	1.04396	0.00469679	232.042	0.987550542926846	--	--	--	--	--	--
neoplasms	Colon cancer	153.2	155092.0	520761	0.645787	0.574571	0.725831	2.2178902266773288e-13	1482.0	511274.0	0.3605677518540585	0.2915731496215211	0.4458884634811171	4.801527378250875e-21
neoplasms	Malignant neoplasm of rectum, rectosigmoid junction, and anus	153.3	114502.0	522085	0.195557	0.167995	0.227641	2.113007931551951e-98	953.0	517326.0	0.0197209157041807	0.0139598108971197	0.0278595834196897	6.881714913010093e-110
neoplasms	Cancer of liver and intrahepatic bile duct	155	50037.0	523826	1.38407	1.13558	1.68693	0.001284971692246921	367.0	521197.0	0.407822579916523	0.2670192745111089	0.6228735996466401	3.312268809688186e-05
neoplasms	Malignant neoplasm of liver, primary	155.1	45327.0	523297	3.81956	3.23687	4.50714	1.0533059691795341e-56	437.0	520078.0	2.013396677608629	1.4088867722644558	2.877283158028366	0.00012211294739968492
neoplasms	Pancreatic cancer	157	252588.0	518303	0.558772	0.508149	0.614438	3.080132216222559e-33	2670.0	513859.0	0.1489122464125517	0.1255995273871306	0.1765520746211394	1.5737749343255828e-106
neoplasms	Neoplasm of unspecified nature of digestive system	158	191.0	525259	1.03795	0.24663	4.3682	0.959489900168503	12.0	521825.0	2.6511651747217044	0.3152913481602467	22.292640837340212	0.36946347665457746
neoplasms	Malignant neoplasm of other and ill-defined sites within the digestive organs and peritoneum	159	190.0	525275	2.81366	0.330709	23.9385	0.3436322957428838	< 10	524525.0	52.11003747762967	0.1461716998266136	18577.166504466983	0.18730807912126352
neoplasms	Malignant neoplasm of small intestine, including duodenum	159.2	1946.0	525181	0.430552	0.196564	0.943074	0.03516336744754058	30.0	524044.0	0.245415795994088	0.0525314013361581	1.1465316247323354	0.07408196141900701
neoplasms	Malignant neoplasm of gallbladder and extrahepatic bile ducts	159.3	25324.0	524367	1.13226	0.880515	1.45598	0.3329611244613237	198.0	522385.0	0.257654948187543	0.1417380179417494	0.4683716711264325	8.68984449806147e-06
neoplasms	Malignant neoplasm of retroperitoneum and peritoneum	159.4	11095.0	524902	0.188421	0.121294	0.292697	1.1101736537710089e-13	60.0	522449.0	0.1763243366090253	0.0575612516388717	0.5401250111041239	0.0023786181316110713
neoplasms	Cancer of intrathoracic organs	164	2533.0	525203	0.261863	0.104899	0.653699	0.004095205638416775	38.0	505981.0	0.0412189691819577	0.008206811742495	0.2070235645379451	0.00010770148417809167
neoplasms	Cancer within the respiratory system	165	5280.0	525139	0.163932	0.0798558	0.336527	8.315846111138013e-07	52.0	506232.0	0.1380942889358936	0.0403958820761619	0.4720786292215546	0.0015950777821439083
neoplasms	Cancer of bronchus; lung	165.1	1969.0	525159	0.48207	0.237183	0.9798	0.04376274416743088	< 10	510147.0	0.504433292734879	0.0354262819315096	7.1826037886587	0.6135664556102214
neoplasms	Bone cancer	170.1	26671.0	524531	0.233999	0.171992	0.318361	2.3184282116209366e-20	232.0	520991.0	0.0582649192045463	0.0310193281400596	0.1094414680609451	9.701447627178652e-19
neoplasms	Cancer of connective tissue	170.2	183980.0	520706	0.206906	0.182332	0.234791	9.662674184726861e-132	1206.0	500743.0	0.0900456156799344	0.0691157228478846	0.1173135803125962	3.64808565306082e-71
neoplasms	Melanomas of skin	172.11	20806.0	524634	0.244973	0.176024	0.340928	7.366269810649303e-17	215.0	512940.0	0.204883267583723	0.1142438692427575	0.3674346257179535	1.0403967991169384e-07
neoplasms	Carcinoma in situ of skin	172.3	200.0	525270	5.3497	0.891386	32.1065	0.06662263894380398	< 10	522163.0	0.3792964952248954	0.0211375774565506	6.806164594103193	0.5104845354363798
neoplasms	Neoplasm of uncertain behavior of skin	173	639.0	525209	13.2722	5.6411	31.2264	3.1578571817583456e-09	18.0	486976.0	11.455500462529768	1.9464329573438717	67.41999016811548	0.007009093805858116
neoplasms	Malignant neoplasm of female breast	174.11	10756.0	524402	0.36857	0.280278	0.484675	9.084976933563466e-13	868.0	523933.0	0.3693267352807426	0.2801253924035681	0.4869327847174284	1.6404566585253109e-12
neoplasms	Cervical cancer	180.1	32513.0	524273	0.104188	0.0783232	0.138593	2.043711679588559e-54	493.0	522160.0	0.0129103028120317	0.0078287785601057	0.0212901562381276	3.929393773421091e-65
neoplasms	Cervical intraepithelial neoplasia [CIN] [Cervical dysplasia]	180.3	1619.0	525088	2.65524	1.5734	4.48093	0.0002546672414653101	76.0	511968.0	1.514779340948819	0.6404782469846956	3.582567343337373	0.34439297067974173
neoplasms	Malignant neoplasm of uterus	182	60683.0	522917	0.119126	0.0990307	0.143299	8.386356651333037e-113	840.0	519833.0	0.0226553569650887	0.0157468589562927	0.0325947670351416	1.4548014876083565e-92
neoplasms	Malignant neoplasm of ovary and other uterine adnexa	184.1	267.0	525263	0.214336	0.0374739	1.22591	0.08344420123960862	17.0	524004.0	0.3723055412383922	0.0514136616763667	2.696003581875348	0.3280072452007226
neoplasms	Cancer of other female genital organs (excluding uterus and ovary)	184.2	7077.0	525013	0.193836	0.115229	0.326067	6.283550598441715e-10	106.0	523067.0	0.0594988091406901	0.0234424570498637	0.1510126810355335	2.886588272229296e-09
neoplasms	Cancer of prostate	185	157985.0	518029	0.300491	0.272581	0.331258	4.141079801682688e-129	1594.0	505453.0	0.0770180531560453	0.0609053552165273	0.0973934145997357	1.1325173725484809e-101
neoplasms	Malignant neoplasm of unspecified male genital organ	187.1	1530.0	525233	0.07969	0.0224055	0.283436	9.327017354674222e-05	< 10	524915.0	0.2843839024776655	0.0121916225127748	6.633588261421587	0.43392552132693585
neoplasms	Neoplasm of uncertain behavior of male genital organs	187.8	< 10	525284	2.11032	0.0284655	156.452	0.7338958483921022	< 10	524126.0	2.111153938474624	0.0284778445992506	156.50661117991325	0.7337586824200882
neoplasms	Cancer of bladder	189.2	835.0	525237	0.248778	0.0753582	0.821285	0.02242626799975655	25.0	521767.0	0.0464979679757848	0.0064655303860415	0.3343980921572648	0.0023022311651538603
neoplasms	Malignant neoplasm of bladder	189.21	97550.0	522200	0.633172	0.549575	0.729484	2.516624799238403e-10	790.0	517599.0	0.161272223358324	0.1181186683536068	0.2201915276345304	1.58128855289908e-30
neoplasms	Malignant neoplasm of other urinary organs	189.4	8587.0	524867	0.475911	0.321686	0.704075	0.0002025408904029047	74.0	522930.0	0.1162387581302412	0.0407424684316986	0.3316305911683173	5.7358673239814634e-05
neoplasms	Manlignant and unknown neoplasms of brain and nervous system	191	2652.0	524966	0.237775	0.148234	0.381405	2.55409266994958e-09	50.0	516066.0	0.3002811159803596	0.0930353917925855	0.9691876056741264	0.044186794903188435
neoplasms	Cancer of brain and nervous system	191.1	8714.0	525043	0.290808	0.170685	0.495471	5.544849301236347e-06	95.0	522857.0	0.1365148956128738	0.0549620054588204	0.3390763595436278	1.7875045984355057e-05
neoplasms	Cancer of brain	191.11	229219.0	519614	0.268493	0.240228	0.300084	9.422444217571819e-119	1765.0	514279.0	0.0799585241513279	0.0640735325158949	0.0997816935233353	1.053381265519707e-110
neoplasms	Thyroid cancer	193	7646.0	524487	0.156852	0.115087	0.213774	9.311854791242716e-32	245.0	520603.0	0.0300024731682838	0.0155441189663034	0.0579092580393223	1.4495425033747649e-25
neoplasms	Cancer of other endocrine glands	194	1955.0	525200	0.365619	0.152266	0.877918	0.024367079158596677	18.0	523512.0	0.0514565125774843	0.0051488854790815	0.5142419067959405	0.011529729697206156
neoplasms	Cancer, suspected or other	195	964.0	525249	0.984776	0.283483	3.42096	0.9807356109264264	19.0	522320.0	0.7372144371664016	0.123091391573634	4.415297604637592	0.7385047574945701
neoplasms	Malignant neoplasm, other	195.1	6661.0	525124	0.0452431	0.020921	0.0978411	3.644043041933195e-15	96.0	497063.0	0.0024934539711997	0.000660366932683	0.0094149364524225	9.372923866736044e-19
neoplasms	Malignant neoplasm of head, face, and neck	195.3	14507.0	524834	0.200122	0.133762	0.299405	4.998198462388305e-15	120.0	506945.0	0.0397622638942406	0.0160364049395327	0.0985905279865862	3.3897590015058917e-12
neoplasms	Secondary malignancy of lymph nodes	198.1	14824.0	524671	0.357631	0.257063	0.497542	1.0357889790465782e-09	304.0	509604.0	0.2277341568258719	0.1401031153507387	0.3701762523649505	2.381874878696269e-09
neoplasms	Secondary malignancy of respiratory organs	198.2	244.0	525257	1.87328	0.477778	7.34475	0.36789486445562	20.0	516713.0	2.200139014733581	0.4161307244730857	11.632430386586206	0.35337785435649127
neoplasms	Secondary malignant neoplasm of digestive systems	198.3	8411.0	524956	0.557236	0.36021	0.86203	0.00861661848301805	167.0	519060.0	0.7022668275830344	0.3836748481199163	1.285407942533147	0.2518254825116384
neoplasms	Secondary malignant neoplasm of liver	198.4	73765.0	523188	0.591577	0.497793	0.703031	2.508102263525627e-09	502.0	515268.0	0.5510834183950184	0.386861245113451	0.7850177237083489	0.000964168135351425
neoplasms	Secondary malignant neoplasm of skin	198.7	509.0	525258	0.0386168	0.00600373	0.248388	0.0006112975724812072	10.0	524343.0	0.0025203126415364	4.143346201730984e-05	0.1533054565518744	0.0043079295909773906
neoplasms	Neoplasm of uncertain behavior	199	10687.0	524482	0.251015	0.186548	0.337759	7.026950794312363e-20	289.0	494461.0	0.0666891714628873	0.0381258065617861	0.1166518427144334	2.2837620700254405e-21
neoplasms	Myeloproliferative disease	200	76545.0	522763	0.988341	0.848376	1.1514	0.8803517566676003	570.0	503674.0	0.9449004602282456	0.684591849601283	1.3041885909970334	0.7303189768142964
neoplasms	Polycythemia vera	200.1	4594.0	524846	0.671598	0.462391	0.975458	0.036577960634761805	60.0	523341.0	0.689476017109886	0.2518634638376	1.8874400078775704	0.46927304647018464
neoplasms	Cancer of other lymphoid, histiocytic tissue	202	23.0	525283	0.0112414	3.99648e-05	3.16203	0.1187931963135652	--	--	--	--	--	--
neoplasms	Non-Hodgkins lymphoma	202.2	248.0	525275	1.441	0.162922	12.7453	0.742542327375989	< 10	497371.0	0.9462752615305378	0.0519123270715995	17.24902197795266	0.9702590864129189
neoplasms	Leukemia	204	161.0	525253	1.95538	0.547513	6.98338	0.3018396372573874	< 10	519540.0	12.692269619677946	0.7323807448002702	219.95896156790977	0.0808182009721391
neoplasms	Multiple myeloma	204.4	1561.0	525247	0.160095	0.0400248	0.640365	0.009593825092749357	--	--	--	--	--	--
neoplasms	Benign neoplasm of colon	208	2992.0	524813	0.803809	0.563657	1.14628	0.22780194667124157	206.0	472129.0	0.4341000600732286	0.2474596159914029	0.7615095554101541	0.0036132448337603917
neoplasms	Benign neoplasm of lip, oral cavity, and pharynx	210	163.0	525268	1.85973	0.335569	10.3067	0.47761471318385496	12.0	521556.0	0.6603221799525862	0.0683944486499994	6.37515748637209	0.7197834266761429
neoplasms	Benign neoplasm of other parts of digestive system	211	1061.0	525152	0.498934	0.251216	0.990922	0.04703189709076442	73.0	512463.0	0.3564130090809326	0.1365946738627454	0.9299794014645762	0.03500374995312399
neoplasms	Benign neoplasm of respiratory and intrathoracic organs	212	1972.0	525192	0.124854	0.0497622	0.313261	9.291066151655527e-06	20.0	515322.0	0.2471249184710348	0.0371638792134518	1.643281773104311	0.14814331120933927
neoplasms	Benign neoplasm of bone and articular cartilage	213	734.0	525170	0.0533092	0.0217142	0.130876	1.578798140357756e-10	48.0	521715.0	0.0137871947153952	0.0027730566157745	0.068547730702255	1.64609762050748e-07
neoplasms	Lipoma	214	282.0	525227	0.318326	0.109895	0.922076	0.03490402798901173	36.0	519762.0	0.1104883190072225	0.0243784486716208	0.5007565822370332	0.004276926534164905
neoplasms	Lipoma of skin and subcutaneous tissue	214.1	266.0	525235	0.096826	0.0271598	0.34519	0.00031825838076066543	27.0	517693.0	0.0353433206419562	0.0050499915212852	0.2473569131225418	0.0007596001694935639
neoplasms	Other benign neoplasm of connective and other soft tissue	215	6358.0	523956	0.0960784	0.0747188	0.123544	1.6925242052938118e-74	680.0	509680.0	0.0325745580540274	0.0220329904318874	0.048159682894407	4.8547274183095e-66
neoplasms	Benign neoplasm of skin	216	2670.0	525006	2.075	1.33298	3.23008	0.0012254781372309082	110.0	476994.0	1.593065115073263	0.7815071588375664	3.247387349129676	0.20001610938875686
neoplasms	Vascular hamartomas and non-neoplastic nevi	217	128.0	525245	0.0810831	0.0192522	0.341491	0.0006158193974612459	18.0	514063.0	0.0345402728575601	0.0031646892339033	0.3769818648522421	0.005780758284500162
neoplasms	Nevus, non-neoplastic	217.1	146.0	525255	6.28673	1.71062	23.1045	0.005633627844922757	12.0	514069.0	3.700102912401698	0.4441023136701122	30.827944689640344	0.22644799039263222
neoplasms	Uterine leiomyoma	218.1	5795.0	524391	0.226976	0.170928	0.301402	1.2041272658511706e-24	328.0	480955.0	0.0673894504238886	0.0399559072085434	0.1136587389877285	4.804091467809118e-24
neoplasms	Other benign neoplasm of uterus	218.2	53.0	525281	0.00663199	5.1875e-05	0.847869	0.04269887849606883	< 10	523469.0	0.0066275655004448	5.183271256543591e-05	0.8474305566631187	0.04267769616381441
neoplasms	Benign neoplasm of kidney and other urinary organs	223	16.0	525284	0.00102771	2.8884e-07	3.65667	0.09910889804477918	< 10	523076.0	0.0005244203709874	1.3281722813742994e-08	20.70640453526321	0.16188403154692038
neoplasms	Benign neoplasm of brain, cranial nerves, meninges	225.1	11628.0	524185	0.685859	0.542278	0.867457	0.001652939734238284	426.0	516780.0	0.9166258705048794	0.6319413379432255	1.3295585144238704	0.6463828570389197
neoplasms	Benign neoplasm of spinal cord, meninges	225.2	344.0	525233	0.337572	0.110206	1.03402	0.05724987613887608	20.0	524306.0	0.2150823381652875	0.0318225381265522	1.4536996391261474	0.11497148294603812
neoplasms	Benign neoplasm of thyroid glands	226	104.0	525280	1.4544	0.0847169	24.9687	0.7962216598578364	< 10	523692.0	0.3842012666918917	0.0034739507070164	42.49070461176125	0.6903260811292613
neoplasms	Benign neoplasm of other endocrine glands and related structures	227	197.0	525269	0.28255	0.0394122	2.02564	0.20853678885267668	< 10	525030.0	0.0004543581321968	7.236864331313759e-08	2.8526348269390094	0.08452313776736062
neoplasms	Benign neoplasm of parathyroid gland	227.2	86.0	525275	1.66222	0.191811	14.4047	0.6446375817532335	< 10	523502.0	0.5882867490359903	0.0231737102760732	14.934220501093522	0.747820548712051
neoplasms	Benign neoplasm of pituitary gland and craniopharyngeal duct (pouch)	227.3	2832.0	524878	1.23236	0.848177	1.79056	0.273036540493936	116.0	522373.0	0.9108875476447398	0.4461192316576456	1.8598528500357876	0.7977414661966629
neoplasms	Hemangioma and lymphangioma, any site	228	198.0	525251	0.285926	0.0710646	1.15042	0.07795327713664628	20.0	518629.0	0.0404355148019099	0.0043265108718146	0.3779097997758395	0.004903044678745419
neoplasms	Benign neoplasm of unspecified sites	229	888.0	525169	0.16879	0.0759413	0.37516	1.2664171846035368e-05	52.0	512303.0	0.0688565416457011	0.0185188358620667	0.2560216723513344	6.512116637455705e-05
neoplasms	Kaposi's sarcoma	230	7264.0	525012	0.702342	0.438119	1.12591	0.1422591977526382	11.0	524176.0	1.8423479124229407	0.1928577917567181	17.599733977514713	0.5956539010538541
neurological	Meningitis	320	814.0	525203	2.11705	0.940393	4.766	0.07005956711123348	36.0	520554.0	4.215797476080365	1.2352328444690377	14.388338554068518	0.021603784660645334
neurological	Encephalitis	323	57.0	525276	14.0054	1.42216	137.925	0.02371318561623041	< 10	522868.0	19.826548327983584	0.0086594988496613	45394.31500903073	0.44918832565422945
neurological	Acute (transverse) myelitis	323.2	262.0	525256	0.896549	0.22594	3.55759	0.8765929446147669	17.0	524942.0	0.2984655233345106	0.0397615651610957	2.2403964295274825	0.23974005967116294
neurological	Other CNS infection and poliomyelitis	324	524.0	525207	2.95958	1.29437	6.76708	0.010127034519162154	38.0	522381.0	2.303471282106535	0.6904258224692479	7.685083284563646	0.17466854660555148
neurological	Phlebitis and thrombophlebitis of intracranial venous sinuses	325	770.0	525205	1.57206	0.686983	3.59745	0.28413872150088265	33.0	524449.0	2.618163241043574	0.7225801938912638	9.486530096870217	0.142842180195795
neurological	Sleep disorders	327	1041.0	525157	138.841	61.8157	311.842	6.534999667742776e-33	81.0	513784.0	118.19346273066704	43.25777655930774	322.9406535287984	1.331178570940936e-20
neurological	Parasomnia	327.5	< 10	525284	0.622057	0.00653457	59.2167	0.8381767376516468	< 10	525135.0	0.6221180176309613	0.0065366212358889	59.20961516572289	0.8382018500849029
neurological	Hydrocephalus	331.1	7971.0	524663	0.674792	0.493226	0.923195	0.013905989135465376	269.0	519403.0	0.5508311798222053	0.3395115362688142	0.8936809393837164	0.015725269489056098
neurological	Cerebral degeneration, unspecified	331.9	59.0	525269	5.78583	1.01883	32.8571	0.04758913382098644	< 10	519919.0	12.117943461647911	0.5573840183514526	263.4531111494913	0.11230495695842546
neurological	Parkinson's disease	332	1770.0	524955	3.12501	2.08505	4.68367	3.4079809108361415e-08	67.0	521204.0	4.62656486621146	1.880513204415841	11.382585568130326	0.0008533303093387716
neurological	Extrapyramidal disease and abnormal movement disorders	333	240.0	525251	17.7362	4.93034	63.8037	1.070094855596562e-05	25.0	522886.0	21.72038904492881	4.585724211328723	102.87912628883667	0.0001048202047683587
neurological	Essential tremor	333.1	650.0	525207	2.59494	1.13733	5.92063	0.023468637859908156	23.0	514921.0	1.7093893800322495	0.3640614877910988	8.02614984159959	0.4968562342017373
neurological	Myoclonus	333.2	192.0	525266	37.88	6.46319	222.011	5.6169178146677596e-05	17.0	523215.0	136.94603233574753	14.680381536578471	1277.5019317975175	1.5751468340874168e-05
neurological	Tics and choreas	333.3	82.0	525279	0.639256	0.0396384	10.3094	0.7524536634257976	< 10	524770.0	1.1123890522440616	0.0368705364443306	33.56092758294303	0.9511399949329288
neurological	Torsion dystonia	333.4	565.0	525217	1.47836	0.603172	3.62344	0.3927219280564851	31.0	522513.0	1.2071027823238891	0.3087823585431045	4.718848362869379	0.7867042110969392
neurological	Other degenerative diseases of the basal ganglia	333.8	12.0	525282	9.67461	0.348279	268.744	0.18086765769224342	< 10	522579.0	32.60467049577402	0.1148070775294633	9259.573198918675	0.22667525569171273
neurological	Degenerative disease of the spinal cord	334	6371.0	524582	1.90514	1.43884	2.52256	6.788203991215657e-06	373.0	515945.0	1.398286607257452	0.946619381558032	2.0654610228004224	0.09211476581963214
neurological	Spinocerebellar disease	334.1	322.0	525251	1.23718	0.351103	4.35945	0.740494815615206	< 10	524126.0	3.404715201292656	0.2523543061346379	45.935755087644885	0.35609736218427657
neurological	Anterior horn cell disease	334.2	3134.0	524982	0.192345	0.117441	0.315022	5.795183133206998e-11	< 10	524159.0	1.126201865232418	0.0401657826648881	31.57739142879237	0.9442910925125166
neurological	Multiple sclerosis	335	4538.0	524317	0.101839	0.075977	0.136504	9.96723223035445e-53	63.0	521261.0	0.1628984185322275	0.0544516563943197	0.4873294315996044	0.0011719060947713315
neurological	Disorders of the autonomic nervous system	337	264.0	525231	5.16633	1.93374	13.8028	0.0010558000309267772	27.0	522933.0	6.351658432889113	1.5356415782388866	26.27147208032647	0.010706981584285338
neurological	Other headache syndromes	339	86.0	525273	4.91492	0.684222	35.305	0.11347636585652793	< 10	407902.0	8.638615400521614	0.1156376876754928	645.3404382103072	0.3272128918127233
neurological	Other demyelinating diseases of central nervous system	341	1559.0	525048	0.136133	0.0765585	0.242067	1.1183495123127734e-11	41.0	522919.0	0.0358009624946467	0.0073719470856246	0.1738630107699029	3.6312274680890616e-05
neurological	Infantile cerebral palsy	343	6016.0	524478	0.0498587	0.0353466	0.0703291	1.9223613331205356e-65	71.0	521915.0	0.2292987687415793	0.0841068727276123	0.6251323303469221	0.004001514209317511
neurological	Other paralytic syndromes	344	907.0	525236	1.6547	0.578804	4.73048	0.3473704953353682	33.0	520665.0	1.199060006530478	0.3193945219767314	4.501470126546543	0.7879548108491952
neurological	Nonspecific abnormal findings on radiological and other examination of skull and head	346.1	778.0	525172	2.86005	1.43794	5.68861	0.0027422519701391576	53.0	508452.0	2.566495856652387	0.9296958867649496	7.085006049810782	0.06887186554054471
neurological	Nonspecific abnormal findings in cerebrospinal fluid	346.3	25.0	525283	2.28819	0.0553946	94.5185	0.6628343408828192	< 10	521931.0	1.2748690809625642	0.0059799537136472	271.7899253777084	0.9292701466833693
neurological	Other conditions of brain	348	167.0	525265	3815.05	186.257	78142.6	8.659746549410871e-08	15.0	524185.0	6497.124243871179	131.8381631122232	320185.16068345425	1.0111656448620438e-05
neurological	Cerebral edema and compression of brain	348.2	5475.0	524824	26.1647	18.1476	37.7235	1.7913054339099358e-68	199.0	514591.0	21.710064908403854	12.512979225535444	37.667042343142704	6.8097535876641815e-28
neurological	Cerebral cysts	348.4	364.0	525199	41.1335	17.2545	98.0589	5.052905693229099e-17	35.0	522653.0	28.329761253167383	7.436122971895788	107.92927654568533	9.587723283718365e-07
neurological	Other conditions of brain, NOS	348.9	4758.0	524963	11.039	7.26997	16.7621	1.8745636475441464e-29	121.0	485587.0	16.863387607546205	8.408892489662302	33.81822778111928	1.7572273888563351e-15
neurological	Other and unspecified disorders of the nervous system	349	921.0	525203	648.941	190.883	2206.19	3.341277689594366e-25	56.0	487885.0	877.5618570720138	187.68638757739745	4103.200146415011	7.178418068884905e-18
neurological	Abnormal involuntary movements	350.1	4949.0	524869	4.41807	3.08238	6.33255	6.031439976818019e-16	230.0	492681.0	5.1658614171459485	3.1763138794039825	8.401601729034615	3.654396467751278e-11
neurological	Abnormality of gait	350.2	207.0	525255	11.1543	2.96213	42.0027	0.00036364046618214777	32.0	525096.0	11.15090105440849	2.961238679438351	41.990061520063634	0.00036425990913002357
neurological	Lack of coordination	350.3	2032.0	525110	2.16738	1.24038	3.78716	0.006597847250592499	112.0	517779.0	2.8758951347743835	1.429596177001493	5.785390979127059	0.0030553363981543975
neurological	Abnormal reflex	350.5	154.0	525256	4.93484	1.31383	18.5357	0.018068996587136284	15.0	524402.0	4.6841255664943295	0.7044349824017777	31.1469942163827	0.11015306590506352
neurological	Disturbances of sensation of smell and taste	350.6	580.0	525222	8.02516	3.20202	20.1133	8.891403264708603e-06	44.0	522266.0	8.701363078779734	2.8444665115398484	26.61789798599654	0.00014917465334287328
neurological	Other peripheral nerve disorders	351	242.0	525252	0.532542	0.139185	2.03759	0.3573985900435027	21.0	491002.0	0.4152261171455698	0.0713457286116393	2.416580946258065	0.3280356616629244
neurological	Disorders of other cranial nerves	352	879.0	525241	0.287754	0.0845248	0.979624	0.04627243889688977	33.0	523768.0	0.1374541917767229	0.0293792441923756	0.6430953333338402	0.011711448254323008
neurological	Trigeminal nerve disorders [CN5]	352.1	1393.0	525166	0.256173	0.119471	0.549296	0.0004663229185702946	37.0	521571.0	0.1720008277106944	0.041413889929427	0.7143565790023154	0.01539382141378916
neurological	Facial nerve disorders [CN7]	352.2	913.0	525165	1.86626	0.95231	3.65736	0.06912301360534388	80.0	519087.0	2.0086331582647934	0.8773738510311896	4.598504001160816	0.09886164425158651
neurological	Nerve root and plexus disorders	353	6104.0	525232	0.844904	0.297802	2.39711	0.751424385962529	24.0	524114.0	13.098441620662475	2.790909049257829	61.47429739264613	0.0011100039108887477
neurological	Nerve plexus lesions	353.1	765.0	525193	0.626703	0.278327	1.41113	0.2591705836054151	50.0	522189.0	0.4944123837823737	0.1593338887242803	1.5341595387806497	0.22277272436133272
neurological	Nerve root lesions	353.2	377.0	525275	0.558544	0.0564539	5.52612	0.6184361709022016	< 10	499040.0	1.852006375041727e-05	1.768271535511626e-11	19.39706399335775	0.1233860869513186
neurological	Complex regional/central pain syndrome	355	107.0	525281	145.827	3.31951	6406.24	0.009832902577381088	< 10	525084.0	82.37326229751385	1.680425993031906	4037.8775201474655	0.02632824070733073
neurological	Hereditary and idiopathic peripheral neuropathy	356	934.0	525162	7.54066	3.8817	14.6486	2.474605789914393e-09	58.0	516228.0	7.022442124590096	2.6558161118901342	18.56856473324141	8.537692631033038e-05
neurological	Inflammatory and toxic neuropathy	357	13562.0	524523	8.3523	6.37992	10.9344	8.387368477678618e-54	344.0	491707.0	5.742269740843796	3.853927534671189	8.555859309747902	8.627316017180177e-18
neurological	Myoneural disorders	358	388.0	525264	22.1454	4.36209	112.427	0.00018630854090494946	13.0	524045.0	27.424272954195267	3.063329479164496	245.51415451116745	0.0030664766747414795
neurological	Myopathy	359.2	1674.0	525151	4.56337	2.42798	8.57682	2.413804448576456e-06	49.0	479762.0	3.3727381054057752	1.1736281154273809	9.692475988029445	0.0239943808026189
pregnancy complications	Miscarriage; stillbirth	634	2188.0	524870	0.168085	0.10974	0.257451	2.449538445751899e-16	128.0	432793.0	0.0598021394301477	0.0258952225758031	0.1381063966511173	4.226772968025926e-11
pregnancy complications	Missed abortion/Hydatidiform mole	634.1	5736.0	524933	0.0662853	0.0400379	0.109739	5.0538553488468974e-26	270.0	514837.0	0.0327636713042801	0.0176715141753046	0.0607451148037464	1.939025793270324e-27
pregnancy complications	Hemorrhage during pregnancy; childbirth and postpartum	635	18.0	525282	0.688901	0.020639	22.9946	0.8350620003197219	< 10	445722.0	1.4642961633583648e-05	1.2945296439308297e-11	16.563261135645313	0.1175271736765026
pregnancy complications	Placenta previa and abruptio placenta	635.3	1150.0	525172	0.415778	0.195147	0.885852	0.022964317810291804	90.0	523091.0	0.5741421579853787	0.2489624587702527	1.3240519040676124	0.19307072681052995
pregnancy complications	Early or threatened labor; hemorrhage in early pregnancy	636	755.0	525177	1.1624	0.562951	2.40015	0.6841608039764376	91.0	520016.0	1.178448663527997	0.5318932031795399	2.6109400238042784	0.6858085560442891
pregnancy complications	Hemorrhage in early pregnancy	636.3	1973.0	524682	0.260869	0.185706	0.366452	9.223491179617751e-15	288.0	486982.0	0.1969173692825385	0.1193484724773545	0.3249011027980537	2.012304271546729e-10
pregnancy complications	Short gestation; low birth weight; and fetal growth retardation	637	306.0	525254	0.610824	0.15467	2.41227	0.4817951774456965	23.0	519583.0	0.5856948231917297	0.1124570895346184	3.0503939532241904	0.5251908984892953
pregnancy complications	Preeclampsia and eclampsia	642.1	16.0	525282	0.298759	0.00730297	12.222	0.5234695789577961	--	--	--	--	--	--
pregnancy complications	Excessive vomiting in pregnancy	643	674.0	525132	0.723949	0.38741	1.35284	0.3112376056000845	45.0	441848.0	0.1783818557783384	0.0499710052317642	0.6367709899639433	0.007927175375642213
pregnancy complications	Hyperemesis gravidarum	643.1	733.0	525137	0.522908	0.273207	1.00083	0.05029210016190111	90.0	521204.0	0.3850391759207409	0.1638166935425267	0.9050064666043104	0.02860562125140011
pregnancy complications	Late pregnancy and failed induction	645	102.0	525283	1.13915	0.0251196	51.6596	0.946625584898672	< 10	516233.0	1.124318182905024	0.0249303357233904	50.70494799734449	0.9519190363007342
pregnancy complications	Major puerperal infection	647.3	< 10	525285	3.21723e+19	0.0811887	1.27488e+40	0.06342519576109028	< 10	445722.0	3.690963283634316e+19	0.0917578535757197	1.4846914384167202e+40	0.06270360523701178
pregnancy complications	Multiple gestation	651	12.0	525286	6.82036	0.00405413	11474.1	0.6124385290409649	< 10	521374.0	6.771502027169726	0.004040746724169	11347.71437905285	0.6135849989744063
pregnancy complications	Malposition and malpresentation of fetus or obstruction	652	308.0	525231	0.350554	0.117209	1.04845	0.06074970758808188	14.0	444900.0	0.4953909264143235	0.0603034412539461	4.069621316305599	0.5132959940092472
pregnancy complications	Other and unspecified complications of birth; puerperium affecting management of mother	654	327.0	525267	26.6656	4.57156	155.538	0.0002631368346150106	12.0	445712.0	100.49663461570508	7.565913727006028	1334.8782359271129	0.00047684301328547777
pregnancy complications	Other perinatal conditions of fetus or newborn	656	3743.0	524649	1.25128	0.926341	1.6902	0.14395518758227974	192.0	432278.0	0.5730831617914823	0.3265889598459587	1.005619756662409	0.05232727464672426
pregnancy complications	Isoimmunization of fetus or newborn	656.1	165.0	525256	0.0591167	0.0104972	0.332926	0.0013406045666000677	29.0	524550.0	0.044655677887749	0.0071098926308432	0.2804725290736063	0.0009132408990995752
pregnancy complications	Respiratory conditions of fetus and newborn	656.2	473.0	525225	5.073	1.9904	12.9297	0.0006690885648754365	16.0	520085.0	2.0859781732697176	0.3236887819963473	13.442866053377069	0.43927531920611296
pregnancy complications	Interstitial emphysema and related conditions of newborn	656.22	15.0	525285	1.50275	0.00736051	306.809	0.8806973066556176	< 10	524644.0	1.5025094558614729	0.0073560374469319	306.89548296069563	0.8807545820214661
pregnancy complications	Transitory tachypnea or apnea of newborn	656.26	10.0	525282	77.4749	1.617	3712.04	0.027567379619818408	< 10	522726.0	77.52247424387836	1.618581575015482	3712.963316560242	0.02753086341965622
pregnancy complications	Endocrine and metabolic disturbances of fetus and newborn	656.3	285.0	525235	5.80716	2.08018	16.2116	0.0007842492981354273	47.0	517589.0	7.322342548107823	2.4760436246003064	21.654182446193857	0.0003195905004634846
pregnancy complications	Hematological disorders of newborn	656.5	1485.0	525202	0.0780291	0.0283136	0.215039	8.16106762440002e-07	77.0	523462.0	0.0736901940798322	0.0252515261023267	0.215046198852234	1.8187323633723563e-06
pregnancy complications	Perinatal disorders of digestive system	656.6	384.0	525276	265.254	13.3159	5283.88	0.0002561184817994983	11.0	523919.0	265.7552220429569	13.346271166018676	5291.803018578238	0.00025441304472674547
pregnancy complications	Conditions involving the integument and temperature regulation of fetus and newborn	656.7	86.0	525248	11.7706	3.52292	39.3271	6.175386439067373e-05	32.0	523685.0	28.146361206791585	6.951993493947958	113.95546469841284	2.9013881473641934e-06
pregnancy complications	Perinatal jaundice	656.8	186.0	525210	6.84831	2.93835	15.9611	8.326375210606725e-06	68.0	521421.0	5.430835328667842	2.2141572353052164	13.320631388240626	0.00021872329423382517
pregnancy complications	Infections specific to the perinatal period	657	162.0	525267	12.21	2.26022	65.9602	0.0036434569724835965	10.0	523108.0	5.201116344873884	0.5039668036072945	53.6773673172205	0.16618631448528165
pregnancy complications	Maternal complication of pregnancy affecting fetus or newborn	658	724.0	525142	0.75831	0.39691	1.44878	0.40225538306131114	86.0	519712.0	0.3627306647041302	0.1498777634810331	0.8778722877950511	0.024524613283170245
pregnancy complications	Fetal distress and abnormal forces of labor	661	653.0	525189	0.487821	0.217415	1.09454	0.08170471300737057	41.0	443843.0	0.267255058317242	0.07383428691167	0.9673726013173318	0.04437776254778782
pregnancy complications	Obstetrical/birth trauma	665	164.0	525265	0.972327	0.189152	4.9982	0.9731988350024323	< 10	444573.0	0.3819164660226432	0.0261859101536536	5.570178243312773	0.48146444218720386
pregnancy complications	Complications of the administration of anesthetic or other sedation in labor and delivery	668	56.0	525284	5.80823e-06	2.18724e-11	1.54238	0.05849588144454743	< 10	445514.0	6.80161759472721e-06	1.5793528688711949e-12	29.291745256376707	0.12685201360369894
pregnancy complications	Complications of labor and delivery NEC	669	704.0	525199	0.299181	0.123367	0.725552	0.007590454586047844	29.0	445174.0	0.2038597982851461	0.0423915331275152	0.9803565544999306	0.04717529992876117
pregnancy complications	Venous/cerebrovascular complications embolism in pregnancy and the puerperium	671	52.0	525282	4.23692	0.155127	115.721	0.3922019544384032	--	--	--	--	--	--
pregnancy complications	Other complications of the puerperium NEC	674	763.0	525191	0.559673	0.249434	1.25578	0.15924841052338293	10.0	445667.0	0.0352615403289815	0.00147697649533	0.8418388717110538	0.038798437421971255
respiratory	Acute upper respiratory infections of multiple or unspecified sites	465	6623.0	524202	44.8263	34.9297	57.5269	3.7816033745720763e-196	619.0	427149.0	60.51135165977578	43.217269311322696	84.72593798825977	3.823436788866418e-126
respiratory	Acute pharyngitis	465.2	2654.0	524768	1.95072	1.40942	2.69992	5.591842771656895e-05	310.0	471754.0	1.9032289067610724	1.249609237634848	2.898730389018958	0.002717216475593555
respiratory	Acute laryngitis and tracheitis	465.4	139.0	525269	2.3729	0.41443	13.5866	0.3317563625483685	12.0	521242.0	0.338067473743233	0.0318090820981847	3.592986947889753	0.36846804535764943
respiratory	Septal Deviations/Turbinate Hypertrophy	470	1508.0	525101	4.47529	2.61268	7.6658	4.8319949183389177e-08	117.0	505298.0	3.593147465774154	1.823912641639729	7.07857844506866	0.00021801139813596302
respiratory	Nasal polyps	471	308.0	525217	2.45608	1.01609	5.93679	0.04599740575930474	29.0	521159.0	0.7981238345580669	0.1897455057825924	3.3571369854711586	0.7583532279079885
respiratory	Chronic pharyngitis and nasopharyngitis	472	823.0	525146	24.1721	12.5066	46.7185	2.6909055354144783e-21	63.0	501163.0	7.468091115071762	2.939395540748241	18.97409999091738	2.3753256989504307e-05
respiratory	Diseases of the larynx and vocal cords	473	2034.0	525109	3.63324	2.09092	6.31323	4.728947621263827e-06	92.0	513106.0	4.414943539269416	2.045994307873626	9.526774527146284	0.0001541503096009312
respiratory	Chronic laryngitis	473.1	49.0	525280	2.25182	0.135921	37.3061	0.5709150188943295	< 10	521700.0	1.2387596710158135	0.0277597643137519	55.27876624568517	0.912025513757027
respiratory	Paralysis/spasm of vocal cords or larynx	473.3	99.0	525277	2.05388	0.197507	21.3584	0.5469077547620713	< 10	519884.0	1.1493128694972503	0.0398285776577004	33.165132918991375	0.9353454956927931
respiratory	Voice disturbance	473.4	2895.0	525084	2.92456	1.74219	4.90938	4.897704541152599e-05	115.0	512900.0	1.5761770392813337	0.7825864021518019	3.174517283109875	0.2027682643073425
respiratory	Acute and chronic tonsillitis	474	85.0	525251	0.113633	0.0255009	0.50635	0.0043364936329022795	29.0	524336.0	0.1050258195673432	0.0196194126106649	0.5622198276107451	0.008470479216986394
respiratory	Chronic tonsillitis and adenoiditis	474.2	692.0	525190	3.11552	1.47578	6.57717	0.002874704416912179	57.0	515662.0	1.603669591359551	0.5965974210039916	4.3107061272966885	0.3491916310716824
respiratory	Chronic sinusitis	475	11209.0	524447	7.18838	5.56884	9.27891	8.293441042820394e-52	281.0	485070.0	2.8276762417372905	1.8211138030775005	4.390583891338094	3.654144811326614e-06
respiratory	Allergic rhinitis	476	1530.0	525060	26.9571	15.9724	45.4964	5.780236206679847e-35	101.0	503625.0	15.954710843635915	7.46935246924145	34.07963396456033	8.500041772175951e-13
respiratory	Epistaxis or throat hemorrhage	477	3568.0	524883	0.82088	0.559375	1.20464	0.31317018905337823	245.0	506957.0	0.682507634089066	0.4145127626579855	1.1237691877154572	0.13326921303611053
respiratory	Throat pain	478	1393.0	525107	23.6076	13.1888	42.2571	1.8733845336155376e-26	128.0	510660.0	20.21758941453253	10.210120987314417	40.033895998144494	6.3794878342420624e-18
respiratory	Other upper respiratory disease	479	4492.0	524925	5.76155	3.90835	8.49347	9.229258679646295e-19	203.0	475363.0	3.969078229312352	2.3629639766108097	6.66687353101192	1.890733072912656e-07
respiratory	Pneumonia	480	21280.0	523623	30755.1	19636.9	48168.1	< 2.225E-308	915.0	454634.0	64108.59087286403	33995.54152945631	120895.60097588463	2.57970787681084e-256
respiratory	Bacterial pneumonia	480.1	5431.0	524849	58.7696	39.3027	87.8785	1.2229619955067287e-87	217.0	500909.0	259.90409960335177	133.52758438885934	505.8890363350641	3.498367038341931e-60
respiratory	Pneumococcal pneumonia	480.11	464.0	525252	2842.71	282.397	28615.8	1.480493473688356e-11	23.0	517242.0	2046.892795187844	137.12296562999603	30554.838832010944	3.2415588825273655e-08
respiratory	Pseudomonal pneumonia	480.12	1011.0	525211	3980.83	777.838	20373.2	2.5066882486292492e-23	41.0	521913.0	269444.576800949	7813.306379844368	9291889.558398277	4.452746715623199e-12
respiratory	Viral pneumonia	480.2	254.0	525250	3.95467e+12	2.87601e+09	5437890294527474	3.6258543587913865e-15	32.0	517105.0	417481206871.4145	274438540.3907812	635080473182211.6	8.225732061207512e-13
respiratory	Pneumonia due to fungus (mycoses)	480.3	5647.0	525079	47.6174	26.8672	84.3934	5.845553463594176e-40	65.0	480340.0	71.56054178813271	25.07840788326356	204.19602252456397	1.4321194086306982e-15
respiratory	Bronchopneumonia and lung abscess	480.5	304.0	525243	188.091	44.5507	794.113	1.0300839229717659e-12	18.0	520278.0	177.60352847218903	19.150982599140917	1647.0702305993757	5.162509420035062e-06
respiratory	Influenza	481	1780.0	525087	7.29098	4.31376	12.323	1.1794098818245085e-13	156.0	500543.0	12.068139341147354	6.600471709795849	22.065087702929205	5.991300835647665e-16
respiratory	Acute bronchitis and bronchiolitis	483	2175.0	524960	7.41486	4.92576	11.1617	7.937964442283909e-22	213.0	487155.0	8.516202860538057	5.11846156897436	14.169435519737489	1.637596936137427e-16
respiratory	Chronic airway obstruction	496	11985.0	523836	105.768	83.6194	133.782	< 2.225E-308	305.0	484844.0	119.63756749218146	71.59139718626349	199.9283170603156	1.6614060431986236e-74
respiratory	Emphysema	496.1	7289.0	524532	41.6065	30.9142	55.9969	1.2580309093086737e-133	145.0	504109.0	52.3611734022766	26.29584213572297	104.2633457377918	1.9846126757960635e-29
respiratory	Chronic bronchitis	496.2	3879.0	525018	95.6777	55.7947	164.07	1.0448973636219398e-61	96.0	516860.0	31.820201188410405	14.09372563333447	71.84226726225542	8.257236380918331e-17
respiratory	Obstructive chronic bronchitis	496.21	2098.0	525007	2203.33	998.989	4859.56	4.142246109448889e-81	58.0	484206.0	3899.431831309237	618.8318130153006	24571.407428033686	1.319316695435648e-18
respiratory	Bronchitis	497	416.0	525209	24.3097	10.0171	58.9953	1.737947253663194e-12	47.0	495900.0	17.19203442798773	5.622609113937568	52.56741875234638	6.095897793520109e-07
respiratory	Cystic fibrosis	499	18854.0	524443	59.3123	44.3778	79.2727	1.623903218124852e-167	68.0	516716.0	934.8962516585644	227.6168632722372	3839.9220022633567	2.3134315837286325e-21
respiratory	Lung disease due to external agents	500	362.0	525249	56.7358	14.5433	221.336	6.08168083670881e-09	18.0	504731.0	126.82465354655632	15.006206555454645	1071.8560142274898	8.701951020362855e-06
respiratory	Extrinsic allergic alveolitis	500.1	1450.0	525136	101.214	49.0311	208.935	8.905560909922159e-36	23.0	511124.0	72.92787497192509	12.208685485239066	435.63043329693846	2.553654103710075e-06
respiratory	Pneumonitis due to inhalation of food or vomitus	501	1906.0	525097	146.609	74.7777	287.44	8.994516374567926e-48	123.0	516776.0	335.2502520924571	133.25974482701753	843.4109766152665	4.670403788386744e-35
respiratory	Other alveolar and parietoalveolar pneumonopathy	504	31149.0	522731	224.216	184.82	272.01	< 2.225E-308	551.0	512148.0	179.51186875753652	120.23568783021166	268.01120038776	4.0114020263956865e-142
respiratory	Empyema and pneumothorax	506	6345.0	524823	20.0929	14.0278	28.7803	3.363162892856095e-60	301.0	504179.0	29.51123271315197	18.70891223054016	46.5506944240267	5.37955135445522e-48
respiratory	Pleurisy; pleural effusion	507	30703.0	523708	28.7106	23.5187	35.0486	1.2026202677712076e-238	755.0	439836.0	43.37065054805628	32.36705934071129	58.1150517617668	1.1892403625541343e-140
respiratory	Pulmonary collapse; interstitial and compensatory emphysema	508	156.0	525262	1675.26	132.562	21171.2	9.696880876594356e-09	15.0	409944.0	2004.9767864332016	81.68159109972608	49214.662202503176	3.2213674624125085e-06
respiratory	Respiratory insufficiency	509.2	1080.0	525080	5.52677e+11	3.00544e+10	1.01633e+13	5.1782868520105284e-74	145.0	507257.0	330967671586.40784	10910807637.325235	10039550075156.646	2.04615897853638e-52
respiratory	Pulmonary insufficiency or respiratory failure following trauma and surgery	509.3	468.0	525168	14.1403	7.04712	28.3731	8.961827569935819e-14	118.0	524380.0	13.920316162505618	6.920831016049518	27.99883447735501	1.5158336921532936e-13
respiratory	Respiratory arrest	509.5	177.0	525275	349658	445.058	2.74707e+08	0.00017483789992103554	12.0	523812.0	353909.2460767988	450.0036126601948	278334997.6197365	0.00017277703365832473
respiratory	Other diseases of lung	510	8090.0	524636	22.7933	16.79	30.9431	2.1794732330168357e-89	282.0	442007.0	28.80946569022972	18.05217635201425	45.97702222557305	4.288881306842779e-45
respiratory	Lung transplant	510.2	169635.0	519771	581.995	501.874	674.908	< 2.225E-308	699.0	501932.0	466.7932723308343	315.4392828047188	690.769891295444	1.9330394093972193e-207
respiratory	Wheezing	512.1	1483.0	525065	19412.3	6007.25	62730.2	3.7453371997629844e-61	124.0	503627.0	11459.828671403848	2657.580914358592	49416.24635712198	4.805202766503755e-36
respiratory	Painful respiration	512.2	1821.0	525038	69.823	40.5758	120.152	4.691071759148379e-53	202.0	520722.0	83.24131314660929	45.08651310120917	153.68489904769407	2.3418895316648598e-45
respiratory	Cough	512.8	29854.0	521360	21850.8	16485.4	28962.3	< 2.225E-308	1373.0	374358.0	41419.13390975518	25420.13205543209	67487.63736133435	< 2.225E-308
respiratory	Hypoventilation	513.3	428.0	525213	32.1258	12.6892	81.3348	2.4645601487791284e-13	49.0	521886.0	16.91101797633253	5.663102084242842	50.499271378414136	4.052124083108431e-07
respiratory	Apnea	513.31	44.0	525280	663090	65.2737	6.73607e+09	0.004404297522845805	< 10	524939.0	203773277.56951588	249.1064641705308	166689968442557.9	0.005881453460535213
respiratory	Hyperventilation	513.4	86.0	525282	507696	11.0156	2.33991e+10	0.016489924994368917	< 10	523970.0	518820.0992746485	11.08295054223392	24287241415.14579	0.016468486505075704
respiratory	Disorders of diaphragm	513.8	3545.0	524939	28.3373	18.5387	43.3147	7.879840517681624e-54	189.0	516048.0	27.83910541193302	15.680167187330232	49.42650042423913	6.807877614037896e-30
respiratory	Abnormal results of function study of pulmonary system	514.1	1951.0	525117	67.3892	35.0152	129.695	1.9872859404198854e-36	87.0	517821.0	46.12303263868335	19.116875558349268	111.28043038706392	1.5144038544667892e-17
respiratory	Abnormal sputum	516	< 10	525283	1.20518e+08	9.58195	1515835710409874	0.025687032006748916	< 10	500647.0	2.7855580758508944e+22	2.325725795814098e-13	3.336306372790631e+57	0.20981129447404495
respiratory	Hemoptysis	516.1	2768.0	525060	13.0265	7.88642	21.5168	1.1785852033354564e-23	127.0	514282.0	13.418501164126086	6.857783854236374	26.25573761418917	3.406917725522953e-14
respiratory	Other diseases of respiratory system, not elsewhere classified	519	196.0	525265	118.238	17.1669	814.37	1.2502282939790807e-06	15.0	512673.0	109.98969680851796	10.96469112013436	1103.335540552962	6.454150351152103e-05
respiratory	Other diseases of respiratory system, NEC	519.8	1790.0	525123	44.6601	23.5207	84.7986	3.5512619640565087e-31	109.0	511136.0	19.090870275395325	9.134242685740857	39.90055228562303	4.464033991992425e-15
respiratory	Symptoms involving respiratory system and other chest symptoms	519.9	1553.0	525125	0.452957	0.241145	0.850814	0.013805963476075905	97.0	511999.0	0.3389374957897414	0.147273858468531	0.7800340620312322	0.010955987208278959
sense organs	Disorders of the globe	360	< 10	525286	56.1836	0.0128296	246039	0.3463364867611706	--	--	--	--	--	--
sense organs	Other retinal disorders	362	57.0	525278	1.64913	0.134898	20.1606	0.6953239346129877	< 10	515087.0	10.095384374057334	0.3521885244316584	289.3813358184468	0.17687839199309596
sense organs	Retinal vascular changes and abnomalities	362.4	714.0	525170	0.657771	0.318966	1.35645	0.2566400100899019	48.0	521205.0	0.4476446295421192	0.140762826620954	1.423569838487967	0.1733063391323158
sense organs	Hereditary retinal dystrophies	362.7	154.0	525270	0.421992	0.0593223	3.00186	0.3887572995864694	< 10	514643.0	0.6588045463886609	0.0337837091880304	12.84712190501995	0.783038125364182
sense organs	Corneal opacity and other disorders of cornea	364	84.0	525283	34.235	0.617699	1897.42	0.08456519949439938	< 10	522347.0	34.373854680622514	0.6200644516159087	1905.5468871427229	0.0842269758541662
sense organs	Corneal opacity	364.1	102.0	525279	3.48244	0.254923	47.5727	0.3496048319267923	< 10	523843.0	1.2528664568336825	0.0564697385937278	27.79673499025778	0.8866427372878452
sense organs	Cornea replaced by transplant	364.9	761.0	525251	26.6729	7.16875	99.242	9.671492349130559e-07	24.0	524327.0	21.791621383472076	4.451780083492269	106.67075947473	0.00014307337976654825
sense organs	Glaucoma	365	609.0	525179	71.463	31.2634	163.353	4.4539359297160915e-24	35.0	508223.0	57.84051700594092	13.995478190569711	239.0433082714379	2.085252096802905e-08
sense organs	Cataract	366	3078.0	525017	3.4446	2.20078	5.39139	6.267195954311069e-08	142.0	498483.0	1.5129498030699284	0.8060201848573388	2.839900475959518	0.1974798844915859
sense organs	Senile cataract	366.2	340.0	525256	10.7906	2.81229	41.4032	0.0005261239539853544	< 10	486067.0	9.922291729292208	0.8247059706240636	119.37815011413218	0.07058950631884543
sense organs	Disorders of refraction and accommodation; blindness and low vision	367	28.0	525282	4.61545	0.170028	125.288	0.36386306083618847	< 10	513391.0	6.366871922093232	0.157310726393085	257.6878195263426	0.3268890351622393
sense organs	Presbyopia	367.4	341.0	525254	1.69169	0.460032	6.22092	0.42877414770105754	19.0	503182.0	0.4516764700433073	0.0712245520043474	2.864344216279945	0.3990381148884878
sense organs	Blindness and low vision	367.9	888.0	525154	4.50188	2.37649	8.52809	3.919833924076128e-06	85.0	514680.0	6.142870947133469	2.754589943602864	13.69890410032542	9.15766022271029e-06
sense organs	Visual disturbances	368	3300.0	524992	2.46003	1.59901	3.78469	4.2120657126672816e-05	204.0	495905.0	2.989435297730521	1.7821275348665662	5.014637406399925	3.3352069468919334e-05
sense organs	Diplopia and disorders of binocular vision	368.2	1111.0	525154	0.938857	0.483836	1.8218	0.8520236182232528	82.0	518833.0	0.9757785379382612	0.4200532548490618	2.266721526638487	0.9545311153634127
sense organs	Subjective visual disturbances	368.9	108.0	525262	5.02534	1.15899	21.7898	0.030998164750018733	10.0	520031.0	21.787202310009885	1.8727357423332565	253.46992304738612	0.013852227336283985
sense organs	Eye infection, viral	369.2	58.0	525268	0.278075	0.0415712	1.86008	0.1868617002865924	18.0	522468.0	0.3257796264162182	0.0474492746265714	2.236754214330113	0.2538782156546602
sense organs	Conjunctivitis, infectious	369.5	405.0	525208	1.21826	0.521839	2.84411	0.648101185684081	66.0	499225.0	1.239738533968377	0.4905406604979565	3.1331788705259904	0.6496175121770693
sense organs	Keratitis	370	23.0	525277	4.78474	0.465265	49.2059	0.1880090456496938	< 10	523728.0	6.592435699876516	0.5604500997906211	77.5451881857862	0.13372646234890537
sense organs	Uveitis, noninfectious or NOS	371.1	611.0	525177	0.435573	0.20169	0.940672	0.034373971448212526	17.0	520218.0	0.2777922826668963	0.0368164471372243	2.096034742887001	0.21414746757521438
sense organs	Other disorders of eyelids	374	92.0	525276	0.164116	0.012193	2.20896	0.17305046611711694	< 10	521649.0	0.1253646324461185	0.0054130872094323	2.90338774534512	0.1952648529606642
sense organs	Strabismus and other disorders of binocular eye movements	378	114.0	525262	3.63126	0.833144	15.8269	0.08599334374515143	21.0	522102.0	3.1441822438962044	0.6303365861863487	15.683497038690962	0.16237836088170496
sense organs	Strabismus (not specified as paralytic)	378.1	212.0	525272	3.29002	0.488035	22.1792	0.2212696397894329	10.0	520040.0	2.357959072892287	0.2250457687141137	24.70595657587389	0.4742046364283217
sense organs	Paralytic strabismus	378.5	27.0	525278	1.88442	0.157443	22.5544	0.61687137975659	< 10	522935.0	1.335151163267296	0.006253083941228	285.0799134521025	0.9158838254671546
sense organs	Other disorders of eye	379	215.0	525258	2.63468	0.669132	10.374	0.16593042813162864	23.0	517232.0	1.7707182203500424	0.3743985911486872	8.374612218117091	0.4710716371008434
sense organs	Disorders of vitreous body	379.2	14.0	525286	0.201312	3.80937e-05	1063.86	0.7140110808461582	< 10	510494.0	0.2031268559091847	3.824896572835766e-05	1078.7355633242732	0.7156981846107346
sense organs	Peripheral or central vertigo	386.2	< 10	525286	43156.2	0.000299269	6.22337e+12	0.2655205153486154	--	--	--	--	--	--
sense organs	Central origin vertigo	386.21	93.0	525271	23.9303	3.3883	169.01	0.0014550243683191032	< 10	522316.0	1.3244604318795146	0.0600787976613448	29.198244703607525	0.8586753512533732
sense organs	Dizziness and giddiness (Light-headedness and vertigo)	386.9	25284.0	522375	20.0692	17.391	23.1598	< 2.225E-308	1216.0	425244.0	23.681197689435244	18.956289534566025	29.58380240940711	5.9264321089386e-171
sense organs	Hearing loss	389	675.0	525229	0.881914	0.322392	2.4125	0.8066554761643788	28.0	497788.0	1.6994441934011006	0.4141617029801257	6.973388765072055	0.46160719875066236
sense organs	Sensorineural hearing loss	389.1	6636.0	524743	0.817273	0.586993	1.13789	0.23209960408866534	214.0	490465.0	0.5821718989842887	0.3394198178566598	0.998539572931194	0.04938262438587727
sense organs	Conductive hearing loss	389.2	398.0	525214	0.317366	0.1214	0.829664	0.019241281617294062	34.0	512422.0	0.15809595814498	0.0354727189590267	0.7046071661619557	0.015557186170427995
symptoms	Back pain	760	43231.0	519615	0.701684	0.632796	0.778071	1.8233165384280405e-11	2152.0	384400.0	0.5751612325394412	0.4845401207239049	0.6827307569950183	2.566669251955907e-10
symptoms	Cervicalgia	761	15212.0	523089	0.548031	0.462892	0.648829	2.916703486617558e-12	1073.0	463811.0	0.5324297510285764	0.4177027578298221	0.6786678672010256	3.5706879342358654e-07
symptoms	Neuralgia, neuritis, and radiculitis NOS	766	4821.0	524990	5.26289	3.42923	8.07704	2.9909508967690115e-14	163.0	510336.0	3.523294195428373	1.976945642770475	6.279182249109768	1.939912408172899e-05
symptoms	Myalgia and myositis unspecified	770	786.0	525227	3.94311	1.52306	10.2085	0.004701348547838398	14.0	496433.0	2.6768116532548243	0.3686420951556083	19.43706570997069	0.3303513253408229
symptoms	Symptoms of the muscles	772	46.0	525279	17.2829	1.14696	260.426	0.03949065899558991	< 10	480235.0	18.02398571527561	1.1868225248696824	273.7258977285847	0.037218007435355645
symptoms	Symptoms involving nervous and musculoskeletal systems	781	66.0	525283	711.224	2.58802	195454	0.02191621220377334	< 10	510961.0	252.69017250624427	0.8639507052088512	73907.36866844718	0.056199197012903754
symptoms	Abnormal posture	781.2	445.0	525240	8.11476	2.74926	23.9517	0.00014985182381161254	28.0	523495.0	3.7573296180253672	0.9377074030043236	15.055363552915834	0.06160269664137831
symptoms	Edema	782.3	35693.0	522306	10.2409	8.92872	11.7459	1.797401500417068e-242	1337.0	444397.0	8.08735623484497	6.598584000939522	9.912025195098408	3.4616396488932823e-90
symptoms	Pallor and flushing	782.6	649.0	525229	33.7051	11.7488	96.6937	6.075489162463588e-11	39.0	521787.0	21.71326159554233	6.251851450606258	75.41217715125563	1.2642081075297587e-06
symptoms	Fever of unknown origin	783	64581.0	520987	5810.05	4623.85	7300.56	< 2.225E-308	2284.0	415969.0	6955.583375914964	5096.939957355586	9491.997257979348	< 2.225E-308
symptoms	Abdominal pain	785	10960.0	523415	0.258498	0.213046	0.313647	8.633956864185521e-43	799.0	460224.0	0.2834832417258844	0.2114007771556904	0.3801440534924404	3.728856258548806e-17
symptoms	Syncope and collapse	788	64529.0	520614	1.59744	1.43137	1.78278	6.097063986773038e-17	1578.0	479634.0	6.76525085793766	5.617047800101008	8.14816266473702	2.904784816002835e-90
symptoms	Nonspecific findings on examination of blood	790	6579.0	524669	167.424	114.552	244.701	4.1652977371442916e-154	618.0	524357.0	167.43761281515015	114.56150006333158	244.7188119022334	4.0617303786136334e-154
symptoms	Elevated sedimentation rate	790.1	250.0	525245	5.59146	1.79892	17.3795	0.0029319104433020004	19.0	522955.0	12.094787845724936	2.1475945504650147	68.11522826849279	0.004702984677372381
symptoms	Other abnormal blood chemistry	790.6	5933.0	524761	77.5046	53.1407	113.039	5.070156108665283e-113	195.0	468570.0	56.1362618169126	31.029392116448303	101.55789965045768	1.87040669064916e-40
symptoms	Nonspecific abnormal findings on radiological and other examination of musculoskeletal system	793	3227.0	525143	1.38989	0.741113	2.60659	0.30482541375948624	75.0	511608.0	1.1915758653457649	0.4947055110118855	2.870097484805249	0.6959486829810536
symptoms	Nonspecific abnormal findings on radiological and other examination of other intrathoracic organs (echocardiogram, etc)	793.2	2230.0	524890	8.46533	5.83262	12.2864	2.641880662885099e-29	173.0	493782.0	9.78427770294845	5.550225802011059	17.248323506716936	3.1483384701309218e-15
symptoms	Abnormal results of other function studies (bladder, pancreas, placenta, spleen, etc)	794	528.0	525246	4.05906	1.28018	12.87	0.017336644214120525	31.0	501550.0	2.703973932116271	0.7119448272638291	10.269721396339152	0.14402595855630654
symptoms	Shock	797	3898.0	524737	1628.66	950.322	2791.18	1.83106741467948e-159	488.0	511141.0	1546.6898718880495	881.518795184359	2713.781683237691	1.4749993022183903e-144
symptoms	Cardiogenic shock	797.1	1637.0	525045	2515.19	1062.11	5956.26	6.859851041783052e-71	197.0	510989.0	2151.6393530067426	853.6635114777471	5423.1577702006	1.6126505358991473e-59
symptoms	Chronic fatigue syndrome	798.1	102.0	525268	155.894	18.2625	1330.75	3.9296673475530524e-06	16.0	524715.0	85.90317260790097	9.65155426991576	764.5768606518166	6.536256016662698e-05
congenital anomalies	Congenital anomalies of stomach	750.15	31.0	525281	0.0389562	0.000636785	2.3832	0.12205606635087195	< 10	523401.0	0.0185746620232859	8.23162712254747e-05	4.191371452361515	0.1493984071184226
congenital anomalies	Pectus carinatum	756.22	19.0	525280	0.0137398	0.00020229	0.93323	0.04636319713215896	< 10	525010.0	0.0011478166732061	6.546919239970449e-10	2012.371112272928	0.3560502951466152
dermatologic	Vascular disorders of skin	694.3	31.0	525283	0.354984	0.00581069	21.6866	0.6215835120772852	< 10	524452.0	0.3553229827599136	0.0058148508956924	21.71240919882049	0.6219246140030421
dermatologic	Bullous dermatoses	695.2	30.0	525286	0.00130878	1.30018e-09	1317.44	0.34652196289082143	< 10	524693.0	0.0013101779892922	1.3014258998291275e-09	1318.988936558991	0.34660330729577327
digestive	Hereditary disturbances in tooth structure	520.1	13.0	525282	0.660774	0.0205312	21.2663	0.815035523639996	< 10	524668.0	0.3974519079496942	0.004012218496155	39.37173892305035	0.6939498077226292
digestive	Periodontitis (acute or chronic)	523.3	36.0	525285	0.28442	0.000761715	106.201	0.6773537298520658	< 10	525247.0	0.0464625152573483	2.271258350685325e-06	950.471056446724	0.5445049030826681
genitourinary	Other disorders of testis	603	15.0	525283	0.132737	0.0015168	11.616	0.3761075901896695	< 10	525029.0	5.182363668626691e-05	1.5458864401920248e-10	17.373134594909715	0.12847283741312956
genitourinary	Abnormal spermatozoa	609.2	23.0	525285	2.04253	0.0104054	400.937	0.7909096755988302	--	--	--	--	--	--
genitourinary	Mittelschmerz	626.21	20.0	525281	5.20983	0.254905	106.48	0.28366820780002977	< 10	524857.0	12.56643927774326	0.2870648437968131	550.10357253284	0.18929004495011145
hematopoietic	Other deficiency anemia	281	70.0	525281	3.40488	0.166254	69.7318	0.42643932674407825	< 10	519755.0	0.2550165967417017	0.0019306239411965	33.68520571303768	0.5834111426837764
infectious diseases	Viral hepatitis	70	28.0	525281	5.26103	0.258937	106.893	0.2798811540516783	< 10	520045.0	29.197015946311527	0.1075857761944063	7923.591485074879	0.23793779586439837
infectious diseases	Blastomycotic infection	117.3	< 10	525285	1.91266	0.0107254	341.084	0.8063021371894775	< 10	525140.0	40.33298252470642	0.0125485175106735	129636.78601512848	0.36953689326907946
mental disorders	Specific nonpsychotic mental disorders due to brain damage	291.4	< 10	525283	3.36322	0.0855636	132.197	0.5173062781914824	< 10	520129.0	6.710163801637573e-05	1.2979706756463144e-12	3468.976540813352	0.2889572940270714
neoplasms	Benign neoplasm of male genital organs	222	< 10	525286	71833.3	0.000156947	3.28774e+13	0.27175526416585405	< 10	524025.0	71800.17266143554	0.0001571110295465	32812876403970.625	0.27173883909935065
neurological	Insomnia	327.4	30.0	525284	660.933	0.938454	465481	0.05226106315982921	< 10	524968.0	6.449169383986087	0.0050616630119216	8217.019909342662	0.6093881143694106
neurological	Other cerebral degenerations	331	40.0	525280	1.12773	0.0631202	20.1486	0.9348654167262568	< 10	485615.0	0.0594660349124306	0.000218019672928	16.219679906472592	0.3239888507013235
respiratory	Respiratory complications	519.2	< 10	525285	0.736143	0.00296428	182.812	0.9133053177851573	< 10	522992.0	0.7405530570693888	0.0029768504959319	184.22787139772703	0.9150159153895878
symptoms	Hypothermia/Chills	780	13.0	525284	1.25488e+28	0.0673915	2.3367e+57	0.05990045952222776	< 10	523794.0	1.2995387214911228e+28	0.0669233232297814	2.5234862931959902e+57	0.05992136603595661
digestive	Hypertrophy of salivary gland	527.1	27.0	525278	1.10027	0.0868427	13.9401	0.9412040333981382	< 10	524971.0	0.813374372365753	0.0257827301814243	25.659729011089297	0.906622734322183
endocrine/metabolic	Testicular dysfunction	257	< 10	525286	0.097056	9.81508e-06	959.734	0.6192206905879147	< 10	525017.0	0.0971154304495957	9.82088786294773e-06	960.341566162577	0.6193134533524057
endocrine/metabolic	Nutritional marasmus	260.22	< 10	525286	8.10334	0.00468876	14004.6	0.5822631309495577	< 10	524572.0	8.123544746479782	0.0046992084210382	14043.211821083456	0.581827553154173
genitourinary	Redundant prepuce and phimosis/BXO	604.1	17.0	525282	0.143298	0.0029572	6.94381	0.326474526442805	< 10	523229.0	0.0001631394193075	1.1607558457636972e-09	22.92856868147753	0.1492971937311429
genitourinary	Chronic inflammatory pelvic disease	614.32	22.0	525286	1.11192	0.00052812	2341.08	0.9783218917227605	< 10	516400.0	1.1126148326695733	0.0005274039529637	2347.179536520334	0.9782004157534452
genitourinary	Vaginal enterocele, congenital or acquired	618.6	16.0	525284	2.36193	0.0330955	168.565	0.6930585108288914	< 10	525060.0	0.0831427069641388	0.0001125413639043	61.42372441120249	0.4604839659635228
genitourinary	Polyp of female genital organs	622	< 10	525285	1.08106	0.00491899	237.587	0.9774009578024863	< 10	524708.0	1.1245684417512232	0.0005387634717896	2347.327252870115	0.975984677067054
musculoskeletal	Rupture of synovium	727.5	20.0	525283	0.0106325	3.42135e-05	3.30427	0.1207144329419466	< 10	518940.0	0.0106030360771628	3.4101219516002426e-05	3.2967845622312524	0.1205205296120881
musculoskeletal	Rheumatism, unspecified and fibrositis	729.1	10.0	525283	6.4369	0.158338	261.678	0.32461699933096033	< 10	524470.0	19.69310213485253	0.2260421771318128	1715.689862018908	0.19102614321779374
sense organs	Inflammation of eyelids	371.3	< 10	525284	9.79943	0.129436	741.904	0.3012157298720518	< 10	509082.0	0.8098382257459217	0.0033010907183243	198.67310772125776	0.9401129900810457
sense organs	Disorders of conjunctiva	372	< 10	525285	0.0156937	6.48117e-06	38.0013	0.29602900125161324	< 10	516591.0	0.0158562793253583	6.526506529280894e-06	38.523150619063045	0.2974351952347595
circulatory system	Polyarteritis nodosa	446.6	21.0	525280	10.6916	0.626381	182.494	0.10166967245588963	< 10	524939.0	5.8479369514984265	0.003790075649369	9023.135618518205	0.6372863300580736
circulatory system	Hypotension	458	< 10	525286	1.08156	0.000514251	2274.72	0.983975577921455	--	--	--	--	--	--
digestive	Diseases of pulp and periapical tissues	522	< 10	525286	8.35935e-21	3.34545e-65	2.08877e+24	0.37543016124541845	--	--	--	--	--	--
endocrine/metabolic	Other disorders of purine and pyrimidine metabolism	277.2	48.0	525285	3.86682e+08	0.0122113	1.22446e+19	0.10896708225469569	< 10	525034.0	386729051.3889941	0.0122838967319187	1.217523742279706e+19	0.10887996900621147
genitourinary	Noninflammatory disorders of vulva and perineum	619.5	13.0	525282	2.60976	0.0971339	70.1184	0.5677944378727824	< 10	514444.0	2.437144129960923	0.0615873220952956	96.44308776751768	0.635004270792388
congenital anomalies	Chromosomal anomalies and genetic disorders	758	< 10	525286	1.24268	0.000616783	2503.74	0.9553643946019751	--	--	--	--	--	--
dermatologic	Keratoderma, acquired	701.1	< 10	525284	3.31196	0.0494846	221.667	0.5765994052845719	< 10	522969.0	3.3097964874314694	0.0494381738559994	221.5848995580224	0.5768333435394605
digestive	Diseases of the oral soft tissues, excluding lesions specific for gingiva and tongue	528	< 10	525286	126.698	0.0133013	1.20683e+06	0.300291598729529	< 10	510895.0	127.44077841376196	0.0134047560605914	1211596.2371335328	0.29960802082926263
digestive	Disorders of function of stomach	536	< 10	525286	4.11168e+06	3.27261e-06	5.16587e+18	0.28398079514487024	--	--	--	--	--	--
digestive	Bariatric surgery	539	< 10	525285	9.43073	0.0475956	1868.63	0.40565778423640053	--	--	--	--	--	--
endocrine/metabolic	Nontoxic nodular goiter	241	25.0	525286	0.171092	2.67159e-05	1095.7	0.6929809194513126	< 10	516697.0	0.1708845046522715	2.6736535961646764e-05	1092.1951135383224	0.6927141108371844
endocrine/metabolic	Other disorders of pancreatic internal secretion	251	< 10	525285	240.59	0.218959	264357	0.12483110772767063	--	--	--	--	--	--
endocrine/metabolic	Polyclonal hypergammaglobulinemia	270.31	< 10	525286	17.5204	0.00798495	38442.8	0.46572456879498647	--	--	--	--	--	--
genitourinary	Small kidney	586.11	23.0	525280	0.245042	0.00997629	6.01882	0.3892207846164313	< 10	524483.0	0.1793294735612268	0.0022962661138946	14.004936053862588	0.4395807727162509
genitourinary	Urethral syndrome	592.21	13.0	525284	3.62814	0.0520387	252.954	0.5517843511720155	< 10	525038.0	0.1270741299014737	0.0002224128290322	72.60298140389945	0.5241550530394401
genitourinary	Inflammatory disease of cervix, vagina, and vulva	614.5	16.0	525285	5.98714	0.0328667	1090.64	0.5003758666972156	< 10	519559.0	5.967598851260091	0.0327052128136996	1088.8856235983098	0.5012952766722659
genitourinary	Dystrophy of female genital tract	624.1	< 10	525286	58786.5	0.000160863	2.14832e+13	0.27498659647020984	< 10	524803.0	59069.15719962585	0.0001597574078265	21840397761471.22	0.27506152049171123
injuries & poisonings	Traumatic arthropathy	836	< 10	525285	0.491002	0.00170816	141.136	0.8054738479499377	< 10	468909.0	0.1780127928369132	2.75691385672768e-05	1149.4212753970678	0.6998042438342624
mental disorders	Alcohol-related disorders	317	< 10	525286	51.2204	0.0127552	205684	0.3525214362627153	--	--	--	--	--	--
neurological	Muscular dystrophies	359.1	15.0	525284	5.16708	0.0724873	368.322	0.45059467059818215	< 10	524543.0	4.732089403289179	0.0254751313350199	879.0011649494098	0.5598074196205158
pregnancy complications	Hemorrhage of fetus or newborn	656.4	< 10	525286	1.28551e+09	4.09088e-07	4.03953e+24	0.2493047079365509	< 10	524852.0	1283883758.6907	4.0894007576873625e-07	4.030804520029333e+24	0.24932126781966937
respiratory	Pneumoconiosis	500.2	27.0	525280	696.783	9.36743	51829.2	0.002905862080482656	< 10	524778.0	2276.503472455937	1.012258705848001	5119707.077018835	0.04963943082496032
sense organs	Chorioretinal inflammations, scars, and other disorders of choroid	363	17.0	525284	14.773	0.187037	1166.83	0.22707058058457874	< 10	524982.0	1.1188633434862854	0.0005390823620412	2322.196513084212	0.9770077173074246
sense organs	Disorders of the orbit	376	< 10	525286	132.51	0.0140599	1.24888e+06	0.2952766938558816	< 10	523749.0	132.9020106522566	0.0140513996390273	1257023.847386297	0.29517264018583905
dermatologic	Impetigo	686.2	< 10	525286	25606.9	0.000284888	2.30165e+12	0.27733880479924594	--	--	--	--	--	--
endocrine/metabolic	Nonspecific abnormal results of other endocrine function study	259.1	< 10	525286	35060.2	0.000187851	6.54358e+12	0.28149080770131335	< 10	525286.0	35060.21295483168	0.0001878510463336	6543580972421.721	0.28149080770131335
endocrine/metabolic	Kwashiorkor	260.21	< 10	525286	41905.5	0.000190553	9.21567e+12	0.2774898233385028	--	--	--	--	--	--
endocrine/metabolic	Disorders of calcium/phosphorus metabolism	275.5	11.0	525285	2.81089	0.0156735	504.105	0.696279736015726	--	--	--	--	--	--
infectious diseases	Viral hepatitis A	70.1	< 10	525286	7.45823	0.00488536	11386.1	0.5911229949117933	< 10	524080.0	7.467400791519913	0.0048834959117062	11418.474713478325	0.590977599285369
pregnancy complications	Other conditions or status of the mother complicating pregnancy, childbirth, or the puerperium	649	12.0	525284	0.614509	0.00788998	47.8608	0.82654728847368	--	--	--	--	--	--
congenital anomalies	Upper gastrointestinal congenital anomalies	750.1	< 10	525286	0.0682273	8.58566e-06	542.179	0.5578941149910042	< 10	524791.0	0.0680873218531841	8.540668447317134e-06	542.8010027242474	0.5577333354388049
congenital anomalies	Spondylolisthesis, congenital	754.2	< 10	525286	0.00881128	9.52089e-08	815.455	0.41737362617971646	< 10	525201.0	0.0088112751175357	9.520893479823387e-08	815.4546562403633	0.41737362617969687
endocrine/metabolic	Chronic thyroiditis	245.2	< 10	525286	84.1846	0.0127336	556564	0.3232876789481476	< 10	524967.0	84.11001022434296	0.012730049626756	555731.8335248168	0.3233507963021578
endocrine/metabolic	Vitamin C deficiencies	261.3	< 10	525286	41.2086	0.0126387	134361	0.36761127431328755	--	--	--	--	--	--
sense organs	Otitis media	381.1	< 10	525286	22088.4	0.000189496	2.5747e+12	0.29118837315628476	--	--	--	--	--	--
