# Supplementary material for: Using machine learning probabilities to identify effects of COVID-19
Source: Patterns (N Y). 2023 Dec 1;4(12):100889. doi: 10.1016/j.patter.2023.100889 (PMC10724367; doi:10.1016/j.patter.2023.100889)
Supplement: Table S7. Hazard ratios of covariates from Cox proportional Hazards modeling for select conditions within 1 year — ± indicates that covariate was not included in the multivariate model due to convergence. [file mmc7.xlsx]

## Sheet: Sheet1
covariate	411.2_all_hazards ratio	411.2_all_95% confidence interval (lower)	411.2_all_95% confidence interval (upper)	411.2_all_pvalue	411.2_new_hazards ratio	411.2_new_95% confidence interval (lower)	411.2_new_95% confidence interval (upper)	411.2_new_pvalue	591_all_hazards ratio	591_all_95% confidence interval (lower)	591_all_95% confidence interval (upper)	591_all_pvalue	591_new_hazards ratio	591_new_95% confidence interval (lower)	591_new_95% confidence interval (upper)	591_new_pvalue	585.1_all_hazards ratio	585.1_all_95% confidence interval (lower)	585.1_all_95% confidence interval (upper)	585.1_all_pvalue	585.1_new_hazards ratio	585.1_new_95% confidence interval (lower)	585.1_new_95% confidence interval (upper)	585.1_new_pvalue	250.2_all_hazards ratio	250.2_all_95% confidence interval (lower)	250.2_all_95% confidence interval (upper)	250.2_all_pvalue	250.2_new_hazards ratio	250.2_new_95% confidence interval (lower)	250.2_new_95% confidence interval (upper)	250.2_new_pvalue	282.5_all_hazards ratio	282.5_all_95% confidence interval (lower)	282.5_all_95% confidence interval (upper)	282.5_all_pvalue	282.5_new_hazards ratio	282.5_new_95% confidence interval (lower)	282.5_new_95% confidence interval (upper)	282.5_new_pvalue
age_adol	0.224846	0.0810216	0.623981	0.00416215	0.23312	0.0548515	0.990762	0.0485485	0.474796	0.339783	0.663457	1.2802222751140682e-05	0.3591448735039976	0.2213639147522753	0.5826832268870359	3.360903687174788e-05	2.91618	2.02975	4.18974	7.0832687367739e-09	3.75154	2.34722	5.99604	3.2731195877272424e-08	7.51961	3.0606	18.475	1.0876527259716055e-05	5.709237171571331	1.426141419301577	22.855649965776	0.013834455138948	1.07223	0.940473	1.22246	0.297154	0.0931191618085491	0.0342561486511835	0.2531276467831175	3.277035749484117e-06
age_adult	1.03295	0.754771	1.41367	0.839501	1.47869	0.941324	2.3228	0.0895937	0.611251	0.516165	0.723853	1.1559920795097982e-08	0.4837227156985154	0.3890901252072725	0.6013713803661788	6.218843931756569e-11	2.95795	2.24182	3.90285	1.7501088803818608e-14	3.00982	2.07628	4.36309	6.011500248402522e-09	15.6127	6.98749	34.8847	2.091381563541476e-11	24.267979916156136	7.765066954125976	75.84414309499631	4.1274678083993555e-08	0.387842	0.345797	0.434999	7.17916e-59	0.1313449570633427	0.0975122050617396	0.1769162920174823	1.0680967248226658e-40
age_senior	2.13886	1.5589	2.93458	2.46268e-06	3.92429	2.50346	6.15151	2.5037e-09	0.716367	0.598231	0.857832	0.0002859406126607	0.7403616669292588	0.5900813141680382	0.9289150235694084	0.0094049037739648	4.3552	3.29051	5.7644	8.040901153020943e-25	5.58513	3.85046	8.1013	1.2483340164290793e-19	18.8921	8.44706	42.2526	8.32219014234569e-13	51.51545993062594	16.481510612100298	161.019379492772	1.2078416799237684e-11	0.0575203	0.0458786	0.0721162	3.1256e-135	0.01325946793126	0.0048554129730402	0.0362097911745756	3.3386556537418694e-17
sex_1	0.559107	0.49379	0.633063	4.60308e-20	0.660418	0.557142	0.782837	1.73738e-06	1.31846	1.20343	1.44448	2.92366002504299e-09	1.5355476570548818	1.3456534209634508	1.7522391504036314	1.9169603357158183e-10	0.634912	0.586926	0.68682	9.370440057613332e-30	0.590507	0.529482	0.658565	2.937193181094613e-21	1.06097	0.994374	1.13202	0.0735523484489349	0.875520311028925	0.7629523383826585	1.00469685517856	0.0583272881547458	0.765005	0.704381	0.830847	2.03091e-10	0.8150631426053287	0.6190717202899048	1.0731033330396302	0.1450635345878433
AMERICAN INDIAN OR ALASKA	3.9242	2.34433	6.56875	1.97731e-07	0.492889	0.0691335	3.51406	0.480232	0.800124	0.380241	1.68366	0.5568922835310319	1.1768118090210369	0.4393891331370236	3.151844070343652	0.7460135717131169	1.14274	0.592857	2.20266	0.6902460325890438	0.795631	0.256001	2.47276	0.69272973840495	1.17873	0.739916	1.87778	0.4888621031378827	0.3893751500196716	0.054739235968838	2.7697318891910028	0.3460640433882186	7.37404e-07	0	inf	0.971795	±	±	±	±
ASIAN	0.341758	0.196297	0.595009	0.000147547	0.308754	0.145042	0.657253	0.00229827	0.983433	0.753202	1.28404	0.9022953246879926	1.0775523573489063	0.7376936992984977	1.573985359956767	0.6992401219520459	1.60046	1.32669	1.93072	8.954140264419448e-07	1.03945	0.751803	1.43715	0.8149265509330051	0.868058	0.723679	1.04124	0.1273750816509742	0.8433917155045065	0.5745730768329582	1.2379793179700775	0.3844160941692107	0.653537	0.44011	0.970464	0.0349802	±	±	±	±
BLACK OR AFRICAN AMERICAN	0.771616	0.645765	0.921993	0.00431739	0.693805	0.538638	0.89367	0.00464963	1.03567	0.91446	1.17295	0.5810133757449933	1.0662874332784913	0.88550564377845	1.2839770117287903	0.4983254004048829	1.26362	1.13683	1.40456	1.4434183167466942e-05	1.30759	1.12634	1.51802	0.0004272595792837	0.722323	0.659587	0.791027	2.2693001005843115e-12	0.9150302045873532	0.7515984246321755	1.1139995080709886	0.3763946364640929	3.70178	3.36198	4.07593	2.20065e-156	13.887494544281228	9.90160167979075	19.477909832615747	1.8280573820238007e-52
NAT.HAWAIIAN/OTH.PACIFIC	1.33304	0.332219	5.34887	0.685107	1.26753	0.17756	9.04844	0.81312	0.741667	0.184998	2.97338	0.6731432931062362	±	±	±	±	0.587694	0.146665	2.35491	0.4529169786606996	0.476078	0.0668448	3.3907	0.458726043909228	1.00403	0.450195	2.23921	0.992154515422224	±	±	±	±	1.30765e-06	0	inf	0.986255	±	±	±	±
WHITE	0.786115	0.690044	0.895563	0.000296298	0.634512	0.525732	0.7658	2.1284e-06	1.08129	0.980472	1.19247	0.1175754143927988	0.936972983815996	0.8090898159577179	1.085069117279471	0.384570265685367	1.01499	0.926378	1.11207	0.7495964596562004	0.955831	0.843571	1.08303	0.478522312750534	0.851465	0.793061	0.914169	9.19770409718338e-06	0.5850676635331683	0.4985179550105309	0.6866436152834848	5.287247307594864e-11	0.531777	0.471458	0.599813	8.57723e-25	0.2453339425079495	0.1248808493160968	0.4819693626053491	4.533729125414692e-05
HISPANIC OR LATINO OR SPANISH ORIGIN	0.786949	0.683411	0.906174	0.000872096	0.713616	0.581016	0.876479	0.00129536	1.02498	0.92954	1.13022	0.6207623283163908	1.1755403357476926	1.0137623409415482	1.3631351502822058	0.0322818365944866	0.786562	0.717224	0.862603	3.414215757060526e-07	0.839943	0.737204	0.957	0.0087870710708805	0.690828	0.641847	0.743548	6.376608963031859e-23	0.8753595203755548	0.7391546944173136	1.0366629552642843	0.1229055171257358	1.22449	1.12048	1.33816	7.76477e-06	0.7928511130595296	0.566664819250649	1.109320476804975	0.1755636147056701
401.1	0.993446	0.850468	1.16046	0.933899	0.689621	0.553843	0.858687	0.000894357	0.756357	0.674933	0.847604	1.546544825138553e-06	0.8086849961466891	0.6770388839595082	0.9659288978620654	0.0191628460889589	0.995628	0.901848	1.09916	0.930816601966186	0.911638	0.796924	1.04286	0.1775674254903729	0.655354	0.601961	0.713483	1.9183001234374011e-22	0.6160714106660989	0.5027601250063259	0.7549206155427333	2.996491453335477e-06	1.02427	0.931076	1.1268	0.622204	0.0499871295349457	0.0066796953943113	0.374075907903142	0.0035284987359656
512.7	0.925277	0.809895	1.0571	0.253097	0.607845	0.489955	0.754101	6.02351e-06	0.842331	0.761465	0.931785	0.000862213265829	0.8129211412575446	0.6856055340066558	0.9638790078626368	0.0171585962814429	0.800473	0.732822	0.874369	7.814971147183456e-07	0.649311	0.571199	0.738105	4.016254899512766e-11	0.830195	0.774864	0.889476	1.2353510787164642e-07	0.6275125860082885	0.5066632786747807	0.777186865858431	1.9588027746424417e-05	1.39471	1.26775	1.53437	8.36248e-12	0.4788497828374994	0.1701694281115524	1.3474636253299712	0.1630161110135472
272.1	1.25184	1.07725	1.45473	0.00337902	0.966954	0.771132	1.2125	0.771011	0.904799	0.806571	1.01499	0.0879677907861441	0.8355206952946841	0.6888407390909291	1.013434300048798	0.0680802698547441	0.85731	0.779945	0.94235	0.0014202542757943	0.862874	0.747852	0.995587	0.0433261119137275	0.894104	0.830545	0.962527	0.0029287678573314	0.6194679475816669	0.4812281327052952	0.7974191698307173	0.000201600608011	0.335802	0.278451	0.404965	3.3104e-30	0.993791465225434	0.2237156400068511	4.414628661298197	0.9934686601053916
646.0	0.889348	0.749569	1.05519	0.178897	0.80885	0.595715	1.09824	0.174003	0.83179	0.735504	0.94068	0.0033437828893676	0.8328328415075855	0.651313681954747	1.064940843576185	0.1447462164999346	0.871179	0.786374	0.965131	0.0083107787774949	1.01227	0.845267	1.21227	0.8945163400130283	1.1956	1.09971	1.29985	2.813105726916608e-05	0.8308989961725155	0.5750745559310618	1.200528061483659	0.3238383884085239	0.998753	0.8962	1.11304	0.981998	0.9590098769899988	0.310563268987948	2.9613931717084774	0.9420011620559424
512.8	0.710817	0.612259	0.825239	7.38607e-06	0.845976	0.668239	1.07099	0.164518	0.778523	0.702133	0.863225	2.021732534493822e-06	0.8267652312427128	0.6875911242379144	0.9941093238360412	0.0430952738089947	0.796402	0.726939	0.872502	1.0127871496811347e-06	0.712413	0.615992	0.823926	4.871319149680476e-06	0.859498	0.798951	0.924633	4.857012099479642e-05	0.7005074607166697	0.544653139474344	0.90096001832159	0.0055672491134494	1.21787	1.10731	1.33946	4.92412e-05	0.2113561761906295	0.0729643056190195	0.6122368031181535	0.0041817951989821
760.0	0.84454	0.726672	0.981527	0.0275887	1.03853	0.825001	1.30733	0.747511	1.05745	0.953448	1.1728	0.2902720231315183	1.0159704613242309	0.8426376052214691	1.224958359189393	0.8681492882104437	0.891675	0.811374	0.979924	0.0172583626926876	0.909499	0.784885	1.0539	0.2070433447874579	0.798115	0.739969	0.86083	5.132041806973804e-09	0.7072215508953055	0.5473291261193814	0.9138236906867396	0.0080700762942695	2.4119	2.19439	2.65098	1.80612e-74	0.7868252389724414	0.3548384680295434	1.7447205206412244	0.5551426910613264
1009.0	1.07059	0.924482	1.23979	0.362238	0.96202	0.758894	1.21951	0.748986	0.875744	0.791119	0.969421	0.0105000608531735	0.9919235934679204	0.8236549105640085	1.1945687479779183	0.9318649200470488	1.04131	0.949377	1.14214	0.3907082161940157	0.98202	0.845709	1.1403	0.8119041312038288	0.883296	0.819395	0.952181	0.0012000966956343	0.7246701858223908	0.5597099672425611	0.9382482159590988	0.0145403857674079	0.939275	0.858291	1.0279	0.173262	0.2652040955175627	0.1051819843619144	0.6686811691751621	0.0049099947587607
530.11	0.947187	0.822164	1.09122	0.452499	0.876027	0.68924	1.11343	0.279353	1.05693	0.955911	1.16863	0.2800265322983074	0.8781475377268173	0.7259165392852825	1.0623026977383905	0.1809800923598348	0.970544	0.887278	1.06162	0.513556797140189	0.878084	0.755742	1.02023	0.0894458527438578	1.08042	1.00762	1.15849	0.0297688377064515	0.8721707887097965	0.66806276301201	1.1386383537514926	0.3146654465919796	0.535075	0.481169	0.59502	8.06448e-31	0.1446257352203047	0.0200670117856984	1.0423377188087743	0.0550077286216808
339.0	1.05206	0.895634	1.2358	0.536652	0.938036	0.722944	1.21712	0.630261	0.854064	0.764852	0.953681	0.0050705518588216	0.8927734222997978	0.7260455565587054	1.0977883913272697	0.2822017901483731	0.812938	0.733684	0.900754	7.586170292480874e-05	0.77716	0.655661	0.921174	0.0036541342252855	0.866587	0.799232	0.939618	0.0005230433238458	0.7932016849552083	0.5955787869940105	1.056399130988708	0.1130392371943174	1.16499	1.0586	1.28206	0.00177525	1.1138197221699022	0.5366316376015619	2.311817430368789	0.7723341527320838
508.0	1.03335	0.877822	1.21643	0.693463	1.45018	1.11153	1.892	0.0061588	0.89987	0.798493	1.01412	0.0836155009705911	1.033434410342022	0.8248114814671826	1.294825186695047	0.7749834416798763	1.02558	0.923962	1.13838	0.6351554532964143	1.09267	0.924656	1.29121	0.2981678076906015	0.852271	0.784983	0.925326	0.0001392450595686	1.293369737370844	0.9456917775814112	1.7688694320943483	0.1073083026816582	0.853694	0.761384	0.957196	0.00674411	±	±	±	±
285.0	0.88316	0.758731	1.02799	0.108798	0.839981	0.645133	1.09368	0.195335	1.09288	0.988117	1.20876	0.0840845146507455	1.0265857837061008	0.8432886104811976	1.249724421993681	0.7937322250596919	1.52774	1.39837	1.66907	6.140135137909074e-21	1.29039	1.10783	1.50304	0.0010538960739033	0.857533	0.797758	0.921787	3.058031554477143e-05	0.7872132558612962	0.5817228996586057	1.0652919294864054	0.1211013517501591	2.41757	2.20507	2.65055	6.80634e-79	0.4369792440226528	0.1345134936745159	1.4195665764852965	0.1684639701391124
514.0	0.846928	0.721978	0.993503	0.04135	0.703441	0.530461	0.932828	0.0145724	1.07925	0.965275	1.20668	0.1804674552945183	0.9836276162430128	0.7930842192674492	1.2199502447918926	0.8805551054002266	1.14192	1.03638	1.2582	0.0073127200166584	0.923951	0.783483	1.0896	0.3471864296861335	1.06078	0.980831	1.14724	0.1399870683285013	0.5145233849439426	0.3626431468164105	0.7300132815916558	0.0001967853142892	1.73483	1.56083	1.92821	1.67127e-24	0.3547721484288222	0.0851098077946777	1.478833997656765	0.1547990288578438
783.0	1.00243	0.851826	1.17966	0.976692	0.868135	0.660109	1.14172	0.31167	1.37767	1.24447	1.52513	6.601250410157512e-10	0.9616850093934732	0.7825076818255284	1.181890068011282	0.7103539260891599	1.18171	1.07759	1.29588	0.0003882184972159	1.25508	1.07214	1.46923	0.0047061545545425	0.937472	0.866281	1.01451	0.1090751687657349	1.2812130717536292	0.9785087147527852	1.6775598525426394	0.0715482488225654	3.08237	2.77901	3.41886	1.25664e-100	0.314781339217921	0.1380957749361764	0.7175258733702964	0.0059668644097567
591.0	0.737362	0.624472	0.870659	0.000326143	0.754736	0.570725	0.998074	0.0484405	5.63878	5.10287	6.23098	1.368504771057648e-252	±	±	±	±	1.03489	0.941217	1.13788	0.4786733580324759	0.966892	0.815237	1.14676	0.6989082860716234	0.871752	0.80797	0.940569	0.0003994196325494	1.1507075980531571	0.8658740835964822	1.5292384901016869	0.3333224218352205	0.978577	0.887277	1.07927	0.664759	1.154530522659554	0.4501517865042448	2.9610917199813755	0.7649260784274039
250.2	1.17012	1.02033	1.34188	0.0245753	1.15481	0.918303	1.45222	0.218314	1.22648	1.10177	1.36532	0.000190467612928	1.2594940239112975	1.041313022884284	1.523389376111311	0.0174510168480864	1.20073	1.09862	1.31233	5.4816515276565406e-05	1.2094	1.0526	1.38956	0.007283879821399	16.0608	14.694	17.5546	<2.23E-308	±	±	±	±	0.3313	0.27399	0.400598	4.18621e-30	±	±	±	±
563.0	1.06303	0.909591	1.24235	0.442189	1.3437	1.0498	1.71987	0.018981	1.28345	1.16336	1.41593	6.392457016800899e-07	1.429539717437763	1.1850110110078895	1.7245272699988727	0.0001888700549509	1.1465	1.04592	1.25676	0.003518926907342	1.04538	0.885102	1.23469	0.6012057549111848	0.952423	0.883525	1.02669	0.2032515321276791	0.6522095315245404	0.4604300080507896	0.9238695688238844	0.0161426550597767	1.65932	1.52093	1.8103	4.29817e-30	0.2312339003184563	0.072875019659089	0.7337098076489792	0.0129351139667415
676.0	0.584298	0.394196	0.866077	0.00745067	0.52552	0.283465	0.974271	0.0410799	0.693849	0.559063	0.86113	0.000911009480604	0.5847538324984551	0.3676786775891357	0.929988779506356	0.0234164993960419	0.674729	0.527501	0.86305	0.0017324191594174	0.907978	0.636656	1.29493	0.5940439885764914	0.93218	0.798501	1.08824	0.373864863129337	1.018229251792468	0.6015691499192088	1.7234773580810965	0.9463604854485363	1.25173	0.989622	1.58326	0.0610769	0.8347559879306621	0.1490869298776161	4.673901058651525	0.8371796013513438
79.0	0.738354	0.616648	0.884081	0.000964789	0.815319	0.608054	1.09323	0.172465	0.856149	0.76802	0.954392	0.0050752519912334	0.7476993879219356	0.5992408223155395	0.9329377336787285	0.0100339696432819	1.00378	0.911416	1.1055	0.9389488457229168	0.914751	0.765733	1.09277	0.3260367507329433	1.04275	0.963643	1.12835	0.2983671470354833	0.5921805837113452	0.4121684581316361	0.8508119357661085	0.0045998227647514	0.668979	0.607867	0.736234	1.95396e-16	0.6261728560079107	0.2759796244968556	1.4207296872583832	0.2627656371683616
386.9	1.0611	0.915569	1.22977	0.430693	1.06578	0.832777	1.36397	0.61276	1.13331	1.0182	1.26143	0.0220150404557866	0.9365601218705836	0.7572866320674203	1.1582732676577223	0.5454492137980076	1.01262	0.919189	1.11555	0.7995747323222718	0.801457	0.678347	0.94691	0.0092935280123923	0.814722	0.754359	0.879916	1.8167760475243013e-07	0.6900012166132481	0.5027620237837446	0.9469722381668	0.0216022030590976	0.847864	0.757069	0.949547	0.0042928	2.240931990483926	0.9247744077995156	5.430271581502216	0.0739721757204672
465.0	1.06056	0.891616	1.26151	0.506603	1.26023	0.955043	1.66294	0.102084	0.909017	0.811335	1.01846	0.1000533945892541	0.9246566857382246	0.7381881429907395	1.1582277426137466	0.4954445817341294	1.03305	0.930584	1.14681	0.5417689505117703	0.829261	0.687262	1.0006	0.0507357225463991	0.836061	0.766979	0.911366	4.717866735947552e-05	0.6225777589586908	0.4227254198907852	0.9169144974772664	0.0164354577190531	1.4046	1.27399	1.5486	8.91194e-12	0.7458219326796599	0.3040957841478232	1.8291945638931508	0.5217210510109496
619.2	0.959015	0.600211	1.53231	0.86106	1.20305	0.627666	2.3059	0.577598	0.624765	0.4792	0.814547	0.0005097161471209	0.8045127732017101	0.4711069414202336	1.3738723532569623	0.4256546784976004	0.932357	0.700481	1.24099	0.6311771415879279	1.26445	0.83872	1.90629	0.2626050903530902	1.09798	0.903893	1.33375	0.3462739707746985	0.8476472724454391	0.4423990537488304	1.624112647610047	0.6183343088319122	0.632174	0.476375	0.838928	0.00149068	0.402660302431999	0.0652710952917498	2.4840293920289493	0.3271535011060771
656.0	2.56915	1.80375	3.65933	1.7084e-07	1.15417	0.600699	2.21758	0.666961	0.837352	0.650873	1.07726	0.1672821168655888	0.6396835736291023	0.4007818437159057	1.020992045390552	0.0610852780104481	1.0315	0.761341	1.39752	0.841363754684253	0.561895	0.321031	0.983475	0.0435592626510132	0.897985	0.706817	1.14086	0.3783174789000064	0.5816012238366993	0.2949668554292085	1.1467728571609912	0.1176764690510118	1.09807	0.929127	1.29773	0.272394	0.6743143328037575	0.2986336157620977	1.5226009244277676	0.3429949272527915
634.0	0.724268	0.4245	1.23572	0.23662	0.691045	0.313798	1.52182	0.358894	0.801435	0.619832	1.03624	0.0913350476166887	0.9396791545994724	0.5779977035692904	1.5276823906670165	0.801870518090988	0.83262	0.618233	1.12135	0.2278412006761906	0.697036	0.417023	1.16506	0.168493732775329	1.0132	0.816512	1.25726	0.9052343783530034	1.0464651169091337	0.5863887056199651	1.8675142109871523	0.877851793538964	0.953233	0.767725	1.18357	0.664475	0.5819742449902097	0.1452147902820965	2.3323658779795924	0.4446992584821249
535.0	0.777951	0.653995	0.925401	0.00457613	0.880965	0.663543	1.16963	0.380796	0.878014	0.785482	0.981446	0.0220461479019391	0.9806746183418996	0.784098938875063	1.2265323409821245	0.8642441920189556	0.900358	0.813398	0.996613	0.0428233436919763	0.95521	0.80148	1.13843	0.6087599334896	1.0217	0.943876	1.10595	0.5953408880961879	0.8564253170059718	0.6142650663203072	1.1940518252202152	0.3606979944157015	0.885792	0.801527	0.978915	0.0174164	0.2590663115018694	0.0356585000322969	1.8821698527530677	0.1819038919202087
272.11	1.54495	1.3439	1.77609	9.6427e-10	0.88718	0.685012	1.14901	0.364279	0.958558	0.852267	1.0781	0.4802928110746193	0.942009920879006	0.7546765272514735	1.175845092554174	0.5974505801371532	0.866904	0.78451	0.957953	0.0050629035406897	0.898409	0.763446	1.05723	0.1970955917645808	1.24376	1.15956	1.33409	1.0690126052585574e-09	0.6633928329710465	0.4691436977454072	0.9380709001363944	0.0202532030580004	0.880849	0.712919	1.08834	0.239759	1.0168493943966157	0.1282747587294049	8.06068708393322	0.9873791144340752
716.9	1.03637	0.886683	1.21134	0.65351	1.10037	0.854619	1.41678	0.458274	0.795325	0.705004	0.897218	0.0001966037611326	0.7994335762642409	0.6332317273221069	1.0092577729187993	0.059772307431265	1.06935	0.965669	1.18415	0.1975484552713625	1.04639	0.888823	1.23189	0.5860512037491852	0.921397	0.850182	0.998578	0.0460823069837115	0.8292045616661401	0.610632049852279	1.1260139477681714	0.2302513930119958	1.11727	0.977689	1.27678	0.103401	±	±	±	±
857.0	0.750347	0.513062	1.09737	0.138639	0.862651	0.459554	1.61932	0.645643	2.45327	2.11484	2.84587	2.181015845729158e-32	2.9478572341078806	2.0622659369377625	4.213744753785563	3.0167233817370103e-09	1.0282	0.866736	1.21974	0.7496836805951286	0.981019	0.656362	1.46626	0.9255380904171008	1.10163	0.950328	1.27703	0.1991161159531351	0.9982523460634168	0.539198863431707	1.8481265707403145	0.995558847785931	0.762702	0.590734	0.984731	0.03771	4.444984646034414	0.763242480914513	25.88677779020881	0.0970308273256806
278.1	0.978702	0.840908	1.13908	0.780968	0.682196	0.506731	0.91842	0.0117047	0.892246	0.798507	0.996989	0.0440916125073285	0.9777786821951924	0.7941532717266425	1.2038622585747552	0.8323068758544347	1.04343	0.948718	1.14761	0.3811893161409582	1.09413	0.929548	1.28784	0.2794408167995718	1.18647	1.10851	1.2699	8.186217972804603e-07	1.5506024914051533	1.1867561910732378	2.026000036433337	0.0013049429407231	0.465166	0.405446	0.533684	9.56949e-28	1.0226306410749837	0.4024017088912478	2.59882949042858	0.9624921182397276
507.0	1.33889	1.1284	1.58865	0.000824995	1.07798	0.795846	1.46014	0.627662	0.899761	0.793533	1.02021	0.099386511553943	0.9683269568350656	0.753233393492904	1.24484270537362	0.8017139954273528	1.25554	1.12964	1.39548	2.4332412073994783e-05	1.29873	1.08539	1.55401	0.0043040705991657	0.862687	0.790002	0.942061	0.0010052804491279	0.8298277127516163	0.5636822680024736	1.2216350805052416	0.3444624981896699	1.49181	1.33514	1.66687	1.5977e-12	±	±	±	±
427.9	0.924813	0.795556	1.07507	0.30887	0.863033	0.660907	1.12698	0.279277	0.868218	0.776152	0.971204	0.0134789790425748	0.7204733749587354	0.5734067997390814	0.9052593800084504	0.0048865908960729	0.81398	0.734937	0.901524	7.846443991067833e-05	0.742833	0.623264	0.885341	0.0009001496474959	0.942643	0.872768	1.01811	0.1327982477568746	0.6782036243676259	0.4977586399243845	0.9240626263669824	0.0138797254799836	0.740474	0.658341	0.832855	5.4721e-07	0.5993791753437342	0.1864159734612503	1.927170666576016	0.390344817322619
covid_prob	68.6761	53.4239	88.2826	6.41914e-239	109.418	76.2918	156.929	1.2241e-143	41.271	34.5738	49.2655	<2.23E-308	64.32981502260581	49.28043620129225	83.9750095542816	5.758647755465433e-206	8307.44	6171.06	11183.4	<2.23E-308	16919	11128	25723.8	<2.23E-308	173.543	148.601	202.671	<2.23E-308	385.5899374705084	277.5179595889411	535.7476687228977	7.913843713030953e-276	0.626948	0.536831	0.732192	3.7023e-09	1.2628036029606438	0.7461068941020157	2.137325029772936	0.3848044429679211
